# Supplementary material for: Genomic analysis of Elizabethkingia species from aquatic environments: Evidence for potential clinical transmission
Source: Curr Res Microb Sci. 2021 Nov 26;3:100083. doi: 10.1016/j.crmicr.2021.100083 (PMC8703026; doi:10.1016/j.crmicr.2021.100083)
Supplement: Supplementary file 1 [file mmc1.xlsx]

## Sheet: Sheet1
Data Source (Accession No.)	Project ID	ColonYellow colour	Carb. Res.	Sample code/source	Host, Site	Country	Collection Year	PHYLOGENY ANALYSIS
411	ER-QUAD-EK_01	Blue	Yes	152_11_ED_ericadam_1	dam, site A	Australia	2019	E. anophelis
412	ER-QUAD-EK_02	Blue	Yes	152_11_ED_ericadam_1	dam, site A	Australia	2019	E. anophelis
417	ER-QUAD-EK_03	Blue	Yes	152_11_ED_ericadam_1	dam, site A	Australia	2019	E. anophelis
418	ER-QUAD-EK_04	Blue	Yes	152_11_ED_ericadam_1	dam, site A	Australia	2019	E. anophelis
422	ER-QUAD-EK_05	Yellow	Yes	152_11_ED_ericadam_1	dam, site A	Australia	2019	E. umeracha
427	ER-QUAD-EK_06	Yellow	Yes	152_11_ED_ericadam_1	dam, site A	Australia	2019	E. anophelis
430	ER-QUAD-EK_07	Yellow	Yes	152_11_ED_ericadam_1	dam, site A	Australia	2019	E. umeracha
506	ER-QUAD-EK_08	Blue	Yes	168_14_ED_ericadam_1	dam, site A	Australia	2019	E. umeracha
508	ER-QUAD-EK_09	Blue	Yes	168_14_ED_ericadam_1	dam, site A	Australia	2019	E. umeracha
509	ER-QUAD-EK_10	Blue	Yes	168_14_ED_ericadam_1	dam, site A	Australia	2019	E. umeracha
513	ER-QUAD-EK_11	Blue	Yes	168_14_ED_ericadam_1	dam, site A	Australia	2019	E. anophelis
525	ER-QUAD-EK_12	Blue	Yes	170_14_ED_ericadam_3	dam, site A	Australia	2019	E. anophelis
535	ER-QUAD-EK_13	Blue	Yes	170_14_ED_ericadam_3	dam, site A	Australia	2019	E. anophelis
549	ER-QUAD-EK_14	Yellow	Yes	170_14_ED_ericadam_3	dam, site A	Australia	2019	E. anophelis
550	ER-QUAD-EK_15	Yellow	Yes	170_14_ED_ericadam_3	dam, site A	Australia	2019	E. anophelis
555	ER-QUAD-EK_16	Blue	Yes	170_14_ED_ericadam_3	dam, site A	Australia	2019	E. umeracha
556	ER-QUAD-EK_17	Blue	Yes	171_14_ED_ericadam_4	dam, site A	Australia	2019	E. anophelis
557	ER-QUAD-EK_18	Blue	Yes	171_14_ED_ericadam_4	dam, site A	Australia	2019	E. anophelis
558	ER-QUAD-EK_19	Blue	Yes	171_14_ED_ericadam_4	dam, site A	Australia	2019	E. anophelis
559	ER-QUAD-EK_20	Blue	Yes	171_14_ED_ericadam_4	dam, site A	Australia	2019	E. anophelis
561	ER-QUAD-EK_21	Blue	Yes	171_14_ED_ericadam_4	dam, site A	Australia	2019	E. umeracha
562	ER-QUAD-EK_22	Blue	Yes	171_14_ED_ericadam_4	dam, site A	Australia	2019	E. anophelis
757	ER-QUAD-EK_23	Yellow	Yes	198_19_BW_Barker_1	wetland, site C	Australia	2019	E. miricola
758	ER-QUAD-EK_24	Yellow	Yes	198_19_BW_Barker_1	wetland, site C	Australia	2019	E. miricola
760	ER-QUAD-EK_25	Yellow	Yes	198_19_BW_Barker_1	wetland, site C	Australia	2019	E. miricola
763	ER-QUAD-EK_26	Yellow	Yes	199_19_BW_Barker_1	wetland, site C	Australia	2019	E. miricola
764	ER-QUAD-EK_27	Yellow	Yes	199_19_BW_Barker_1	wetland, site C	Australia	2019	E. miricola
766	ER-QUAD-EK_28	Yellow	Yes	199_19_BW_Barker_1	wetland, site C	Australia	2019	E. miricola
768	ER-QUAD-EK_29	Yellow	Yes	199_19_BW_Barker_1	wetland, site C	Australia	2019	E. miricola
769	ER-QUAD-EK_30	Yellow	Yes	199_19_BW_Barker_1	wetland, site C	Australia	2019	E. miricola
772	ER-QUAD-EK_31	Yellow	Yes	199_19_BW_Barker_1	wetland, site C	Australia	2019	E. miricola
773	ER-QUAD-EK_32	Yellow	Yes	199_19_BW_Barker_1	wetland, site C	Australia	2019	E. miricola
777	ER-QUAD-EK_33	Yellow	Yes	200_19_BW_Barker_1	wetland, site C	Australia	2019	E. miricola
778	ER-QUAD-EK_34	Yellow	Yes	200_19_BW_Barker_1	wetland, site C	Australia	2019	E. miricola
780	ER-QUAD-EK_35	Yellow	Yes	200_19_BW_Barker_1	wetland, site C	Australia	2019	E. miricola
782	ER-QUAD-EK_36	Yellow	Yes	200_19_BW_Barker_1	wetland, site C	Australia	2019	E. miricola
783	ER-QUAD-EK_37	Yellow	Yes	200_19_BW_Barker_1	wetland, site C	Australia	2019	E. miricola
784	ER-QUAD-EK_38	Yellow	Yes	200_19_BW_Barker_1	wetland, site C	Australia	2019	E. miricola
785	ER-QUAD-EK_39	Yellow	Yes	200_19_BW_Barker_1	wetland, site C	Australia	2019	E. miricola
786	ER-QUAD-EK_40	Yellow	Yes	200_19_BW_Barker_1	wetland, site C	Australia	2019	E. miricola
787	ER-QUAD-EK_41	Yellow	Yes	200_19_BW_Barker_1	wetland, site C	Australia	2019	E. miricola
788	ER-QUAD-EK_42	Yellow	Yes	200_19_BW_Barker_1	wetland, site C	Australia	2019	E. miricola
800	ER-QUAD-EK_43	Yellow	Yes	201_20_GF_Greenfields_1	wetland, site B	Australia	2019	E. miricola
801	ER-QUAD-EK_44	Yellow	Yes	201_20_GF_Greenfields_1	wetland, site B	Australia	2019	E. miricola
802	ER-QUAD-EK_45	Yellow	Yes	201_20_GF_Greenfields_1	wetland, site B	Australia	2019	E. miricola
804	ER-QUAD-EK_46	Yellow	Yes	201_20_GF_Greenfields_1	wetland, site B	Australia	2019	E. miricola
805	ER-QUAD-EK_47	Yellow	Yes	201_20_GF_Greenfields_1	wetland, site B	Australia	2019	E. miricola
806	ER-QUAD-EK_48	Yellow	Yes	201_20_GF_Greenfields_1	wetland, site B	Australia	2019	E. miricola
807	ER-QUAD-EK_49	Yellow	Yes	201_20_GF_Greenfields_1	wetland, site B	Australia	2019	E. miricola
808	ER-QUAD-EK_50	Yellow	Yes	201_20_GF_Greenfields_1	wetland, site B	Australia	2019	E. miricola
809	ER-QUAD-EK_51	Yellow	Yes	201_20_GF_Greenfields_1	wetland, site B	Australia	2019	E. miricola
810	ER-QUAD-EK_52	Yellow	Yes	201_20_GF_Greenfields_1	wetland, site B	Australia	2019	E. miricola
812	ER-QUAD-EK_53	Yellow	Yes	202_20_GF_Greenfields_1	wetland, site B	Australia	2019	E. miricola
813	ER-QUAD-EK_54	Yellow	Yes	202_20_GF_Greenfields_1	wetland, site B	Australia	2019	E. miricola
816	ER-QUAD-EK_55	Yellow	Yes	202_20_GF_Greenfields_1	wetland, site B	Australia	2019	E. miricola
817	ER-QUAD-EK_56	Yellow	Yes	202_20_GF_Greenfields_1	wetland, site B	Australia	2019	E. anophelis
820	ER-QUAD-EK_57	Yellow	Yes	202_20_GF_Greenfields_1	wetland, site B	Australia	2019	E. miricola
821	ER-QUAD-EK_58	Yellow	Yes	202_20_GF_Greenfields_1	wetland, site B	Australia	2019	E. miricola
822	ER-QUAD-EK_59	Yellow	Yes	202_20_GF_Greenfields_1	wetland, site B	Australia	2019	E. miricola
823	ER-QUAD-EK_60	Yellow	Yes	202_20_GF_Greenfields_1	wetland, site B	Australia	2019	E. miricola
825	ER-QUAD-EK_61	Yellow	Yes	202_20_GF_Greenfields_1	wetland, site B	Australia	2019	E. miricola
826	ER-QUAD-EK_62	Yellow	Yes	202_20_GF_Greenfields_1	wetland, site B	Australia	2019	E. miricola
828	ER-QUAD-EK_63	Yellow	Yes	202_20_GF_Greenfields_1	wetland, site B	Australia	2019	E. miricola
829	ER-QUAD-EK_64	Yellow	Yes	202_20_GF_Greenfields_1	wetland, site B	Australia	2019	E. miricola
830	ER-QUAD-EK_65	Yellow	Yes	202_20_GF_Greenfields_1	wetland, site B	Australia	2019	E. miricola
831	ER-QUAD-EK_66	Yellow	Yes	202_20_GF_Greenfields_1	wetland, site B	Australia	2019	E. miricola
832	ER-QUAD-EK_67	Yellow	Yes	202_20_GF_Greenfields_1	wetland, site B	Australia	2019	E. miricola
833	ER-QUAD-EK_68	Yellow	Yes	202_20_GF_Greenfields_1	wetland, site B	Australia	2019	E. miricola
834	ER-QUAD-EK_69	Yellow	Yes	202_20_GF_Greenfields_1	wetland, site B	Australia	2019	E. miricola
835	ER-QUAD-EK_70	Yellow	Yes	202_20_GF_Greenfields_1	wetland, site B	Australia	2019	E. miricola
836	ER-QUAD-EK_71	Yellow	Yes	202_20_GF_Greenfields_1	wetland, site B	Australia	2019	E. miricola
837	ER-QUAD-EK_72	Yellow	Yes	202_20_GF_Greenfields_1	wetland, site B	Australia	2019	E. miricola
843	ER-QUAD-EK_73	Yellow	Yes	203_20_GF_Greenfields_1	wetland, site B	Australia	2019	E. miricola
847	ER-QUAD-EK_74	Yellow	Yes	203_20_GF_Greenfields_1	wetland, site B	Australia	2019	E. miricola
850	ER-QUAD-EK_75	Yellow	Yes	203_20_GF_Greenfields_1	wetland, site B	Australia	2019	E. miricola
851	ER-QUAD-EK_76	Yellow	Yes	203_20_GF_Greenfields_1	wetland, site B	Australia	2019	E. miricola
852	ER-QUAD-EK_77	Yellow	Yes	203_20_GF_Greenfields_1	wetland, site B	Australia	2019	E. miricola
853	ER-QUAD-EK_78	Yellow	Yes	203_20_GF_Greenfields_1	wetland, site B	Australia	2019	E. miricola
854	ER-QUAD-EK_79	Yellow	Yes	203_20_GF_Greenfields_1	wetland, site B	Australia	2019	E. miricola
855	ER-QUAD-EK_80	Yellow	Yes	203_20_GF_Greenfields_1	wetland, site B	Australia	2019	E. miricola
856	ER-QUAD-EK_81	Yellow	Yes	204_20_GF_Greenfields_1	wetland, site B	Australia	2019	E. miricola
859	ER-QUAD-EK_82	Yellow	Yes	204_20_GF_Greenfields_1	wetland, site B	Australia	2019	E. miricola
860	ER-QUAD-EK_83	Yellow	Yes	204_20_GF_Greenfields_1	wetland, site B	Australia	2019	E. miricola
861	ER-QUAD-EK_84	Yellow	Yes	204_20_GF_Greenfields_1	wetland, site B	Australia	2019	E. miricola
862	ER-QUAD-EK_85	Yellow	Yes	204_20_GF_Greenfields_1	wetland, site B	Australia	2019	E. miricola
863	ER-QUAD-EK_86	Yellow	Yes	204_20_GF_Greenfields_1	wetland, site B	Australia	2019	E. miricola
864	ER-QUAD-EK_87	Yellow	Yes	204_20_GF_Greenfields_1	wetland, site B	Australia	2019	E. miricola
865	ER-QUAD-EK_88	Yellow	Yes	204_20_GF_Greenfields_1	wetland, site B	Australia	2019	E. miricola
866	ER-QUAD-EK_89	Yellow	Yes	204_20_GF_Greenfields_1	wetland, site B	Australia	2019	E. miricola
867	ER-QUAD-EK_90	Yellow	Yes	204_20_GF_Greenfields_1	wetland, site B	Australia	2019	E. miricola
868	ER-QUAD-EK_91	Yellow	Yes	204_20_GF_Greenfields_1	wetland, site B	Australia	2019	E. miricola
869	ER-QUAD-EK_92	Yellow	Yes	204_20_GF_Greenfields_1	wetland, site B	Australia	2019	E. miricola
951	ER-QUAD-EK_93	Yellow	Yes	221_21_RM_Sw_1	river, site D	Australia	2019	E. miricola
956	ER-QUAD-EK_94	Yellow	Yes	221_21_RM_Sw_1	river, site D	Australia	2019	E. miricola
EkQ1	EkQ1	N/A	N/A	human sputum	human	Australia	2017	E. miricola
EkQ3	EkQ3	N/A	N/A	human sputum	human	Australia	2017	E. anophelis
EkQ4	EkQ4	N/A	N/A	human blood	human	Australia	2017	E. meningoseptica
EkQ5	EkQ5	N/A	N/A	human blood	human	Australia	2017	E. anophelis
EkQ6	EkQ6	N/A	N/A	human BAL	human	Australia	2018	E. anophelis
EkQ7	EkQ7	N/A	N/A	human blood	human	Australia	2018	E. anophelis
EkQ8	EkQ8	N/A	N/A	human urine	human	Australia	2018	E. anophelis
EkQ10	EkQ10	N/A	N/A	humn sputum	human	Australia	2018	E. miricola
EkQ11	EkQ11	N/A	N/A	human blood	human	Australia	2018	E. bruuniana
EkQ12	EkQ12	N/A	N/A	human blood	human	Australia	2018	E. meningoseptica
EkQ13	EkQ13	N/A	N/A	human sputum	human	Australia	2011	E. miricola
EkQ15	EkQ15	N/A	N/A	human BAL	human	Australia	2002	E. anophelis
EkQ16	EkQ16	N/A	N/A	human blood	human	Australia	2017	E. anophelis
EkQ17	EkQ17	N/A	N/A	human blood	human	Australia	2018	E. anophelis
EkM1	EkM1	N/A	N/A	human sample	human	Australia	2018	E. anophelis
EkM2	EkM2	N/A	N/A	human sample	human	Australia	2018	E. anophelis
EkM3	EkM3	N/A	N/A	human sample	human	Australia	2014	E. anophelis
EkS1	EkS1	N/A	N/A	human blood	human	Australia	2013	E. anophelis
EkS2	EkS2	N/A	N/A	human blood	human	Australia	2015	E. anophelis
EkS3	EkS3	N/A	N/A	human blood	human	Australia	2016	E. anophelis
EkS4	EkS4	N/A	N/A	human blood	human	Australia	2012	E. anophelis
EkS5	EkS5	N/A	N/A	human dialysis fluid	human	Australia	2018	E. anophelis
EK1	EK1	N/A	N/A	toilet sink drain	environment	Australia	2019	E. anophelis
EK2	EK2	N/A	N/A	corridor sink	environment	Australia	2019	E. anophelis
EK3	EK3	N/A	N/A	hand washing drain	environment	Australia	2019	E. anophelis
EK5	EK5	N/A	N/A	toilet handrail	environment	Australia	2019	E. anophelis
EK6	EK6	N/A	N/A	toilet sink	environment	Australia	2019	E. anophelis
AP022313.1	E. anophelis JUNP 353	N/A	N/A	human sample	human	Nepal	2019	E. anophelis
CP006576.1	E. anophelis FMS-007	N/A	N/A	human sputum	human	china	2013	E. anophelis
CP007547.1	E. anophelis NUHP1	N/A	N/A	cardio-thoracic sample	human	Singapore	2012	E. anophelis
CP035811.1	E. bruuniana ATCC 33958	N/A	N/A	commercial preperation product	environment	USA	1982	E. bruuniana
CP014020.1	E. anophelis FDAARGOS_132	N/A	N/A	human endotracheal aspirate	human	USA	2014	E. anophelis
CP014021.1	E. anophelis FDAARGOS_134	N/A	N/A	human endotracheal aspirate	human	USA	2014	E. anophelis
CP014340.1	E. anophelis F3543	N/A	N/A	human CSF	human	USA	1982	E. anophelis
CP015066.2	E. anophelis CSID_3015183684	N/A	N/A	human blood	human	USA	2016	E. anophelis
CP015067	E. anophelis CSID_3000521207	N/A	N/A	human sample	human	USA	2016	E. anophelis
CP016372.1	E. endophytica JM-87	N/A	N/A	Zea mays	Plant	USA	2011	E. anophelis
CP016374.1	E. endophytica F3201	N/A	N/A	human sampe	human	Kuwait	1982	E. anophelis
CP016377.1	E. genomosp. 4 G4123	N/A	N/A	human sample	human	Denmark	1982	E. ursingii
CP023010.2	E. anophelis FDAARGOS_198	N/A	N/A	human blood	human	Sweden	2017	E. anophelis
CP023401.1	E. anophelis R26	N/A	N/A	anopheles gambiae	anophele	Sweden	2006	E. anophelis
CP023402.1	E. anophelis Ag1	N/A	N/A	anopheles gut	anophele	Mexico	2010	E. anophelis
CP046080.1	E. anophelis 296-96	N/A	N/A	blood human	human	Taiwan	2019	E. anophelis
CP023746.1	E. miricola EM798-26	N/A	N/A	human blood	human	Taiwan	2015	E. miricola
CP035809.1	E. meningoseptica KC1913	N/A	N/A	human blood	human	USA	1949	E. meningoseptica
CP039929	Elizabethkingia sp. 2-6	N/A	N/A	water tap	environment	Taiwan	2018	E. miricola
CP040450.1	E. miricola F13	N/A	N/A	frog	frog	China	2017	E. miricola
CP015068.2	E. anophelisCSID_3015183681	N/A	N/A	human sample	human	USA	2016	E. anophelis
LS483376.1	E. meningoseptica NCTC10016	N/A	N/A	human sample	human	UK	2018	E. meningoseptica
CP014337.1	E. genomosp. 3 G0146	N/A	N/A	human sample	human	UK	2016	E. bruuniana
LNOK01000001.1	E. ursingii G4122	N/A	N/A	soil	environment	Denmark	1964	E. ursingii
MAHX01000001.1	E. occulta G4070 14	N/A	N/A	human sample	human	Australia	1977	E. occulta
NZ_CP016378.1	E. meningoseptica G4120	N/A	N/A	human sample	human	France	1983	E. meningoseptica
NZ_MAGX00000000.1	E. miricola CSID3000517120	N/A	N/A	human sample	human	USA	2016	E. miricola
N/A : Not Applicable
