# Supplementary material for: Genomic analysis of Elizabethkingia species from aquatic environments: Evidence for potential clinical transmission
Source: Curr Res Microb Sci. 2021 Nov 26;3:100083. doi: 10.1016/j.crmicr.2021.100083 (PMC8703026; doi:10.1016/j.crmicr.2021.100083)
Supplement: Supplementary file 2 [file mmc2.xlsx]

## Sheet: Sheet1
Data Source ID	Name	Species	Genome size (bp)	# Contigs	Average contig size	Largest contig size	N50 ( n)	N70 ( n)	N100 ( n)	N_count	Gaps	Read depth sequence
411	ER_QUAD_EK_01	E. anophelis	4308710	111	38817.2	689964	337099 ( 5)	149262 ( 9)	112 ( 111)	0	0	44.27
412	ER_QUAD_EK_02	E. anophelis	4282614	100	42826.1	515706	264721 ( 6)	147796 ( 11)	112 ( 100)	0	0	37.95
417	ER_QUAD_EK_03	E. anophelis	4352171	117	37198	691246	202868 ( 7)	124007 ( 12)	112 ( 117)	0	0	41.93
418	ER_QUAD_EK_04	E. anophelis	4273916	151	28304.1	371981	108887 ( 11)	72041 ( 20)	115 ( 151)	0	0	26.11
422	ER_QUAD_EK_05	E. umeracha	4581079	160	28631.7	256517	84612 ( 19)	51221 ( 34)	112 ( 160)	0	0	35.14
427	ER_QUAD_EK_06	E. anophelis	4272962	153	27927.9	412969	121492 ( 12)	72098 ( 20)	112 ( 153)	0	0	35.89
430	ER_QUAD_EK_07	E. umeracha	4421550	93	47543.6	256311	123169 ( 13)	84565 ( 22)	125 ( 93)	0	0	73.97
506	ER_QUAD_EK_08	E. umeracha	4469686	99	45148.3	325880	138909 ( 11)	96488 ( 19)	112 ( 99)	0	0	47.94
508	ER_QUAD_EK_09	E. umeracha	4513174	88	51286.1	514155	120438 ( 10)	92352 ( 18)	112 ( 88)	0	0	39.56
509	ER_QUAD_EK_10	E. umeracha	4461841	105	42493.7	457854	116915 ( 13)	80398 ( 22)	112 ( 105)	0	0	40.36
513	ER_QUAD_EK_11	E. anophelis	4300504	131	32828.3	689855	149262 ( 8)	107186 ( 15)	112 ( 131)	0	0	48.24
525	ER_QUAD_EK_12	E. anophelis	4340389	129	33646.4	361774	150961 ( 8)	124007 ( 15)	112 ( 129)	0	0	43.84
535	ER_QUAD_EK_13	E. anophelis	4342968	129	33666.4	479593	224694 ( 7)	124393 ( 13)	112 ( 129)	0	0	79.14
549	ER_QUAD_EK_14	E. anophelis	4039979	87	46436.5	304571	89628 ( 13)	71343 ( 23)	117 ( 87)	0	0	33.78
550	ER_QUAD_EK_15	E. anophelis	4300419	152	28292.2	329623	137917 ( 11)	71964 ( 20)	112 ( 152)	0	0	39.8
555	ER_QUAD_EK_16	E. umeracha	4466376	129	34623.1	256311	87540 ( 18)	54688 ( 32)	112 ( 129)	0	0	37.28
556	ER_QUAD_EK_17	E. anophelis	4344445	111	39139.1	733658	246697 ( 6)	149262 ( 10)	112 ( 111)	0	0	57.17
557	ER_QUAD_EK_18	E. anophelis	4349693	103	42230	733554	268130 ( 6)	149262 ( 10)	112 ( 103)	0	0	56.42
558	ER_QUAD_EK_19	E. anophelis	4311585	94	45867.9	733648	272236 ( 5)	147795 ( 9)	112 ( 94)	0	0	50.2
559	ER_QUAD_EK_20	E. anophelis	4343595	119	36500.8	733658	163161 ( 7)	125054 ( 13)	112 ( 119)	0	0	44.85
561	ER_QUAD_EK_21	E. umeracha	4470633	96	46569.1	292013	132788 ( 12)	97706 ( 20)	112 ( 96)	0	0	80.63
562	ER_QUAD_EK_22	E. anophelis	4041650	46	87862	1001964	356216 ( 4)	176179 ( 7)	161 ( 46)	0	0	46.85
757	ER_QUAD_EK_23	E. miricola	4476592	62	72203.1	432286	175867 ( 9)	136254 ( 15)	118 ( 62)	0	0	26.61
758	ER_QUAD_EK_24	E. miricola	4476525	60	74608.8	351425	166403 ( 10)	110979 ( 16)	209 ( 60)	0	0	30.36
760	ER_QUAD_EK_25	E. miricola	4479422	53	84517.4	505495	222046 ( 7)	155546 ( 11)	124 ( 53)	0	0	29.66
763	ER_QUAD_EK_26	E. miricola	4477616	63	71073.3	431715	192194 ( 8)	136254 ( 14)	137 ( 63)	0	0	30.26
764	ER_QUAD_EK_27	E. miricola	4591148	90	51012.8	434710	163971 ( 10)	119300 ( 16)	115 ( 90)	0	0	41.52
766	ER_QUAD_EK_28	E. miricola	4589398	111	41345.9	487523	142736 ( 9)	75946 ( 19)	136 ( 111)	0	0	33.76
768	ER_QUAD_EK_29	E. miricola	4473794	51	87721.4	738608	282764 ( 5)	146831 ( 10)	137 ( 51)	0	0	27.8
769	ER_QUAD_EK_30	E. miricola	4593101	95	48348.4	511235	163241 ( 9)	96590 ( 17)	127 ( 95)	0	0	45.86
772	ER_QUAD_EK_31	E. miricola	4591072	78	58859.9	441809	208992 ( 8)	145990 ( 13)	157 ( 78)	0	0	41.57
773	ER_QUAD_EK_32	E. miricola	4592178	96	47835.2	417498	209130 ( 8)	99063 ( 15)	127 ( 96)	0	0	47.83
777	ER_QUAD_EK_33	E. miricola	4476552	45	99478.9	434929	219260 ( 8)	145719 ( 13)	209 ( 45)	0	0	33.21
778	ER_QUAD_EK_34	E. miricola	4592153	93	49378	461742	196791 ( 9)	127531 ( 14)	115 ( 93)	0	0	37.67
780	ER_QUAD_EK_35	E. miricola	4477143	49	91370.3	538372	233534 ( 7)	161056 ( 12)	124 ( 49)	0	0	30.05
782	ER_QUAD_EK_36	E. miricola	4477283	49	91373.1	464042	213273 ( 8)	149482 ( 13)	158 ( 49)	0	0	33.38
783	ER_QUAD_EK_37	E. miricola	4478530	32	139954	1004077	351423 ( 4)	233816 ( 7)	137 ( 32)	0	0	40.13
784	ER_QUAD_EK_38	E. miricola	4479179	31	144490	1003988	430439 ( 4)	302334 ( 6)	137 ( 31)	0	0	32.01
785	ER_QUAD_EK_39	E. miricola	4481901	34	131821	1361059	519398 ( 3)	350035 ( 5)	140 ( 34)	0	0	48.1
786	ER_QUAD_EK_40	E. miricola	4478066	27	165854	1004078	357072 ( 4)	310267 ( 6)	200 ( 27)	0	0	44.5
787	ER_QUAD_EK_41	E. miricola	4585602	120	38213.3	456449	108344 ( 13)	59412 ( 25)	141 ( 120)	0	0	43.86
788	ER_QUAD_EK_42	E. miricola	4591592	82	55995	461742	209039 ( 8)	137738 ( 13)	119 ( 820)	0	0	36.65
800	ER_QUAD_EK_43	E. miricola	4479917	30	149331	1005253	310274 ( 4)	236304 ( 7)	209 ( 30)	0	0	31.77
801	ER_QUAD_EK_44	E. miricola	4479388	39	114856	555573	417769 ( 5)	233901 ( 8)	200 ( 39)	0	0	36.07
802	ER_QUAD_EK_45	E. miricola	4475719	77	58126.2	347951	148366 ( 11)	92541 ( 19)	124 ( 77)	0	0	23.26
804	ER_QUAD_EK_46	E. miricola	4479947	48	93332.2	435659	195776 ( 8)	145730 ( 13)	200 ( 48)	0	0	32.75
805	ER_QUAD_EK_47	E. miricola	4477650	34	131696	877434	282807 ( 5)	155548 ( 9)	200 ( 34)	0	0	38.66
806	ER_QUAD_EK_48	E. miricola	4480715	35	128020	992873	368667 ( 4)	233817 ( 7)	223 ( 35)	0	0	34.61
807	ER_QUAD_EK_49	E. miricola	4477936	41	109218	816851	301714 ( 5)	192221 ( 9)	124 ( 41)	0	0	38.35
808	ER_QUAD_EK_50	E. miricola	4478244	35	127950	981123	236089 ( 5)	175588 ( 9)	137 ( 35)	0	0	35.89
809	ER_QUAD_EK_51	E. miricola	4479194	55	81439.9	528237	187114 ( 8)	134536 ( 14)	134 ( 55)	0	0	33.36
810	ER_QUAD_EK_52	E. miricola	4475192	68	65811.6	370778	161613 ( 10)	119208 ( 16)	124 ( 68)	0	0	29.38
812	ER_QUAD_EK_53	E. miricola	4477412	39	114805	733076	310267 ( 5)	213273 ( 9)	137 ( 39)	0	0	38.24
813	ER_QUAD_EK_54	E. miricola	4477424	51	87792.6	544608	169729 ( 9)	135693 ( 15)	223 ( 51)	0	0	34.7
816	ER_QUAD_EK_55	E. miricola	4477876	39	114817	664987	298529 ( 5)	224174 ( 8)	137 ( 39)	0	0	37.86
817	ER_QUAD_EK_56	E. anophelis	4339693	102	42546	1049781	149086 ( 5)	108005 ( 12)	158 ( 102)	0	0	45.87
820	ER_QUAD_EK_57	E. miricola	4475131	67	66793	348218	155509 ( 10)	134461 ( 16)	178 ( 67)	0	0	32.16
821	ER_QUAD_EK_58	E. miricola	4480207	36	124450	738707	350035 ( 5)		137 ( 36)	0	0	31.63
822	ER_QUAD_EK_59	E. miricola	4480828	27	165957	1361417	519398 ( 3)	350035 ( 5)	124 ( 27)	0	0	32.75
823	ER_QUAD_EK_60	E. miricola	4481106	25	179244	1361505	738707 ( 3)	430439 ( 4)	200 ( 25)	0	0	42.89
825	ER_QUAD_EK_61	E. miricola	4479101	33	135730	1004078	350077 ( 4)	237484 ( 7)	137 ( 33)	0	0	39.62
826	ER_QUAD_EK_62	E. miricola	4478995	41	109244	599538	258742 ( 6)	154712 ( 11)	124 ( 41)	0	0	34.56
828	ER_QUAD_EK_63	E. miricola	4479891	33	135754	1361498	473732 ( 3)	236089 ( 6)	124 ( 33)	0	0	31.1
829	ER_QUAD_EK_64	E. miricola	4480653	27	165950	1454200	350077 ( 3)	237690 ( 6)	137 ( 27)	0	0	37.46
830	ER_QUAD_EK_65	E. miricola	4480760	32	140024	1361417	350077 ( 3)	236009 ( 7)	112 ( 32)	0	0	52.2
831	ER_QUAD_EK_66	E. miricola	4480287	26	172319	1361408	519398 ( 3)	310274 ( 5)	137 ( 26)	0	0	37.96
832	ER_QUAD_EK_67	E. miricola	4480623	26	172332	1361505	474088 ( 3)	350035 ( 5)	137 ( 26)	0	0	35.43
833	ER_QUAD_EK_68	E. miricola	4478254	46	97353.4	737755	315102 ( 5)	175669 ( 9)	137 ( 46)	0	0	29.68
834	ER_QUAD_EK_69	E. miricola	4480382	36	124455	738608	348952 ( 5)	282689 ( 8)	223 ( 36)	0	0	36.07
835	ER_QUAD_EK_70	E. miricola	4478350	32	139948	930173	310267 ( 5)	236088 ( 8	200 ( 32)	0	0	39.33
836	ER_QUAD_EK_71	E. miricola	4480594	39	114887	592955	283964 ( 6)	173285 ( 110	124 ( 39)	0	0	34.16
837	ER_QUAD_EK_72	E. miricola	4479207	34	131741	1004078	348965 ( 5)	240178 ( 8)	137 ( 34)	0	0	35.53
843	ER_QUAD_EK_73	E. miricola	4475338	83	53919.7	229294	126569 ( 13)	92263 ( 21)	134 ( 83)	0	0	28.63
847	ER_QUAD_EK_74	E. miricola	4480055	37	121083	1004078	350077 ( 4)	236088 ( 80	137 ( 37)	0	0	38.37
850	ER_QUAD_EK_75	E. miricola	4483115	96	46699.1	497959	232187 ( 7)	136179 ( 12)	115 ( 96)	0	0	31.32
851	ER_QUAD_EK_76	E. miricola	4477986	58	77206.7	544799	221251 ( 8)	167644 ( 12)	112 ( 58)	0	0	35.1
852	ER_QUAD_EK_77	E. miricola	4475249	55	81368.2	357654	149540 ( 11)	126662 ( 17)	200 ( 55)	0	0	32.71
853	ER_QUAD_EK_78	E. miricola	4477811	51	87800.2	1207249	181951 ( 6)	148350 ( 12)	112 ( 51)	0	0	39.68
854	ER_QUAD_EK_79	E. miricola	4481030	45	99578.4	555659	282813 ( 6)	202512 ( 10)	118 ( 45)	0	0	33.77
855	ER_QUAD_EK_80	E. miricola	4478068	53	84491.9	473686	201938 ( 7)	136254 ( 12)	118 ( 53)	0	0	31.52
856	ER_QUAD_EK_81	E. miricola	4479249	42	106649	816903	322131 ( 5)	233812 ( 8)	137 ( 42)	0	0	35.67
859	ER_QUAD_EK_82	E. miricola	4474938	67	66790.1	323884	143838 ( 12)	94967 ( 19)	210 ( 67)	0	0	33
860	ER_QUAD_EK_83	E. miricola	4478263	43	104146	544880	213273 ( 7)	145710 ( 12)	200 ( 43)	0	0	39.21
861	ER_QUAD_EK_84	E. miricola	4478881	46	97367	1361498	240162 ( 4)	163334 ( 8)	118 ( 46)	0	0	34.71
862	ER_QUAD_EK_85	E. miricola	4477921	41	109218	501427	239857 ( 7)	157117 ( 11)	177 ( 41)	0	0	36.44
863	ER_QUAD_EK_86	E. miricola	4477937	59	75897.2	373435	212265 ( 8)	138325 ( 13)	137 ( 59)	0	0	33.56
864	ER_QUAD_EK_87	E. miricola	4476495	48	93260.3	510534	188183 ( 9)	145672 ( 14)	223 ( 48)	0	0	34.65
865	ER_QUAD_EK_88	E. miricola	4478231	45	99516.2	417812	202601 ( 8)	161111 ( 13)	200 ( 45)	0	0	37.01
866	ER_QUAD_EK_89	E. miricola	4477976	50	89559.5	690403	198552 ( 7)	155544 ( 12)	137 ( 50)	0	0	32.26
867	ER_QUAD_EK_90	E. miricola	4478851	57	78576.3	413937	212368 ( 8)	139099 ( 13)	118 ( 57)	0	0	31.52
868	ER_QUAD_EK_91	E. miricola	4474935	62	72176.4	544534	154843 ( 8)	114073 ( 14)	223 ( 62)	0	0	30.64
869	ER_QUAD_EK_92	E. miricola	4478934	55	81435.2	348066	196383 ( 8)	145717 ( 14)	124 ( 55)	0	0	30.29
951	ER_QUAD_EK_93	E. miricola	4660922	90	51788	548655	179843 ( 8)	127556 ( 14)	115 ( 90)	0	0	54.78
956	ER_QUAD_EK_94	E. miricola	4660158	61	76396	548656	308168 ( 5)	165866 ( 10)	157 ( 61)	0	0	62.48
