# Supplementary material for: Genomic analysis of Elizabethkingia species from aquatic environments: Evidence for potential clinical transmission
Source: Curr Res Microb Sci. 2021 Nov 26;3:100083. doi: 10.1016/j.crmicr.2021.100083 (PMC8703026; doi:10.1016/j.crmicr.2021.100083)
Supplement: Supplementary file 4 [file mmc4.xlsx]

## Sheet: E. anophelis
snp-dists 0.6.3	AP022313	CP006576	CP007547	CP014020	CP014021	CP014340	CP015066	CP015067	CP015068	CP016372	CP016374	CP023010	CP023401	CP023402	CP046080	EK1	EK2	EK3	EK5	EK6	ER-QUAD-EK_01	ER-QUAD-EK_02	ER-QUAD-EK_03	ER-QUAD-EK_04	ER-QUAD-EK_06	ER-QUAD-EK_11	ER-QUAD-EK_12	ER-QUAD-EK_13	ER-QUAD-EK_14	ER-QUAD-EK_15	ER-QUAD-EK_17	ER-QUAD-EK_18	ER-QUAD-EK_19	ER-QUAD-EK_20	ER-QUAD-EK_22	ER-QUAD-EK_56	EkM1	EkM2	EkM3	EkQ15	EkQ16	EkQ17	EkQ3	EkQ5	EkQ6	EkQ7	EkQ8	EkS1	EkS3
AP022313	0	1737	27	1710	1710	1729	1576	1577	1577	2403	2423	1724	1718	1719	1621	1751	1543	1742	1757	1541	1645	1645	1644	1648	1646	1645	1644	1645	1553	1649	1644	1645	1644	1644	1551	1553	2463	2463	1704	2425	1606	1541	2417	1541	2432	2417	2424	2411	1702
CP006576	1737	0	1738	1694	1694	1708	1696	1697	1697	2129	2073	1703	1735	1736	1678	1626	1684	1617	1632	1682	1722	1722	1721	1725	1723	1722	1721	1722	1694	1726	1721	1722	1721	1721	1692	1692	2169	2169	1696	2039	1725	1682	2110	1682	2159	2126	2133	2120	1696
CP007547	27	1738	0	1711	1711	1731	1576	1577	1577	2406	2426	1726	1720	1721	1621	1753	1544	1744	1759	1542	1645	1645	1644	1648	1646	1645	1644	1645	1554	1649	1644	1645	1644	1644	1552	1554	2468	2468	1706	2428	1607	1542	2420	1542	2435	2420	2427	2414	1704
CP014020	1710	1694	1711	0	0	1383	1457	1458	1458	2271	2290	1380	1523	1524	1516	1776	1443	1767	1780	1441	1468	1468	1467	1471	1469	1468	1467	1468	1453	1472	1467	1468	1467	1467	1451	1451	2320	2320	1370	2246	1534	1441	2288	1441	2274	2260	2314	2254	1370
CP014021	1710	1694	1711	0	0	1383	1457	1458	1458	2271	2290	1380	1523	1524	1516	1776	1443	1767	1780	1441	1468	1468	1467	1471	1469	1468	1467	1468	1453	1472	1467	1468	1467	1467	1451	1451	2320	2320	1370	2246	1534	1441	2288	1441	2274	2260	2314	2254	1370
CP014340	1729	1708	1731	1383	1383	0	1430	1431	1431	2323	2328	9	1617	1618	1462	1734	1406	1725	1740	1404	1464	1464	1463	1467	1465	1464	1463	1464	1418	1468	1463	1464	1463	1463	1416	1416	2347	2347	203	2314	1465	1404	2312	1404	2306	2338	2342	2332	193
CP015066	1576	1696	1576	1457	1457	1430	0	3	3	2268	2266	1425	1519	1520	769	1689	605	1680	1695	603	900	900	899	903	901	900	899	900	615	904	899	900	899	899	613	613	2297	2297	1402	2256	1543	603	2299	603	2293	2276	2291	2270	1398
CP015067	1577	1697	1577	1458	1458	1431	3	0	2	2269	2267	1426	1520	1521	770	1690	606	1681	1696	604	901	901	900	904	902	901	900	901	616	905	900	901	900	900	614	614	2298	2298	1403	2257	1544	604	2300	604	2294	2277	2292	2271	1399
CP015068	1577	1697	1577	1458	1458	1431	3	2	0	2269	2267	1426	1520	1521	770	1690	606	1681	1696	604	901	901	900	904	902	901	900	901	616	905	900	901	900	900	614	614	2298	2298	1403	2257	1544	604	2300	604	2294	2277	2292	2271	1399
CP016372	2403	2129	2406	2271	2271	2323	2268	2269	2269	0	814	2318	2178	2179	2251	2325	2215	2316	2331	2213	2255	2255	2254	2258	2256	2255	2254	2255	2223	2259	2254	2255	2254	2254	2221	2223	968	968	2302	793	2336	2213	892	2213	937	750	947	748	2300
CP016374	2423	2073	2426	2290	2290	2328	2266	2267	2267	814	0	2323	2200	2201	2231	2282	2239	2273	2288	2237	2255	2255	2254	2258	2256	2255	2254	2255	2247	2259	2254	2255	2254	2254	2245	2247	1014	1014	2301	667	2339	2237	933	2237	975	846	993	840	2299
CP023010	1724	1703	1726	1380	1380	9	1425	1426	1426	2318	2323	0	1612	1613	1457	1729	1401	1720	1735	1399	1459	1459	1458	1462	1460	1459	1458	1459	1413	1463	1458	1459	1458	1458	1411	1411	2342	2342	198	2309	1460	1399	2307	1399	2301	2333	2339	2327	188
CP023401	1718	1735	1720	1523	1523	1617	1519	1520	1520	2178	2200	1612	0	1	1556	1753	1503	1744	1759	1501	1578	1578	1577	1581	1579	1578	1577	1578	1511	1582	1577	1578	1577	1577	1509	1511	2200	2200	1573	2147	1525	1501	2157	1501	2174	2160	2217	2156	1573
CP023402	1719	1736	1721	1524	1524	1618	1520	1521	1521	2179	2201	1613	1	0	1557	1754	1504	1745	1760	1502	1579	1579	1578	1582	1580	1579	1578	1579	1512	1583	1578	1579	1578	1578	1510	1512	2201	2201	1574	2148	1526	1502	2158	1502	2175	2161	2218	2157	1574
CP046080	1621	1678	1621	1516	1516	1462	769	770	770	2251	2231	1457	1556	1557	0	1746	730	1737	1752	728	967	967	966	970	968	967	966	967	740	971	966	967	966	966	738	738	2299	2299	1453	2227	1565	728	2255	728	2277	2241	2302	2237	1447
EK1	1751	1626	1753	1776	1776	1734	1689	1690	1690	2325	2282	1729	1753	1754	1746	0	1683	9	24	1681	1699	1699	1698	1702	1700	1699	1698	1699	1695	1703	1698	1699	1698	1698	1693	1693	2343	2343	1710	2289	1762	1681	2273	1681	2316	2313	2324	2309	1704
EK2	1543	1684	1544	1443	1443	1406	605	606	606	2215	2239	1401	1503	1504	730	1683	0	1674	1689	6	796	796	795	799	797	796	795	796	44	800	795	796	795	795	42	42	2261	2261	1375	2210	1491	6	2223	6	2266	2222	2258	2216	1373
EK3	1742	1617	1744	1767	1767	1725	1680	1681	1681	2316	2273	1720	1744	1745	1737	9	1674	0	15	1672	1690	1690	1689	1693	1691	1690	1689	1690	1686	1694	1689	1690	1689	1689	1684	1684	2334	2334	1701	2280	1753	1672	2264	1672	2307	2304	2315	2300	1695
EK5	1757	1632	1759	1780	1780	1740	1695	1696	1696	2331	2288	1735	1759	1760	1752	24	1689	15	0	1687	1705	1705	1704	1708	1706	1705	1704	1705	1701	1709	1704	1705	1704	1704	1699	1699	2349	2349	1716	2295	1766	1687	2279	1687	2322	2319	2330	2315	1710
EK6	1541	1682	1542	1441	1441	1404	603	604	604	2213	2237	1399	1501	1502	728	1681	6	1672	1687	0	794	794	793	797	795	794	793	794	42	798	793	794	793	793	40	40	2259	2259	1373	2208	1489	0	2221	0	2264	2220	2256	2214	1371
ER-QUAD-EK_01	1645	1722	1645	1468	1468	1464	900	901	901	2255	2255	1459	1578	1579	967	1699	796	1690	1705	794	0	0	1	3	1	0	1	2	808	4	1	2	1	1	806	806	2292	2292	1434	2227	1522	794	2240	794	2279	2256	2282	2250	1430
ER-QUAD-EK_02	1645	1722	1645	1468	1468	1464	900	901	901	2255	2255	1459	1578	1579	967	1699	796	1690	1705	794	0	0	1	3	1	0	1	2	808	4	1	2	1	1	806	806	2292	2292	1434	2227	1522	794	2240	794	2279	2256	2282	2250	1430
ER-QUAD-EK_03	1644	1721	1644	1467	1467	1463	899	900	900	2254	2254	1458	1577	1578	966	1698	795	1689	1704	793	1	1	0	4	2	1	0	1	807	5	0	1	0	0	805	805	2291	2291	1433	2226	1521	793	2239	793	2278	2255	2281	2249	1429
ER-QUAD-EK_04	1648	1725	1648	1471	1471	1467	903	904	904	2258	2258	1462	1581	1582	970	1702	799	1693	1708	797	3	3	4	0	4	3	4	4	811	7	4	5	4	4	809	809	2295	2295	1437	2230	1525	797	2243	797	2282	2259	2285	2253	1433
ER-QUAD-EK_06	1646	1723	1646	1469	1469	1465	901	902	902	2256	2256	1460	1579	1580	968	1700	797	1691	1706	795	1	1	2	4	0	1	2	3	809	5	2	3	2	2	807	807	2293	2293	1435	2228	1523	795	2241	795	2280	2257	2283	2251	1431
ER-QUAD-EK_11	1645	1722	1645	1468	1468	1464	900	901	901	2255	2255	1459	1578	1579	967	1699	796	1690	1705	794	0	0	1	3	1	0	1	2	808	4	1	2	1	1	806	806	2292	2292	1434	2227	1522	794	2240	794	2279	2256	2282	2250	1430
ER-QUAD-EK_12	1644	1721	1644	1467	1467	1463	899	900	900	2254	2254	1458	1577	1578	966	1698	795	1689	1704	793	1	1	0	4	2	1	0	1	807	5	0	1	0	0	805	805	2291	2291	1433	2226	1521	793	2239	793	2278	2255	2281	2249	1429
ER-QUAD-EK_13	1645	1722	1645	1468	1468	1464	900	901	901	2255	2255	1459	1578	1579	967	1699	796	1690	1705	794	2	2	1	4	3	2	1	0	808	6	1	2	1	1	806	806	2292	2292	1434	2227	1522	794	2240	794	2279	2256	2282	2250	1430
ER-QUAD-EK_14	1553	1694	1554	1453	1453	1418	615	616	616	2223	2247	1413	1511	1512	740	1695	44	1686	1701	42	808	808	807	811	809	808	807	808	0	812	807	808	807	807	2	34	2269	2269	1387	2218	1501	42	2229	42	2274	2231	2268	2225	1385
ER-QUAD-EK_15	1649	1726	1649	1472	1472	1468	904	905	905	2259	2259	1463	1582	1583	971	1703	800	1694	1709	798	4	4	5	7	5	4	5	6	812	0	5	6	5	5	810	810	2296	2296	1438	2231	1526	798	2244	798	2283	2260	2286	2254	1434
ER-QUAD-EK_17	1644	1721	1644	1467	1467	1463	899	900	900	2254	2254	1458	1577	1578	966	1698	795	1689	1704	793	1	1	0	4	2	1	0	1	807	5	0	1	0	0	805	805	2291	2291	1433	2226	1521	793	2239	793	2278	2255	2281	2249	1429
ER-QUAD-EK_18	1645	1722	1645	1468	1468	1464	900	901	901	2255	2255	1459	1578	1579	967	1699	796	1690	1705	794	2	2	1	5	3	2	1	2	808	6	1	0	1	1	806	806	2292	2292	1434	2227	1522	794	2240	794	2279	2256	2282	2250	1430
ER-QUAD-EK_19	1644	1721	1644	1467	1467	1463	899	900	900	2254	2254	1458	1577	1578	966	1698	795	1689	1704	793	1	1	0	4	2	1	0	1	807	5	0	1	0	0	805	805	2291	2291	1433	2226	1521	793	2239	793	2278	2255	2281	2249	1429
ER-QUAD-EK_20	1644	1721	1644	1467	1467	1463	899	900	900	2254	2254	1458	1577	1578	966	1698	795	1689	1704	793	1	1	0	4	2	1	0	1	807	5	0	1	0	0	805	805	2291	2291	1433	2226	1521	793	2239	793	2278	2255	2281	2249	1429
ER-QUAD-EK_22	1551	1692	1552	1451	1451	1416	613	614	614	2221	2245	1411	1509	1510	738	1693	42	1684	1699	40	806	806	805	809	807	806	805	806	2	810	805	806	805	805	0	32	2267	2267	1385	2216	1499	40	2227	40	2272	2229	2266	2223	1383
ER-QUAD-EK_56	1553	1692	1554	1451	1451	1416	613	614	614	2223	2247	1411	1511	1512	738	1693	42	1684	1699	40	806	806	805	809	807	806	805	806	34	810	805	806	805	805	32	0	2269	2269	1385	2218	1499	40	2229	40	2274	2229	2266	2222	1383
EkM1	2463	2169	2468	2320	2320	2347	2297	2298	2298	968	1014	2342	2200	2201	2299	2343	2261	2334	2349	2259	2292	2292	2291	2295	2293	2292	2291	2292	2269	2296	2291	2292	2291	2291	2267	2269	0	0	2329	1034	2382	2259	1068	2259	1100	1024	1083	1018	2327
EkM2	2463	2169	2468	2320	2320	2347	2297	2298	2298	968	1014	2342	2200	2201	2299	2343	2261	2334	2349	2259	2292	2292	2291	2295	2293	2292	2291	2292	2269	2296	2291	2292	2291	2291	2267	2269	0	0	2329	1034	2382	2259	1068	2259	1100	1024	1083	1018	2327
EkM3	1704	1696	1706	1370	1370	203	1402	1403	1403	2302	2301	198	1573	1574	1453	1710	1375	1701	1716	1373	1434	1434	1433	1437	1435	1434	1433	1434	1387	1438	1433	1434	1433	1433	1385	1385	2329	2329	0	2285	1442	1373	2300	1373	2289	2315	2331	2309	28
EkQ15	2425	2039	2428	2246	2246	2314	2256	2257	2257	793	667	2309	2147	2148	2227	2289	2210	2280	2295	2208	2227	2227	2226	2230	2228	2227	2226	2227	2218	2231	2226	2227	2226	2226	2216	2218	1034	1034	2285	0	2315	2208	875	2208	969	852	941	844	2283
EkQ16	1606	1725	1607	1534	1534	1465	1543	1544	1544	2336	2339	1460	1525	1526	1565	1762	1491	1753	1766	1489	1522	1522	1521	1525	1523	1522	1521	1522	1501	1526	1521	1522	1521	1521	1499	1499	2382	2382	1442	2315	0	1489	2355	1489	2362	2324	2381	2318	1440
EkQ17	1541	1682	1542	1441	1441	1404	603	604	604	2213	2237	1399	1501	1502	728	1681	6	1672	1687	0	794	794	793	797	795	794	793	794	42	798	793	794	793	793	40	40	2259	2259	1373	2208	1489	0	2221	0	2264	2220	2256	2214	1371
EkQ3	2417	2110	2420	2288	2288	2312	2299	2300	2300	892	933	2307	2157	2158	2255	2273	2223	2264	2279	2221	2240	2240	2239	2243	2241	2240	2239	2240	2229	2244	2239	2240	2239	2239	2227	2229	1068	1068	2300	875	2355	2221	0	2221	937	940	1010	932	2298
EkQ5	1541	1682	1542	1441	1441	1404	603	604	604	2213	2237	1399	1501	1502	728	1681	6	1672	1687	0	794	794	793	797	795	794	793	794	42	798	793	794	793	793	40	40	2259	2259	1373	2208	1489	0	2221	0	2264	2220	2256	2214	1371
EkQ6	2432	2159	2435	2274	2274	2306	2293	2294	2294	937	975	2301	2174	2175	2277	2316	2266	2307	2322	2264	2279	2279	2278	2282	2280	2279	2278	2279	2274	2283	2278	2279	2278	2278	2272	2274	1100	1100	2289	969	2362	2264	937	2264	0	928	1013	920	2287
EkQ7	2417	2126	2420	2260	2260	2338	2276	2277	2277	750	846	2333	2160	2161	2241	2313	2222	2304	2319	2220	2256	2256	2255	2259	2257	2256	2255	2256	2231	2260	2255	2256	2255	2255	2229	2229	1024	1024	2315	852	2324	2220	940	2220	928	0	1003	42	2313
EkQ8	2424	2133	2427	2314	2314	2342	2291	2292	2292	947	993	2339	2217	2218	2302	2324	2258	2315	2330	2256	2282	2282	2281	2285	2283	2282	2281	2282	2268	2286	2281	2282	2281	2281	2266	2266	1083	1083	2331	941	2381	2256	1010	2256	1013	1003	0	995	2329
EkS1	2411	2120	2414	2254	2254	2332	2270	2271	2271	748	840	2327	2156	2157	2237	2309	2216	2300	2315	2214	2250	2250	2249	2253	2251	2250	2249	2250	2225	2254	2249	2250	2249	2249	2223	2222	1018	1018	2309	844	2318	2214	932	2214	920	42	995	0	2307
EkS3	1702	1696	1704	1370	1370	193	1398	1399	1399	2300	2299	188	1573	1574	1447	1704	1373	1695	1710	1371	1430	1430	1429	1433	1431	1430	1429	1430	1385	1434	1429	1430	1429	1429	1383	1383	2327	2327	28	2283	1440	1371	2298	1371	2287	2313	2329	2307	0
EkS4	1682	1688	1686	1596	1596	1621	1593	1594	1594	2185	2182	1616	1648	1649	1636	1711	1570	1702	1717	1568	1597	1597	1596	1600	1598	1597	1596	1597	1580	1601	1596	1597	1596	1596	1578	1578	2224	2224	1576	2182	1657	1568	2200	1568	2202	2202	2189	2198	1574
EkS5	1724	1716	1726	1388	1388	215	1416	1417	1417	2318	2317	210	1587	1588	1465	1724	1391	1715	1730	1389	1448	1448	1447	1451	1449	1448	1447	1448	1403	1452	1447	1448	1447	1447	1401	1401	2341	2341	50	2301	1454	1389	2316	1389	2305	2329	2347	2323	40
EkS2 (Reference)	1536	1677	1537	1436	1436	1399	598	599	599	2208	2232	1394	1496	1497	723	1676	23	1667	1682	21	789	789	788	792	790	789	788	789	37	793	788	789	788	788	35	35	2254	2254	1368	2203	1484	21	2216	21	2259	2215	2251	2209	1366
[truncated: 3 more columns]

## Sheet: E. miricola
snp-dists 0.6.3	CP014337	CP023746	CP035811	CP039929	ER-QUAD-EK_23	ER-QUAD-EK_24	ER-QUAD-EK_25	ER-QUAD-EK_26	ER-QUAD-EK_27	ER-QUAD-EK_28	ER-QUAD-EK_29	ER-QUAD-EK_30	ER-QUAD-EK_31	ER-QUAD-EK_32	ER-QUAD-EK_33	ER-QUAD-EK_34	ER-QUAD-EK_35	ER-QUAD-EK_36	ER-QUAD-EK_37	ER-QUAD-EK_38	ER-QUAD-EK_39	ER-QUAD-EK_40	ER-QUAD-EK_41	ER-QUAD-EK_42	ER-QUAD-EK_43	ER-QUAD-EK_44	ER-QUAD-EK_45	ER-QUAD-EK_46	ER-QUAD-EK_47	ER-QUAD-EK_48	ER-QUAD-EK_49	ER-QUAD-EK_50	ER-QUAD-EK_51	ER-QUAD-EK_52	ER-QUAD-EK_53	ER-QUAD-EK_54	ER-QUAD-EK_55	ER-QUAD-EK_57	ER-QUAD-EK_58	ER-QUAD-EK_59	ER-QUAD-EK_60	ER-QUAD-EK_61	ER-QUAD-EK_62	ER-QUAD-EK_63	ER-QUAD-EK_64	ER-QUAD-EK_65	ER-QUAD-EK_66	ER-QUAD-EK_67	ER-QUAD-EK_68
CP014337	0	12064	1272	76492	76275	76276	76275	76277	76959	76962	76273	76956	76955	76957	76272	76955	76273	76269	76271	76270	76272	76269	76961	76957	76273	76272	76277	76274	76269	76272	76274	76274	76273	76280	76272	76274	76270	76277	76269	76272	76270	76269	76273	76269	76273	76272	76272	76270	76272
CP023746	12064	0	13221	76890	76738	76739	76738	76740	77388	77391	76736	77385	77384	77386	76735	77384	76736	76732	76734	76733	76735	76732	77390	77386	76736	76735	76740	76737	76732	76735	76737	76737	76736	76743	76735	76737	76733	76740	76732	76735	76733	76732	76736	76732	76736	76735	76735	76733	76735
CP035811	1272	13221	0	77223	77011	77012	77011	77013	77686	77688	77009	77682	77681	77683	77008	77681	77009	77005	77007	77006	77008	77005	77688	77683	77009	77008	77011	77010	77005	77008	77010	77010	77009	77016	77008	77010	77006	77013	77005	77008	77006	77005	77009	77005	77009	77008	77008	77006	77008
CP039929	76492	76890	77223	0	21631	21633	21631	21633	24521	24524	21629	24518	24517	24519	21630	24517	21631	21626	21628	21627	21628	21626	24523	24519	21629	21629	21633	21631	21626	21628	21630	21630	21630	21638	21629	21630	21633	21635	21626	21628	21627	21626	21629	21632	21629	21628	21628	21627	21628
ER-QUAD-EK_23	76275	76738	77011	21631	0	15	4	6	27619	27620	4	27615	27614	27616	5	27614	6	8	10	9	3	8	27620	27616	4	11	8	13	8	3	5	5	12	13	11	5	8	10	8	3	9	8	4	7	4	3	3	9	3
ER-QUAD-EK_24	76276	76739	77012	21633	15	0	15	17	27620	27621	13	27616	27615	27617	14	27615	15	9	11	10	12	9	27621	27617	13	8	17	10	9	12	14	14	13	22	12	14	17	19	9	12	6	9	13	16	13	12	12	6	12
ER-QUAD-EK_25	76275	76738	77011	21631	4	15	0	6	27619	27620	4	27615	27614	27616	5	27614	6	8	10	9	3	8	27620	27616	4	11	8	13	8	3	5	5	12	13	11	5	8	10	8	3	9	8	4	7	4	3	3	9	3
ER-QUAD-EK_26	76277	76740	77013	21633	6	17	6	0	27621	27622	6	27617	27616	27618	7	27616	8	10	12	11	5	10	27622	27618	6	13	10	15	10	5	7	7	14	15	13	7	10	12	10	5	11	10	6	9	6	5	5	11	5
ER-QUAD-EK_27	76959	77388	77686	24521	27619	27620	27619	27621	0	18	27617	10	7	11	27618	7	27617	27613	27615	27614	27616	27613	15	9	27615	27616	27621	27616	27613	27616	27616	27618	27617	27626	27614	27618	27614	27621	27613	27616	27614	27613	27617	27613	27617	27616	27616	27614	27616
ER-QUAD-EK_28	76962	77391	77688	24524	27620	27621	27620	27622	18	0	27618	12	13	13	27619	13	27620	27614	27616	27615	27617	27614	21	15	27618	27617	27622	27619	27614	27617	27619	27619	27618	27627	27617	27619	27615	27624	27614	27617	27615	27614	27618	27614	27618	27617	27617	27615	27617
ER-QUAD-EK_29	76273	76736	77009	21629	4	13	4	6	27617	27618	0	27613	27612	27614	3	27612	4	6	8	7	1	6	27618	27614	2	9	6	11	6	1	3	3	10	11	9	3	6	8	6	1	7	6	2	5	2	1	1	7	1
ER-QUAD-EK_30	76956	77385	77682	24518	27615	27616	27615	27617	10	12	27613	0	5	5	27614	5	27615	27609	27611	27610	27612	27609	13	7	27613	27612	27617	27614	27609	27612	27614	27614	27613	27622	27612	27614	27610	27619	27609	27612	27610	27609	27613	27609	27613	27612	27612	27610	27612
ER-QUAD-EK_31	76955	77384	77681	24517	27614	27615	27614	27616	7	13	27612	5	0	6	27613	0	27614	27608	27610	27609	27611	27608	8	2	27612	27611	27616	27613	27608	27611	27613	27613	27612	27621	27611	27613	27609	27618	27608	27611	27609	27608	27612	27608	27612	27611	27611	27609	27611
ER-QUAD-EK_32	76957	77386	77683	24519	27616	27617	27616	27618	11	13	27614	5	6	0	27615	6	27616	27610	27612	27611	27613	27610	14	8	27614	27613	27618	27615	27610	27613	27615	27615	27614	27623	27613	27615	27611	27620	27610	27613	27611	27610	27614	27610	27614	27613	27613	27611	27613
ER-QUAD-EK_33	76272	76735	77008	21630	5	14	5	7	27618	27619	3	27614	27613	27615	0	27613	3	7	9	8	2	7	27619	27615	3	10	7	12	7	2	4	4	11	10	10	4	7	9	7	2	8	7	3	6	3	2	2	8	2
ER-QUAD-EK_34	76955	77384	77681	24517	27614	27615	27614	27616	7	13	27612	5	0	6	27613	0	27614	27608	27610	27609	27611	27608	8	2	27612	27611	27616	27613	27608	27611	27613	27613	27612	27621	27611	27613	27609	27618	27608	27611	27609	27608	27612	27608	27612	27611	27611	27609	27611
ER-QUAD-EK_35	76273	76736	77009	21631	6	15	6	8	27617	27620	4	27615	27614	27616	3	27614	0	8	10	9	3	8	27620	27616	2	11	8	11	8	3	3	5	12	11	9	5	8	8	8	3	9	8	4	7	4	3	3	9	3
ER-QUAD-EK_36	76269	76732	77005	21626	8	9	8	10	27613	27614	6	27609	27608	27610	7	27608	8	0	2	1	5	0	27614	27610	6	5	10	7	0	5	7	7	4	15	3	7	10	12	0	5	3	0	6	9	6	5	5	3	5
ER-QUAD-EK_37	76271	76734	77007	21628	10	11	10	12	27615	27616	8	27611	27610	27612	9	27610	10	2	0	3	7	2	27616	27612	8	7	12	9	2	7	9	9	6	17	5	9	12	14	2	7	5	2	8	11	8	7	7	5	7
ER-QUAD-EK_38	76270	76733	77006	21627	9	10	9	11	27614	27615	7	27610	27609	27611	8	27609	9	1	3	0	6	1	27615	27611	7	6	11	8	1	6	8	8	5	16	2	8	11	13	1	6	4	1	7	10	7	6	6	4	6
ER-QUAD-EK_39	76272	76735	77008	21628	3	12	3	5	27616	27617	1	27612	27611	27613	2	27611	3	5	7	6	0	5	27617	27613	1	8	5	10	5	0	2	2	9	10	8	2	5	7	5	0	6	5	1	4	1	0	0	6	0
ER-QUAD-EK_40	76269	76732	77005	21626	8	9	8	10	27613	27614	6	27609	27608	27610	7	27608	8	0	2	1	5	0	27614	27610	6	5	10	7	0	5	7	7	4	15	3	7	10	12	0	5	3	0	6	9	6	5	5	3	5
ER-QUAD-EK_41	76961	77390	77688	24523	27620	27621	27620	27622	15	21	27618	13	8	14	27619	8	27620	27614	27616	27615	27617	27614	0	10	27618	27617	27622	27619	27614	27617	27619	27619	27618	27627	27617	27619	27615	27624	27614	27617	27615	27614	27618	27614	27618	27617	27617	27615	27617
ER-QUAD-EK_42	76957	77386	77683	24519	27616	27617	27616	27618	9	15	27614	7	2	8	27615	2	27616	27610	27612	27611	27613	27610	10	0	27614	27613	27618	27615	27610	27613	27615	27615	27614	27623	27613	27615	27611	27620	27610	27613	27611	27610	27614	27610	27614	27613	27613	27611	27613
ER-QUAD-EK_43	76273	76736	77009	21629	4	13	4	6	27615	27618	2	27613	27612	27614	3	27612	2	6	8	7	1	6	27618	27614	0	9	6	9	6	1	1	3	10	11	7	3	6	6	6	1	7	6	2	5	2	1	1	7	1
ER-QUAD-EK_44	76272	76735	77008	21629	11	8	11	13	27616	27617	9	27612	27611	27613	10	27611	11	5	7	6	8	5	27617	27613	9	0	13	6	5	8	10	10	9	18	8	10	13	15	5	8	2	5	9	12	9	8	8	2	8
ER-QUAD-EK_45	76277	76740	77011	21633	8	17	8	10	27621	27622	6	27617	27616	27618	7	27616	8	10	12	11	5	10	27622	27618	6	13	0	15	10	5	7	7	14	15	13	7	10	12	10	5	11	10	6	9	6	5	5	11	5
ER-QUAD-EK_46	76274	76737	77010	21631	13	10	13	15	27616	27619	11	27614	27613	27615	12	27613	11	7	9	8	10	7	27619	27615	9	6	15	0	7	10	10	12	11	20	8	12	15	15	7	10	4	7	11	14	11	10	10	4	10
ER-QUAD-EK_47	76269	76732	77005	21626	8	9	8	10	27613	27614	6	27609	27608	27610	7	27608	8	0	2	1	5	0	27614	27610	6	5	10	7	0	5	7	7	4	15	3	7	10	12	0	5	3	0	6	9	6	5	5	3	5
ER-QUAD-EK_48	76272	76735	77008	21628	3	12	3	5	27616	27617	1	27612	27611	27613	2	27611	3	5	7	6	0	5	27617	27613	1	8	5	10	5	0	2	2	9	10	8	2	5	7	5	0	6	5	1	4	1	0	0	6	0
ER-QUAD-EK_49	76274	76737	77010	21630	5	14	5	7	27616	27619	3	27614	27613	27615	4	27613	3	7	9	8	2	7	27619	27615	1	10	7	10	7	2	0	4	11	12	8	4	7	7	7	2	8	7	3	6	3	2	2	8	2
ER-QUAD-EK_50	76274	76737	77010	21630	5	14	5	7	27618	27619	3	27614	27613	27615	4	27613	5	7	9	8	2	7	27619	27615	3	10	7	12	7	2	4	0	11	12	10	4	7	9	7	2	8	7	3	6	3	2	2	8	2
ER-QUAD-EK_51	76273	76736	77009	21630	12	13	12	14	27617	27618	10	27613	27612	27614	11	27612	12	4	6	5	9	4	27618	27614	10	9	14	11	4	9	11	11	0	19	7	11	14	16	4	9	7	4	10	13	10	9	9	7	9
ER-QUAD-EK_52	76280	76743	77016	21638	13	22	13	15	27626	27627	11	27622	27621	27623	10	27621	11	15	17	16	10	15	27627	27623	11	18	15	20	15	10	12	12	19	0	18	12	15	17	15	10	16	15	11	14	11	10	10	16	10
ER-QUAD-EK_53	76272	76735	77008	21629	11	12	11	13	27614	27617	9	27612	27611	27613	10	27611	9	3	5	2	8	3	27617	27613	7	8	13	8	3	8	8	10	7	18	0	10	13	13	3	8	6	3	9	12	9	8	8	6	8
ER-QUAD-EK_54	76274	76737	77010	21630	5	14	5	7	27618	27619	3	27614	27613	27615	4	27613	5	7	9	8	2	7	27619	27615	3	10	7	12	7	2	4	4	11	12	10	0	7	9	7	2	8	7	3	6	3	2	2	8	2
ER-QUAD-EK_55	76270	76733	77006	21633	8	17	8	10	27614	27615	6	27610	27609	27611	7	27609	8	10	12	11	5	10	27615	27611	6	13	10	15	10	5	7	7	14	15	13	7	0	12	10	5	11	10	6	1	6	5	5	11	5
ER-QUAD-EK_57	76277	76740	77013	21635	10	19	10	12	27621	27624	8	27619	27618	27620	9	27618	8	12	14	13	7	12	27624	27620	6	15	12	15	12	7	7	9	16	17	13	9	12	0	12	7	13	12	8	11	8	7	7	13	7
ER-QUAD-EK_58	76269	76732	77005	21626	8	9	8	10	27613	27614	6	27609	27608	27610	7	27608	8	0	2	1	5	0	27614	27610	6	5	10	7	0	5	7	7	4	15	3	7	10	12	0	5	3	0	6	9	6	5	5	3	5
ER-QUAD-EK_59	76272	76735	77008	21628	3	12	3	5	27616	27617	1	27612	27611	27613	2	27611	3	5	7	6	0	5	27617	27613	1	8	5	10	5	0	2	2	9	10	8	2	5	7	5	0	6	5	1	4	1	0	0	6	0
ER-QUAD-EK_60	76270	76733	77006	21627	9	6	9	11	27614	27615	7	27610	27609	27611	8	27609	9	3	5	4	6	3	27615	27611	7	2	11	4	3	6	8	8	7	16	6	8	11	13	3	6	0	3	7	10	7	6	6	0	6
ER-QUAD-EK_61	76269	76732	77005	21626	8	9	8	10	27613	27614	6	27609	27608	27610	7	27608	8	0	2	1	5	0	27614	27610	6	5	10	7	0	5	7	7	4	15	3	7	10	12	0	5	3	0	6	9	6	5	5	3	5
ER-QUAD-EK_62	76273	76736	77009	21629	4	13	4	6	27617	27618	2	27613	27612	27614	3	27612	4	6	8	7	1	6	27618	27614	2	9	6	11	6	1	3	3	10	11	9	3	6	8	6	1	7	6	0	5	2	1	1	7	1
ER-QUAD-EK_63	76269	76732	77005	21632	7	16	7	9	27613	27614	5	27609	27608	27610	6	27608	7	9	11	10	4	9	27614	27610	5	12	9	14	9	4	6	6	13	14	12	6	1	11	9	4	10	9	5	0	5	4	4	10	4
ER-QUAD-EK_64	76273	76736	77009	21629	4	13	4	6	27617	27618	2	27613	27612	27614	3	27612	4	6	8	7	1	6	27618	27614	2	9	6	11	6	1	3	3	10	11	9	3	6	8	6	1	7	6	2	5	0	1	1	7	1
ER-QUAD-EK_65	76272	76735	77008	21628	3	12	3	5	27616	27617	1	27612	27611	27613	2	27611	3	5	7	6	0	5	27617	27613	1	8	5	10	5	0	2	2	9	10	8	2	5	7	5	0	6	5	1	4	1	0	0	6	0
ER-QUAD-EK_66	76272	76735	77008	21628	3	12	3	5	27616	27617	1	27612	27611	27613	2	27611	3	5	7	6	0	5	27617	27613	1	8	5	10	5	0	2	2	9	10	8	2	5	7	5	0	6	5	1	4	1	0	0	6	0
ER-QUAD-EK_67	76270	76733	77006	21627	9	6	9	11	27614	27615	7	27610	27609	27611	8	27609	9	3	5	4	6	3	27615	27611	7	2	11	4	3	6	8	8	7	16	6	8	11	13	3	6	0	3	7	10	7	6	6	0	6
ER-QUAD-EK_68	76272	76735	77008	21628	3	12	3	5	27616	27617	1	27612	27611	27613	2	27611	3	5	7	6	0	5	27617	27613	1	8	5	10	5	0	2	2	9	10	8	2	5	7	5	0	6	5	1	4	1	0	0	6	0
ER-QUAD-EK_69	76273	76736	77009	21629	4	13	4	6	27615	27618	2	27613	27612	27614	3	27612	2	6	8	7	1	6	27618	27614	0	9	6	9	6	1	1	3	10	11	7	3	6	6	6	1	7	6	2	5	2	1	1	7	1
ER-QUAD-EK_70	76270	76733	77006	21627	9	10	9	11	27614	27615	7	27610	27609	27611	8	27609	9	1	3	2	6	1	27615	27611	7	6	11	8	1	6	8	8	5	16	4	8	11	13	1	6	4	1	7	10	7	6	6	4	6
ER-QUAD-EK_71	76275	76738	77011	21631	6	15	6	8	27619	27620	4	27615	27614	27616	5	27614	6	8	10	9	3	8	27620	27616	4	11	8	13	8	3	5	5	12	13	11	5	8	10	8	3	9	8	4	7	4	3	3	9	3
ER-QUAD-EK_72	76269	76732	77005	21626	8	9	8	10	27613	27614	6	27609	27608	27610	7	27608	8	0	2	1	5	0	27614	27610	6	5	10	7	0	5	7	7	4	15	3	7	10	12	0	5	3	0	6	9	6	5	5	3	5
ER-QUAD-EK_73	76273	76736	77009	21630	12	13	12	14	27617	27618	10	27613	27612	27614	11	27612	12	4	6	5	9	4	27618	27614	10	9	14	11	4	9	11	11	8	19	7	11	14	16	4	9	7	4	10	13	10	9	9	7	9
ER-QUAD-EK_74	76270	76733	77006	21627	9	10	9	11	27614	27615	7	27610	27609	27611	8	27609	9	1	3	2	6	1	27615	27611	7	6	11	8	1	6	8	8	5	16	4	8	11	13	1	6	4	1	7	10	7	6	6	4	6
ER-QUAD-EK_75	76273	76734	77009	21629	4	13	4	6	27617	27618	2	27613	27612	27614	3	27612	4	6	8	7	1	6	27618	27614	2	9	6	11	6	1	3	3	10	11	9	3	6	8	6	1	7	6	2	5	2	1	1	7	1
ER-QUAD-EK_76	76272	76735	77008	21628	3	12	3	5	27616	27617	1	27612	27611	27613	2	27611	3	5	7	6	0	5	27617	27613	1	8	5	10	5	0	2	2	9	10	8	2	5	7	5	0	6	5	1	4	1	0	0	6	0
ER-QUAD-EK_77	76270	76733	77006	21628	10	11	10	12	27615	27616	8	27611	27610	27612	9	27610	10	2	4	3	7	2	27616	27612	8	7	12	9	2	7	9	9	6	17	5	9	12	14	2	7	5	2	8	11	8	7	7	5	7
ER-QUAD-EK_78	76273	76736	77009	21629	4	13	4	6	27617	27618	2	27613	27612	27614	3	27612	4	6	8	7	1	6	27618	27614	2	9	6	11	6	1	3	3	10	11	9	3	6	8	6	1	7	6	2	5	2	1	1	7	1
ER-QUAD-EK_79	76273	76736	77009	21630	12	9	12	14	27617	27618	10	27613	27612	27614	11	27612	12	6	8	7	9	6	27618	27614	10	5	14	7	6	9	11	11	10	19	9	11	14	16	6	9	3	6	10	13	10	9	9	3	9
ER-QUAD-EK_80	76279	76742	77015	21635	10	19	8	12	27621	27624	8	27619	27618	27620	9	27618	8	12	14	13	7	12	27624	27620	6	15	12	15	12	7	7	9	14	17	13	9	12	12	12	7	13	12	8	11	8	7	7	13	7
ER-QUAD-EK_81	76272	76735	77008	21628	3	12	3	5	27616	27617	1	27612	27611	27613	2	27611	3	5	7	6	0	5	27617	27613	1	8	5	10	5	0	2	2	9	10	8	2	5	7	5	0	6	5	1	4	1	0	0	6	0
ER-QUAD-EK_82	76273	76735	77009	21629	4	13	4	6	27617	27618	2	27613	27612	27614	3	27612	4	6	8	7	1	6	27618	27614	2	9	6	11	6	1	3	3	10	11	9	3	6	8	6	1	7	6	2	5	2	1	1	7	1
ER-QUAD-EK_83	76269	76732	77005	21626	8	9	8	10	27613	27614	6	27609	27608	27610	7	27608	8	0	2	1	5	0	27614	27610	6	5	10	7	0	5	7	7	4	15	3	7	10	12	0	5	3	0	6	9	6	5	5	3	5
ER-QUAD-EK_84	76269	76732	77005	21634	9	18	9	11	27615	27616	7	27611	27610	27612	6	27610	7	11	13	12	6	11	27616	27612	7	14	11	16	11	6	8	8	15	14	14	8	3	13	11	6	12	11	7	2	7	6	6	12	6
ER-QUAD-EK_85	76269	76732	77005	21626	8	9	8	10	27613	27614	6	27609	27608	27610	7	27608	8	0	2	1	5	0	27614	27610	6	5	10	7	0	5	7	7	4	15	3	7	10	12	0	5	3	0	6	9	6	5	5	3	5
ER-QUAD-EK_86	76272	76735	77008	21628	3	12	3	5	27616	27617	1	27612	27611	27613	2	27611	3	5	7	6	0	5	27617	27613	1	8	5	10	5	0	2	2	9	10	8	2	5	7	5	0	6	5	1	4	1	0	0	6	0
ER-QUAD-EK_87	76277	76740	77013	21633	8	17	8	10	27621	27622	6	27617	27616	27618	7	27616	8	10	12	11	5	10	27622	27618	6	13	10	15	10	5	7	7	14	15	13	7	10	12	10	5	11	10	6	9	6	5	5	11	5
ER-QUAD-EK_88	76272	76735	77008	21629	11	12	11	13	27614	27617	9	27612	27611	27613	10	27611	9	3	5	4	8	3	27617	27613	7	8	13	8	3	8	8	10	7	18	4	10	13	13	3	8	6	3	9	12	9	8	8	6	8
ER-QUAD-EK_89	76276	76739	77011	21633	15	16	15	17	27620	27621	13	27616	27615	27617	14	27615	15	7	9	6	12	7	27621	27617	13	12	17	14	7	12	14	14	11	22	8	14	17	19	7	12	10	7	13	16	13	12	12	10	12
ER-QUAD-EK_90	76272	76735	77008	21629	11	8	11	13	27614	27617	9	27612	27611	27613	10	27611	9	5	7	6	8	5	27617	27613	7	4	13	4	5	8	8	10	9	18	6	10	13	13	5	8	2	5	9	12	9	8	8	2	8
ER-QUAD-EK_91	76274	76737	77010	21630	5	14	5	7	27618	27619	3	27614	27613	27615	4	27613	5	7	9	8	2	7	27619	27615	3	10	7	12	7	2	4	4	11	12	10	4	7	9	7	2	8	7	3	6	3	2	2	8	2
ER-QUAD-EK_92	76274	76737	77010	21630	5	14	5	7	27618	27619	3	27614	27613	27615	4	27613	5	7	9	8	2	7	27619	27615	3	10	7	12	7	2	4	4	11	12	10	4	7	9	7	2	8	7	3	6	3	2	2	8	2
ER-QUAD-EK_93	77010	77433	77727	24576	27668	27669	27668	27670	193	197	27666	189	188	190	27667	188	27668	27662	27664	27663	27665	27662	196	190	27666	27665	27670	27667	27662	27665	27667	27667	27666	27675	27665	27667	27663	27672	27662	27665	27663	27662	27666	27662	27666	27665	27665	27663	27665
ER-QUAD-EK_94	77003	77426	77720	24570	27663	27664	27663	27665	184	190	27661	182	181	183	27662	181	27661	27657	27659	27658	27660	27657	189	183	27659	27660	27665	27660	27657	27660	27660	27662	27661	27670	27658	27662	27658	27665	27657	27660	27658	27657	27661	27657	27661	27660	27660	27658	27660
EkQ10	76487	76830	77155	24566	27712	27713	27712	27714	21537	21539	27710	21533	21532	21534	27711	21532	27712	27706	27708	27707	27709	27706	21532	21534	27710	27709	27713	27711	27706	27709	27711	27709	27710	27713	27709	27711	27707	27716	27706	27709	27707	27706	27710	27706	27710	27709	27709	27707	27709
EkQ11	11812	12302	12961	76704	76535	76536	76535	76537	77160	77163	76533	77157	77156	77158	76532	77156	76533	76529	76531	76530	76532	76529	77162	77158	76533	76532	76537	76534	76529	76532	76534	76534	76533	76540	76532	76534	76530	76537	76529	76532	76530	76529	76533	76529	76533	76532	76532	76530	76532
EkQ13	76475	76818	77143	24557	27703	27704	27703	27705	21526	21528	27701	21522	21521	21523	27702	21521	27703	27697	27699	27698	27700	27697	21521	21523	27701	27700	27704	27702	27697	27700	27702	27700	27701	27704	27700	27702	27698	27707	27697	27700	27698	27697	27701	27697	27701	27700	27700	27698	27700
MAGX00	76948	77299	77705	29345	28240	28242	28240	28242	30769	30773	28238	30765	30764	30766	28239	30764	28240	28235	28237	28236	28237	28235	30768	30766	28238	28238	28242	28240	28235	28237	28239	28239	28239	28247	28238	28239	28242	28244	28235	28237	28236	28235	28238	28241	28238	28237	28237	28236	28237
EkQ1 (Reference)	76482	76825	77150	24564	27710	27711	27710	27712	21533	21535	27708	21529	21528	21530	27709	21528	27710	27704	27706	27705	27707	27704	21528	21530	27708	27707	27711	27709	27704	27707	27709	27707	27708	27711	27707	27709	27705	27714	27704	27707	27705	27704	27708	27704	27708	27707	27707	27705	27707
[truncated: 31 more columns]
