# Supplementary material for: Genomic analysis of Elizabethkingia species from aquatic environments: Evidence for potential clinical transmission
Source: Curr Res Microb Sci. 2021 Nov 26;3:100083. doi: 10.1016/j.crmicr.2021.100083 (PMC8703026; doi:10.1016/j.crmicr.2021.100083)
Supplement: Supplementary file 5 [file mmc5.xlsx]

## Sheet: 16s_rpoB_aNIb.m
Isolate ID	Seq. ID	CP035811	CP014337	EK-QUAD-EK_05	EK-QUAD-EK_07	EK-QUAD-EK_08	EK-QUAD-EK_09	EK-QUAD-EK_10	EK-QUAD-EK_16	EK-QUAD-EK_21	EKQ11
EK-QUAD-EK_05	16S RNA	0.9969	0.9969	1	1	1	1	1	1	1	0.9985
	rpoB	0.9759	0.9759	1	1	1	1	1	1	1	0.9762
	ANIb	0.9766	1	0.7805	0.7748	0.7769	0.7855	0.7855	0.7751	0.7768	0.8886
	ANIm	0.7722	0.76565	1	0.9656	0.9756	0.9106	0.91	0.9752	0.9758	0.7705
EK-QUAD-EK_07	16S RNA	0.9921	0.9921	1	1	1	1	1	1	1	0.9934
	rpoB	0.9759	0.9759	1	1	1	1	1	1	1	0.9762
	ANIb	0.7707	0.7705	0.9802	1	0.9848	0.9113	0.91	0.9824	0.9851	0.7716
	ANIm	0.7874	0.7873	0.9989	1	0.9999	0.9233	0.9228	0.9993	1	0.7926
EK-QUAD-EK_08	16S RNA	0.9921	0.9921	1	1	1	1	1	1	1	0.9934
	rpoB	0.9759	0.9759	1	1	1	1	1	1	1	0.9762
	ANIb	0.761	0.7608	0.9799	0.9755	1	0.9032	0.9013	0.9828	0.9851	0.7617
	ANIm	0.7797	0.7797	0.9988	0.9895	1	0.9146	0.9139	0.9991	0.9998	0.7848
EK-QUAD-EK_09	16S RNA	0.9921	0.9921	1	1	1	1	1	1	1	0.9934
	rpoB	0.9759	0.9759	1	1	1	1	1	1	1	0.9762
	ANIb	0.7718	0.7659	0.908	0.89	0.8918	1	0.9752	0.8897	0.8919	0.7674
	ANIm	0.7825	0.7759	0.9221	0.9027	0.9039	1	0.9894	0.9034	0.9042	0.7768
EK-QUAD-EK_10	16S RNA	0.9921	0.9921	1	1	1	1	1	1	1	0.9934
	rpoB	0.9759	0.9759	1	1	1	1	1	1	1	0.9762
	ANIb	0.7805	0.7739	0.9184	0.9	0.9012	0.9862	1	0.8985	0.9017	0.7762
	ANIm	0.7914	0.7847	0.9317	0.9121	0.9132	0.9998	1	0.9127	0.9134	0.7843
EK-QUAD-EK_16	16S RNA	0.9921	0.9921	1	1	1	1	1	1	1	0.9934
	rpoB	0.9759	0.9759	1	1	1	1	1	1	1	0.9762
	ANIb	0.766	0.7662	0.983	0.9757	0.9851	0.9032	0.9019	1	0.9854	0.7682
	ANIm	0.7801	0.7801	0.9991	0.9897	0.9997	0.9148	0.9142	1	1	0.7852
EK-QUAD-EK_21	16S RNA	0.992	0.992	1	1	1	1	1	1	1	0.9934
	rpoB	0.9759	0.9759	1	1	1	1	1	1	1	0.9762
	ANIb	0.7604	0.7606	0.9798	0.9745	0.9848	0.9034	0.9012	0.9817	1	0.7612
	ANIm	0.7796	0.7796	0.9988	0.9894	0.9996	0.9146	0.9139	0.9991	1	0.7847
EKQ11	16S RNA	0.9961	0.9961	0.9985	0.9934	0.9934	0.9934	0.9934	0.9934	0.9934	1
	rpoB	0.9759	1	0.9762	0.9762	0.9762	0.9762	0.9762	0.9762	0.9762	1
	ANIb	0.8914	0.8896	78.24	0.7755	0.7766	0.7907	0.7892	0.7758	0.7769	1
	ANIm	0.8999	0.8967	0.8033	0.7976	0.7985	0.7978	0.7965	0.7981	0.7984	1
CP035811	16S RNA	1	0.9961	0.9969	0.9921	0.9921	0.9921	0.9921	0.9921	0.9921	0.9961
	rpoB	1	0.9959	0.9759	0.9759	0.9759	0.9759	0.9759	0.9759	0.9759	0.9759
	ANIb	1	0.9494	0.7607	0.7469	0.7485	0.7717	0.7716	0.7474	0.7484	0.8668
	ANIm	1	0.9513	0.7675	0.7556	0.7565	0.768	0.768	0.7562	0.7565	0.8656
CP014337	16S RNA	0.9961	1	0.9969	0.9921	0.9921	0.9921	0.9921	0.9921	0.9921	0.9961
	rpoB	0.9959	1	0.9759	0.9759	0.9759	0.9759	0.9759	0.9759	0.9759	0.9759
	ANIb	0.9766	1	0.7805	0.7748	0.7769	0.7855	0.7855	0.7751	0.7768	0.8886
	ANIm	0.988	1	0.7941	0.7883	0.7893	0.7946	0.7946	0.789	0.7893	0.8934
