# Supplementary material for: Genomic analysis of Elizabethkingia species from aquatic environments: Evidence for potential clinical transmission
Source: Curr Res Microb Sci. 2021 Nov 26;3:100083. doi: 10.1016/j.crmicr.2021.100083 (PMC8703026; doi:10.1016/j.crmicr.2021.100083)
Supplement: Supplementary file 6 [file mmc6.xlsx]

## Sheet: gene_presence_absence
Gene	Non-unique Gene name	Annotation	No. isolates	No. sequences	Avg sequences per isolate	Genome Fragment	Order within Fragment	Accessory Fragment	Accessory Order with Fragment	Min group size nuc	Max group size nuc	Avg group size nuc	EK1_E_anophelis	EK2_E_anophelis	EK3_E_anophelis	EK5_E_anophelis	EK6_E_anophelis	EKQ5_E_anophelis	ER_QUAD_EK_01	ER_QUAD_EK_02	ER_QUAD_EK_03	ER_QUAD_EK_04	ER_QUAD_EK_05	ER_QUAD_EK_06	ER_QUAD_EK_07	ER_QUAD_EK_08	ER_QUAD_EK_09	ER_QUAD_EK_10	ER_QUAD_EK_11	ER_QUAD_EK_12	ER_QUAD_EK_13	ER_QUAD_EK_14	ER_QUAD_EK_15	ER_QUAD_EK_16	ER_QUAD_EK_17	ER_QUAD_EK_18	ER_QUAD_EK_19	ER_QUAD_EK_20	ER_QUAD_EK_21	ER_QUAD_EK_22	ER_QUAD_EK_23	ER_QUAD_EK_24	ER_QUAD_EK_25	ER_QUAD_EK_26	ER_QUAD_EK_27	ER_QUAD_EK_28	ER_QUAD_EK_29	ER_QUAD_EK_30	ER_QUAD_EK_31
acpP		Acyl carrier protein	147	147	1	1	9305			239	239	239	JAIHPHFJ_01036	HDHLPCOH_02754	CFLFEDGE_01032	BJAIGLKP_01207	ODPNKNCF_03213	KHKPIELG_03013	JFMFFMGH_02670	DCMCBFCJ_02498	HGKBCBGM_02434	FBBKEGBC_02438	IPCNCJJC_01083	BNEEOKOL_02339	GGNKNJNJ_01592	BCMBNKHC_02343	DKIBCKPO_00589	NMKDOBJI_00989	EMBNKICJ_00831	MBAGGKFC_01946	DIBJIBFK_00589	NDKOOMGM_00491	MEIDDJGM_03302	LMOLLKKE_01229	LICNMJOA_02735	CHCEEHAE_02796	EBKMHHDH_01270	EDAGEJEL_02444	CGMIKMFJ_01817	HALJMOII_02285	LFAJGGGK_02440	MPAICFCL_00224	LIEMNADH_01029	GJBOAPEF_02810	LELGMAHH_03709	LHOBDMKG_03443	PAFBLHHF_01854	CBIAGDBB_03644	MBPPBCAB_03891
rpsS		30S ribosomal protein S19	147	147	1	1	6699			278	278	278	JAIHPHFJ_00812	HDHLPCOH_03145	CFLFEDGE_02381	BJAIGLKP_01017	ODPNKNCF_01986	KHKPIELG_01808	JFMFFMGH_00745	DCMCBFCJ_00848	HGKBCBGM_02336	FBBKEGBC_01426	IPCNCJJC_03178	BNEEOKOL_00922	GGNKNJNJ_01198	BCMBNKHC_01874	DKIBCKPO_00849	NMKDOBJI_01249	EMBNKICJ_01731	MBAGGKFC_01359	DIBJIBFK_01814	NDKOOMGM_01204	MEIDDJGM_02031	LMOLLKKE_00332	LICNMJOA_00797	CHCEEHAE_02117	EBKMHHDH_01051	EDAGEJEL_01937	CGMIKMFJ_02081	HALJMOII_01278	LFAJGGGK_01163	MPAICFCL_02565	LIEMNADH_00811	GJBOAPEF_03185	LELGMAHH_02537	LHOBDMKG_01577	PAFBLHHF_02787	CBIAGDBB_01735	MBPPBCAB_02077
group_28148		hypothetical protein	147	147	1	1	9228			341	341	341	JAIHPHFJ_00999	HDHLPCOH_02719	CFLFEDGE_01069	BJAIGLKP_01170	ODPNKNCF_03248	KHKPIELG_03048	JFMFFMGH_02705	DCMCBFCJ_02533	HGKBCBGM_02469	FBBKEGBC_02473	IPCNCJJC_03645	BNEEOKOL_02374	GGNKNJNJ_01556	BCMBNKHC_02379	DKIBCKPO_00553	NMKDOBJI_01985	EMBNKICJ_00866	MBAGGKFC_01981	DIBJIBFK_00554	NDKOOMGM_00526	MEIDDJGM_03210	LMOLLKKE_03711	LICNMJOA_02700	CHCEEHAE_02761	EBKMHHDH_01235	EDAGEJEL_02409	CGMIKMFJ_01853	HALJMOII_02320	LFAJGGGK_02475	MPAICFCL_00259	LIEMNADH_00994	GJBOAPEF_02775	LELGMAHH_02902	LHOBDMKG_02988	PAFBLHHF_01889	CBIAGDBB_02592	MBPPBCAB_03345
rpmH		50S ribosomal protein L34	147	147	1	1	9146			155	155	155	JAIHPHFJ_00973	HDHLPCOH_02694	CFLFEDGE_01095	BJAIGLKP_01144	ODPNKNCF_03274	KHKPIELG_03073	JFMFFMGH_02731	DCMCBFCJ_02559	HGKBCBGM_02495	FBBKEGBC_02499	IPCNCJJC_02573	BNEEOKOL_02400	GGNKNJNJ_03603	BCMBNKHC_03681	DKIBCKPO_00527	NMKDOBJI_01959	EMBNKICJ_00892	MBAGGKFC_02007	DIBJIBFK_00528	NDKOOMGM_00552	MEIDDJGM_03236	LMOLLKKE_02542	LICNMJOA_02674	CHCEEHAE_02735	EBKMHHDH_01209	EDAGEJEL_02383	CGMIKMFJ_03710	HALJMOII_02346	LFAJGGGK_02500	MPAICFCL_00284	LIEMNADH_00969	GJBOAPEF_02750	LELGMAHH_02927	LHOBDMKG_03013	PAFBLHHF_01914	CBIAGDBB_02617	MBPPBCAB_03370
rpsL		30S ribosomal protein S12	147	147	1	1	6751			407	407	407	JAIHPHFJ_00789	HDHLPCOH_03123	CFLFEDGE_02404	BJAIGLKP_00994	ODPNKNCF_02008	KHKPIELG_01830	JFMFFMGH_00767	DCMCBFCJ_00826	HGKBCBGM_02358	FBBKEGBC_01448	IPCNCJJC_00555	BNEEOKOL_00900	GGNKNJNJ_01172	BCMBNKHC_01848	DKIBCKPO_00875	NMKDOBJI_01275	EMBNKICJ_01753	MBAGGKFC_01381	DIBJIBFK_01792	NDKOOMGM_01226	MEIDDJGM_02053	LMOLLKKE_00358	LICNMJOA_00819	CHCEEHAE_02095	EBKMHHDH_01029	EDAGEJEL_01959	CGMIKMFJ_02107	HALJMOII_01256	LFAJGGGK_01138	MPAICFCL_02540	LIEMNADH_00786	GJBOAPEF_03210	LELGMAHH_02514	LHOBDMKG_01600	PAFBLHHF_02812	CBIAGDBB_01712	MBPPBCAB_02054
group_28151		hypothetical protein	147	147	1	1	8325			221	221	221	JAIHPHFJ_02683	HDHLPCOH_02125	CFLFEDGE_03015	BJAIGLKP_02750	ODPNKNCF_02399	KHKPIELG_02222	JFMFFMGH_02840	DCMCBFCJ_02668	HGKBCBGM_02604	FBBKEGBC_00313	IPCNCJJC_00087	BNEEOKOL_02158	GGNKNJNJ_00152	BCMBNKHC_00480	DKIBCKPO_01625	NMKDOBJI_00275	EMBNKICJ_02073	MBAGGKFC_02172	DIBJIBFK_02376	NDKOOMGM_01538	MEIDDJGM_01630	LMOLLKKE_00152	LICNMJOA_02848	CHCEEHAE_02853	EBKMHHDH_02703	EDAGEJEL_02501	CGMIKMFJ_00345	HALJMOII_02541	LFAJGGGK_03879	MPAICFCL_00796	LIEMNADH_03359	GJBOAPEF_01199	LELGMAHH_03493	LHOBDMKG_02678	PAFBLHHF_02126	CBIAGDBB_03593	MBPPBCAB_01629
rpmI		50S ribosomal protein L35	147	147	1	1	19112			197	197	197	JAIHPHFJ_02151	HDHLPCOH_00924	CFLFEDGE_01698	BJAIGLKP_02416	ODPNKNCF_01777	KHKPIELG_01057	JFMFFMGH_02521	DCMCBFCJ_01733	HGKBCBGM_01702	FBBKEGBC_02753	IPCNCJJC_03800	BNEEOKOL_03205	GGNKNJNJ_02956	BCMBNKHC_01732	DKIBCKPO_03644	NMKDOBJI_03896	EMBNKICJ_01075	MBAGGKFC_03728	DIBJIBFK_02161	NDKOOMGM_03544	MEIDDJGM_02082	LMOLLKKE_01899	LICNMJOA_01652	CHCEEHAE_01863	EBKMHHDH_02057	EDAGEJEL_02033	CGMIKMFJ_01219	HALJMOII_03704	LFAJGGGK_00370	MPAICFCL_02668	LIEMNADH_04044	GJBOAPEF_03845	LELGMAHH_04005	LHOBDMKG_03685	PAFBLHHF_00112	CBIAGDBB_04018	MBPPBCAB_02953
group_28153		hypothetical protein	147	147	1	1	9509			149	149	149	JAIHPHFJ_01116	HDHLPCOH_02827	CFLFEDGE_00952	BJAIGLKP_01287	ODPNKNCF_03140	KHKPIELG_02940	JFMFFMGH_02348	DCMCBFCJ_01358	HGKBCBGM_01245	FBBKEGBC_03302	IPCNCJJC_01324	BNEEOKOL_03350	GGNKNJNJ_01858	BCMBNKHC_02727	DKIBCKPO_00665	NMKDOBJI_01065	EMBNKICJ_00759	MBAGGKFC_01211	DIBJIBFK_00661	NDKOOMGM_00418	MEIDDJGM_01425	LMOLLKKE_01337	LICNMJOA_03752	CHCEEHAE_01489	EBKMHHDH_01342	EDAGEJEL_01111	CGMIKMFJ_01876	HALJMOII_02213	LFAJGGGK_02359	MPAICFCL_00143	LIEMNADH_01110	GJBOAPEF_02329	LELGMAHH_03767	LHOBDMKG_03454	PAFBLHHF_01773	CBIAGDBB_03782	MBPPBCAB_03944
rplV		50S ribosomal protein L22	147	147	1	1	6696			404	404	404	JAIHPHFJ_00813	HDHLPCOH_03146	CFLFEDGE_02380	BJAIGLKP_01018	ODPNKNCF_01985	KHKPIELG_01807	JFMFFMGH_00744	DCMCBFCJ_00849	HGKBCBGM_02335	FBBKEGBC_01425	IPCNCJJC_03179	BNEEOKOL_00923	GGNKNJNJ_01199	BCMBNKHC_01875	DKIBCKPO_00848	NMKDOBJI_01248	EMBNKICJ_01730	MBAGGKFC_01358	DIBJIBFK_01815	NDKOOMGM_01203	MEIDDJGM_02030	LMOLLKKE_00331	LICNMJOA_00796	CHCEEHAE_02118	EBKMHHDH_01052	EDAGEJEL_01936	CGMIKMFJ_02080	HALJMOII_01279	LFAJGGGK_01164	MPAICFCL_02566	LIEMNADH_00812	GJBOAPEF_03184	LELGMAHH_02538	LHOBDMKG_01576	PAFBLHHF_02786	CBIAGDBB_01736	MBPPBCAB_02078
erpA		Iron-sulfur cluster insertion protein ErpA	147	147	1	1	7690			329	329	329	JAIHPHFJ_02595	HDHLPCOH_01978	CFLFEDGE_01661	BJAIGLKP_01950	ODPNKNCF_02253	KHKPIELG_02075	JFMFFMGH_01035	DCMCBFCJ_00558	HGKBCBGM_01895	FBBKEGBC_00154	IPCNCJJC_02404	BNEEOKOL_03401	GGNKNJNJ_01099	BCMBNKHC_01610	DKIBCKPO_03070	NMKDOBJI_00123	EMBNKICJ_01486	MBAGGKFC_01873	DIBJIBFK_02061	NDKOOMGM_00755	MEIDDJGM_00957	LMOLLKKE_00767	LICNMJOA_01084	CHCEEHAE_02610	EBKMHHDH_00764	EDAGEJEL_01409	CGMIKMFJ_01109	HALJMOII_00957	LFAJGGGK_01848	MPAICFCL_03659	LIEMNADH_00526	GJBOAPEF_02203	LELGMAHH_00990	LHOBDMKG_01002	PAFBLHHF_02431	CBIAGDBB_00912	MBPPBCAB_01528
group_28156		Deoxyhypusine synthase-like protein	147	147	1	1	9951			977	977	977	JAIHPHFJ_03480	HDHLPCOH_02943	CFLFEDGE_03427	BJAIGLKP_03331	ODPNKNCF_03028	KHKPIELG_02828	JFMFFMGH_02231	DCMCBFCJ_01475	HGKBCBGM_01128	FBBKEGBC_01904	IPCNCJJC_03633	BNEEOKOL_00517	GGNKNJNJ_03914	BCMBNKHC_03981	DKIBCKPO_03518	NMKDOBJI_03303	EMBNKICJ_02261	MBAGGKFC_01094	DIBJIBFK_00778	NDKOOMGM_00300	MEIDDJGM_01816	LMOLLKKE_03675	LICNMJOA_02357	CHCEEHAE_01606	EBKMHHDH_01459	EDAGEJEL_01228	CGMIKMFJ_04017	HALJMOII_02095	LFAJGGGK_02904	MPAICFCL_00015	LIEMNADH_01238	GJBOAPEF_03996	LELGMAHH_00413	LHOBDMKG_03977	PAFBLHHF_01645	CBIAGDBB_03730	MBPPBCAB_00776
mbl		MreB-like protein	147	147	1	1	7945			1025	1025	1025	JAIHPHFJ_02644	HDHLPCOH_02012	CFLFEDGE_01613	BJAIGLKP_01999	ODPNKNCF_02287	KHKPIELG_02109	JFMFFMGH_01074	DCMCBFCJ_00519	HGKBCBGM_01856	FBBKEGBC_00193	IPCNCJJC_03673	BNEEOKOL_03275	GGNKNJNJ_03842	BCMBNKHC_03911	DKIBCKPO_01732	NMKDOBJI_00168	EMBNKICJ_01447	MBAGGKFC_01912	DIBJIBFK_02100	NDKOOMGM_02992	MEIDDJGM_00996	LMOLLKKE_04077	LICNMJOA_01123	CHCEEHAE_02649	EBKMHHDH_00725	EDAGEJEL_01370	CGMIKMFJ_03938	HALJMOII_02428	LFAJGGGK_03071	MPAICFCL_00690	LIEMNADH_03253	GJBOAPEF_01305	LELGMAHH_03609	LHOBDMKG_03192	PAFBLHHF_02232	CBIAGDBB_03362	MBPPBCAB_03796
rpoA		DNA-directed RNA polymerase subunit alpha	147	147	1	1	6671			995	995	995	JAIHPHFJ_00833	HDHLPCOH_03166	CFLFEDGE_02360	BJAIGLKP_01038	ODPNKNCF_01965	KHKPIELG_01787	JFMFFMGH_00724	DCMCBFCJ_00869	HGKBCBGM_02315	FBBKEGBC_01405	IPCNCJJC_03199	BNEEOKOL_00943	GGNKNJNJ_01219	BCMBNKHC_01895	DKIBCKPO_00828	NMKDOBJI_01228	EMBNKICJ_01710	MBAGGKFC_01338	DIBJIBFK_01835	NDKOOMGM_01183	MEIDDJGM_02010	LMOLLKKE_00311	LICNMJOA_00776	CHCEEHAE_02138	EBKMHHDH_01072	EDAGEJEL_01916	CGMIKMFJ_02060	HALJMOII_01299	LFAJGGGK_01184	MPAICFCL_02586	LIEMNADH_00832	GJBOAPEF_03164	LELGMAHH_02558	LHOBDMKG_01556	PAFBLHHF_02766	CBIAGDBB_01756	MBPPBCAB_02098
ppa		Inorganic pyrophosphatase	147	147	1	1	17112			611	611	611	JAIHPHFJ_00354	HDHLPCOH_00347	CFLFEDGE_01181	BJAIGLKP_01564	ODPNKNCF_00693	KHKPIELG_00464	JFMFFMGH_01306	DCMCBFCJ_02232	HGKBCBGM_00793	FBBKEGBC_01237	IPCNCJJC_01887	BNEEOKOL_01097	GGNKNJNJ_00477	BCMBNKHC_00574	DKIBCKPO_03606	NMKDOBJI_03140	EMBNKICJ_01330	MBAGGKFC_01624	DIBJIBFK_02687	NDKOOMGM_00193	MEIDDJGM_00084	LMOLLKKE_01364	LICNMJOA_02137	CHCEEHAE_01219	EBKMHHDH_02272	EDAGEJEL_01715	CGMIKMFJ_00734	HALJMOII_00807	LFAJGGGK_00878	MPAICFCL_01773	LIEMNADH_01508	GJBOAPEF_00142	LELGMAHH_00836	LHOBDMKG_00156	PAFBLHHF_01082	CBIAGDBB_00182	MBPPBCAB_00521
lrp_1		Leucine-responsive regulatory protein	147	147	1	1	16953			461	461	461	JAIHPHFJ_00305	HDHLPCOH_00300	CFLFEDGE_01230	BJAIGLKP_01613	ODPNKNCF_00646	KHKPIELG_00511	JFMFFMGH_01256	DCMCBFCJ_02282	HGKBCBGM_00843	FBBKEGBC_01287	IPCNCJJC_00380	BNEEOKOL_01147	GGNKNJNJ_01505	BCMBNKHC_02045	DKIBCKPO_01964	NMKDOBJI_01575	EMBNKICJ_01380	MBAGGKFC_01674	DIBJIBFK_01543	NDKOOMGM_00146	MEIDDJGM_00134	LMOLLKKE_01071	LICNMJOA_02187	CHCEEHAE_01269	EBKMHHDH_02222	EDAGEJEL_01665	CGMIKMFJ_01659	HALJMOII_00760	LFAJGGGK_00830	MPAICFCL_01821	LIEMNADH_01460	GJBOAPEF_00190	LELGMAHH_00781	LHOBDMKG_00211	PAFBLHHF_01130	CBIAGDBB_00237	MBPPBCAB_00576
rpsM		30S ribosomal protein S13	147	147	1	1	6674			377	377	377	JAIHPHFJ_00830	HDHLPCOH_03163	CFLFEDGE_02363	BJAIGLKP_01035	ODPNKNCF_01968	KHKPIELG_01790	JFMFFMGH_00727	DCMCBFCJ_00866	HGKBCBGM_02318	FBBKEGBC_01408	IPCNCJJC_03196	BNEEOKOL_00940	GGNKNJNJ_01216	BCMBNKHC_01892	DKIBCKPO_00831	NMKDOBJI_01231	EMBNKICJ_01713	MBAGGKFC_01341	DIBJIBFK_01832	NDKOOMGM_01186	MEIDDJGM_02013	LMOLLKKE_00314	LICNMJOA_00779	CHCEEHAE_02135	EBKMHHDH_01069	EDAGEJEL_01919	CGMIKMFJ_02063	HALJMOII_01296	LFAJGGGK_01181	MPAICFCL_02583	LIEMNADH_00829	GJBOAPEF_03167	LELGMAHH_02555	LHOBDMKG_01559	PAFBLHHF_02769	CBIAGDBB_01753	MBPPBCAB_02095
rpsJ		30S ribosomal protein S10	147	147	1	1	6745			305	305	305	JAIHPHFJ_00792	HDHLPCOH_03126	CFLFEDGE_02401	BJAIGLKP_00997	ODPNKNCF_02005	KHKPIELG_01827	JFMFFMGH_00764	DCMCBFCJ_00829	HGKBCBGM_02355	FBBKEGBC_01445	IPCNCJJC_00558	BNEEOKOL_00903	GGNKNJNJ_01175	BCMBNKHC_01851	DKIBCKPO_00872	NMKDOBJI_01272	EMBNKICJ_01750	MBAGGKFC_01378	DIBJIBFK_01795	NDKOOMGM_01223	MEIDDJGM_02050	LMOLLKKE_00355	LICNMJOA_00816	CHCEEHAE_02098	EBKMHHDH_01032	EDAGEJEL_01956	CGMIKMFJ_02104	HALJMOII_01259	LFAJGGGK_01141	MPAICFCL_02543	LIEMNADH_00789	GJBOAPEF_03207	LELGMAHH_02517	LHOBDMKG_01597	PAFBLHHF_02809	CBIAGDBB_01715	MBPPBCAB_02057
group_28170		NADH-quinone oxidoreductase subunit 11	147	147	1	1	10740			332	332	332	JAIHPHFJ_03002	HDHLPCOH_01765	CFLFEDGE_02800	BJAIGLKP_02979	ODPNKNCF_02651	KHKPIELG_02681	JFMFFMGH_03590	DCMCBFCJ_03528	HGKBCBGM_03307	FBBKEGBC_02956	IPCNCJJC_00676	BNEEOKOL_02546	GGNKNJNJ_01787	BCMBNKHC_02175	DKIBCKPO_02828	NMKDOBJI_02859	EMBNKICJ_02985	MBAGGKFC_03341	DIBJIBFK_03305	NDKOOMGM_02122	MEIDDJGM_02656	LMOLLKKE_00973	LICNMJOA_03516	CHCEEHAE_03597	EBKMHHDH_03364	EDAGEJEL_03452	CGMIKMFJ_01496	HALJMOII_03370	LFAJGGGK_01623	MPAICFCL_01200	LIEMNADH_02436	GJBOAPEF_01771	LELGMAHH_00633	LHOBDMKG_01097	PAFBLHHF_02537	CBIAGDBB_01163	MBPPBCAB_00996
rplC		50S ribosomal protein L3	147	147	1	1	6722			626	626	626	JAIHPHFJ_00808	HDHLPCOH_03141	CFLFEDGE_02385	BJAIGLKP_01013	ODPNKNCF_01990	KHKPIELG_01812	JFMFFMGH_00749	DCMCBFCJ_00844	HGKBCBGM_02340	FBBKEGBC_01430	IPCNCJJC_03174	BNEEOKOL_00918	GGNKNJNJ_01194	BCMBNKHC_01870	DKIBCKPO_00853	NMKDOBJI_01253	EMBNKICJ_01735	MBAGGKFC_01363	DIBJIBFK_01810	NDKOOMGM_01208	MEIDDJGM_02035	LMOLLKKE_00336	LICNMJOA_00801	CHCEEHAE_02113	EBKMHHDH_01047	EDAGEJEL_01941	CGMIKMFJ_02085	HALJMOII_01274	LFAJGGGK_01159	MPAICFCL_02561	LIEMNADH_00807	GJBOAPEF_03189	LELGMAHH_02533	LHOBDMKG_01581	PAFBLHHF_02791	CBIAGDBB_01731	MBPPBCAB_02073
group_28172		hypothetical protein	147	147	1	1	8662			521	521	521	JAIHPHFJ_03242	HDHLPCOH_02223	CFLFEDGE_03118	BJAIGLKP_03093	ODPNKNCF_02497	KHKPIELG_02320	JFMFFMGH_03278	DCMCBFCJ_03216	HGKBCBGM_02884	FBBKEGBC_01959	IPCNCJJC_00192	BNEEOKOL_01800	GGNKNJNJ_00047	BCMBNKHC_00375	DKIBCKPO_02524	NMKDOBJI_00380	EMBNKICJ_02462	MBAGGKFC_02932	DIBJIBFK_02976	NDKOOMGM_01896	MEIDDJGM_02264	LMOLLKKE_00047	LICNMJOA_03214	CHCEEHAE_03259	EBKMHHDH_03067	EDAGEJEL_03015	CGMIKMFJ_00450	HALJMOII_03298	LFAJGGGK_03238	MPAICFCL_00892	LIEMNADH_03006	GJBOAPEF_01102	LELGMAHH_03062	LHOBDMKG_02393	PAFBLHHF_02029	CBIAGDBB_02329	MBPPBCAB_01727
group_28173		hypothetical protein	147	147	1	1	8663			1397	1397	1397	JAIHPHFJ_03243	HDHLPCOH_02224	CFLFEDGE_03119	BJAIGLKP_03094	ODPNKNCF_02498	KHKPIELG_02321	JFMFFMGH_03279	DCMCBFCJ_03217	HGKBCBGM_02883	FBBKEGBC_01958	IPCNCJJC_00193	BNEEOKOL_01799	GGNKNJNJ_00046	BCMBNKHC_00374	DKIBCKPO_02525	NMKDOBJI_00381	EMBNKICJ_02463	MBAGGKFC_02933	DIBJIBFK_02975	NDKOOMGM_01897	MEIDDJGM_02265	LMOLLKKE_00046	LICNMJOA_03215	CHCEEHAE_03258	EBKMHHDH_03068	EDAGEJEL_03014	CGMIKMFJ_00451	HALJMOII_03297	LFAJGGGK_03239	MPAICFCL_00893	LIEMNADH_03005	GJBOAPEF_01101	LELGMAHH_03063	LHOBDMKG_02394	PAFBLHHF_02028	CBIAGDBB_02328	MBPPBCAB_01728
decR		DNA-binding transcriptional activator DecR	147	147	1	1	7297			485	485	485	JAIHPHFJ_02473	HDHLPCOH_02997	CFLFEDGE_02240	BJAIGLKP_03643	ODPNKNCF_02133	KHKPIELG_01955	JFMFFMGH_00915	DCMCBFCJ_00678	HGKBCBGM_02015	FBBKEGBC_00034	IPCNCJJC_03428	BNEEOKOL_01279	GGNKNJNJ_00968	BCMBNKHC_01479	DKIBCKPO_02142	NMKDOBJI_03874	EMBNKICJ_01606	MBAGGKFC_01753	DIBJIBFK_01941	NDKOOMGM_00635	MEIDDJGM_00837	LMOLLKKE_03530	LICNMJOA_00964	CHCEEHAE_02490	EBKMHHDH_00884	EDAGEJEL_01529	CGMIKMFJ_00978	HALJMOII_01077	LFAJGGGK_01725	MPAICFCL_02432	LIEMNADH_00650	GJBOAPEF_02079	LELGMAHH_01112	LHOBDMKG_00880	PAFBLHHF_02307	CBIAGDBB_01034	MBPPBCAB_01408
tuf		Elongation factor Tu	147	147	1	1	9352			1187	1187	1187	JAIHPHFJ_01064	HDHLPCOH_02778	CFLFEDGE_01004	BJAIGLKP_01235	ODPNKNCF_03189	KHKPIELG_02989	JFMFFMGH_02395	DCMCBFCJ_01311	HGKBCBGM_01292	FBBKEGBC_03255	IPCNCJJC_01109	BNEEOKOL_03303	GGNKNJNJ_01618	BCMBNKHC_02317	DKIBCKPO_00615	NMKDOBJI_01015	EMBNKICJ_00806	MBAGGKFC_01258	DIBJIBFK_00614	NDKOOMGM_00467	MEIDDJGM_01378	LMOLLKKE_01203	LICNMJOA_03799	CHCEEHAE_01442	EBKMHHDH_01295	EDAGEJEL_01064	CGMIKMFJ_01791	HALJMOII_02261	LFAJGGGK_02415	MPAICFCL_00199	LIEMNADH_01054	GJBOAPEF_02385	LELGMAHH_03734	LHOBDMKG_03418	PAFBLHHF_01829	CBIAGDBB_03669	MBPPBCAB_03866
rpmA		50S ribosomal protein L27	147	147	1	1	8264			257	257	257	JAIHPHFJ_02675	HDHLPCOH_02117	CFLFEDGE_03007	BJAIGLKP_02742	ODPNKNCF_02391	KHKPIELG_02214	JFMFFMGH_02848	DCMCBFCJ_02676	HGKBCBGM_02612	FBBKEGBC_00305	IPCNCJJC_00079	BNEEOKOL_02166	GGNKNJNJ_00160	BCMBNKHC_00488	DKIBCKPO_01633	NMKDOBJI_00267	EMBNKICJ_02065	MBAGGKFC_02164	DIBJIBFK_02368	NDKOOMGM_01530	MEIDDJGM_01622	LMOLLKKE_00160	LICNMJOA_02840	CHCEEHAE_02861	EBKMHHDH_02695	EDAGEJEL_02509	CGMIKMFJ_00337	HALJMOII_02533	LFAJGGGK_03168	MPAICFCL_00787	LIEMNADH_03350	GJBOAPEF_01208	LELGMAHH_03486	LHOBDMKG_02685	PAFBLHHF_02135	CBIAGDBB_03586	MBPPBCAB_01622
group_28177		hypothetical protein	147	147	1	1	25858			239	239	239	JAIHPHFJ_02125	HDHLPCOH_02540	CFLFEDGE_01836	BJAIGLKP_02192	ODPNKNCF_00258	KHKPIELG_00899	JFMFFMGH_00177	DCMCBFCJ_00324	HGKBCBGM_00488	FBBKEGBC_00947	IPCNCJJC_01003	BNEEOKOL_00083	GGNKNJNJ_00577	BCMBNKHC_00934	DKIBCKPO_00352	NMKDOBJI_00863	EMBNKICJ_00477	MBAGGKFC_00176	DIBJIBFK_01322	NDKOOMGM_02463	MEIDDJGM_00740	LMOLLKKE_00642	LICNMJOA_00177	CHCEEHAE_00176	EBKMHHDH_00529	EDAGEJEL_00529	CGMIKMFJ_00865	HALJMOII_00415	LFAJGGGK_00509	MPAICFCL_02295	LIEMNADH_03663	GJBOAPEF_00795	LELGMAHH_00259	LHOBDMKG_00578	PAFBLHHF_01415	CBIAGDBB_00603	MBPPBCAB_00141
atpD		ATP synthase subunit beta	147	147	1	1	19194			1508	1508	1508	JAIHPHFJ_01208	HDHLPCOH_00962	CFLFEDGE_00034	BJAIGLKP_00374	ODPNKNCF_01739	KHKPIELG_01095	JFMFFMGH_02559	DCMCBFCJ_01695	HGKBCBGM_01740	FBBKEGBC_02791	IPCNCJJC_02249	BNEEOKOL_02090	GGNKNJNJ_03090	BCMBNKHC_01692	DKIBCKPO_02600	NMKDOBJI_03667	EMBNKICJ_01113	MBAGGKFC_02718	DIBJIBFK_02123	NDKOOMGM_03376	MEIDDJGM_03451	LMOLLKKE_02213	LICNMJOA_01614	CHCEEHAE_01825	EBKMHHDH_02019	EDAGEJEL_02071	CGMIKMFJ_01258	HALJMOII_02943	LFAJGGGK_00329	MPAICFCL_01718	LIEMNADH_00030	GJBOAPEF_02570	LELGMAHH_03946	LHOBDMKG_03875	PAFBLHHF_00153	CBIAGDBB_03959	MBPPBCAB_02460
rpsQ		30S ribosomal protein S17	147	147	1	1	6690			254	254	254	JAIHPHFJ_00817	HDHLPCOH_03150	CFLFEDGE_02376	BJAIGLKP_01022	ODPNKNCF_01981	KHKPIELG_01803	JFMFFMGH_00740	DCMCBFCJ_00853	HGKBCBGM_02331	FBBKEGBC_01421	IPCNCJJC_03183	BNEEOKOL_00927	GGNKNJNJ_01203	BCMBNKHC_01879	DKIBCKPO_00844	NMKDOBJI_01244	EMBNKICJ_01726	MBAGGKFC_01354	DIBJIBFK_01819	NDKOOMGM_01199	MEIDDJGM_02026	LMOLLKKE_00327	LICNMJOA_00792	CHCEEHAE_02122	EBKMHHDH_01056	EDAGEJEL_01932	CGMIKMFJ_02076	HALJMOII_01283	LFAJGGGK_01168	MPAICFCL_02570	LIEMNADH_00816	GJBOAPEF_03180	LELGMAHH_02542	LHOBDMKG_01572	PAFBLHHF_02782	CBIAGDBB_01740	MBPPBCAB_02082
rpsE		30S ribosomal protein S5	147	147	1	1	6680			521	521	521	JAIHPHFJ_00825	HDHLPCOH_03158	CFLFEDGE_02368	BJAIGLKP_01030	ODPNKNCF_01973	KHKPIELG_01795	JFMFFMGH_00732	DCMCBFCJ_00861	HGKBCBGM_02323	FBBKEGBC_01413	IPCNCJJC_03191	BNEEOKOL_00935	GGNKNJNJ_01211	BCMBNKHC_01887	DKIBCKPO_00836	NMKDOBJI_01236	EMBNKICJ_01718	MBAGGKFC_01346	DIBJIBFK_01827	NDKOOMGM_01191	MEIDDJGM_02018	LMOLLKKE_00319	LICNMJOA_00784	CHCEEHAE_02130	EBKMHHDH_01064	EDAGEJEL_01924	CGMIKMFJ_02068	HALJMOII_01291	LFAJGGGK_01176	MPAICFCL_02578	LIEMNADH_00824	GJBOAPEF_03172	LELGMAHH_02550	LHOBDMKG_01564	PAFBLHHF_02774	CBIAGDBB_01748	MBPPBCAB_02090
hup		DNA-binding protein HU	147	147	1	1	25665			296	296	296	JAIHPHFJ_02032	HDHLPCOH_02464	CFLFEDGE_01928	BJAIGLKP_02100	ODPNKNCF_00182	KHKPIELG_03174	JFMFFMGH_00253	DCMCBFCJ_00248	HGKBCBGM_00412	FBBKEGBC_00634	IPCNCJJC_02863	BNEEOKOL_00159	GGNKNJNJ_00652	BCMBNKHC_00859	DKIBCKPO_00278	NMKDOBJI_03846	EMBNKICJ_00401	MBAGGKFC_00252	DIBJIBFK_00451	NDKOOMGM_00769	MEIDDJGM_02321	LMOLLKKE_02715	LICNMJOA_00253	CHCEEHAE_00252	EBKMHHDH_00453	EDAGEJEL_00453	CGMIKMFJ_00790	HALJMOII_00340	LFAJGGGK_00585	MPAICFCL_02087	LIEMNADH_02497	GJBOAPEF_02404	LELGMAHH_00184	LHOBDMKG_00653	PAFBLHHF_01491	CBIAGDBB_00678	MBPPBCAB_00216
infA		Translation initiation factor IF-1	147	147	1	1	6675			215	215	215	JAIHPHFJ_00829	HDHLPCOH_03162	CFLFEDGE_02364	BJAIGLKP_01034	ODPNKNCF_01969	KHKPIELG_01791	JFMFFMGH_00728	DCMCBFCJ_00865	HGKBCBGM_02319	FBBKEGBC_01409	IPCNCJJC_03195	BNEEOKOL_00939	GGNKNJNJ_01215	BCMBNKHC_01891	DKIBCKPO_00832	NMKDOBJI_01232	EMBNKICJ_01714	MBAGGKFC_01342	DIBJIBFK_01831	NDKOOMGM_01187	MEIDDJGM_02014	LMOLLKKE_00315	LICNMJOA_00780	CHCEEHAE_02134	EBKMHHDH_01068	EDAGEJEL_01920	CGMIKMFJ_02064	HALJMOII_01295	LFAJGGGK_01180	MPAICFCL_02582	LIEMNADH_00828	GJBOAPEF_03168	LELGMAHH_02554	LHOBDMKG_01560	PAFBLHHF_02770	CBIAGDBB_01752	MBPPBCAB_02094
hupB		DNA-binding protein HU-beta	147	147	1	1	9608			287	287	287	JAIHPHFJ_01159	HDHLPCOH_02871	CFLFEDGE_00909	BJAIGLKP_01330	ODPNKNCF_03096	KHKPIELG_02896	JFMFFMGH_02304	DCMCBFCJ_01402	HGKBCBGM_01201	FBBKEGBC_02297	IPCNCJJC_01368	BNEEOKOL_00444	GGNKNJNJ_01902	BCMBNKHC_02771	DKIBCKPO_00709	NMKDOBJI_01109	EMBNKICJ_00715	MBAGGKFC_01167	DIBJIBFK_00705	NDKOOMGM_00373	MEIDDJGM_01469	LMOLLKKE_01293	LICNMJOA_02430	CHCEEHAE_01533	EBKMHHDH_01386	EDAGEJEL_01155	CGMIKMFJ_01920	HALJMOII_02168	LFAJGGGK_02821	MPAICFCL_00098	LIEMNADH_01155	GJBOAPEF_02284	LELGMAHH_03885	LHOBDMKG_03628	PAFBLHHF_01728	CBIAGDBB_03836	MBPPBCAB_04062
rpmB		50S ribosomal protein L28	147	147	1	1	9485			236	236	236	JAIHPHFJ_01114	HDHLPCOH_02825	CFLFEDGE_00954	BJAIGLKP_01285	ODPNKNCF_03142	KHKPIELG_02942	JFMFFMGH_02350	DCMCBFCJ_01356	HGKBCBGM_01247	FBBKEGBC_03300	IPCNCJJC_01322	BNEEOKOL_03348	GGNKNJNJ_01856	BCMBNKHC_02725	DKIBCKPO_00663	NMKDOBJI_01063	EMBNKICJ_00761	MBAGGKFC_01213	DIBJIBFK_00659	NDKOOMGM_00420	MEIDDJGM_01423	LMOLLKKE_01339	LICNMJOA_03754	CHCEEHAE_01487	EBKMHHDH_01340	EDAGEJEL_01109	CGMIKMFJ_01874	HALJMOII_02215	LFAJGGGK_02361	MPAICFCL_00145	LIEMNADH_01108	GJBOAPEF_02331	LELGMAHH_03769	LHOBDMKG_03456	PAFBLHHF_01775	CBIAGDBB_03780	MBPPBCAB_03946
rpsG		30S ribosomal protein S7	147	147	1	1	6747			476	476	476	JAIHPHFJ_00790	HDHLPCOH_03124	CFLFEDGE_02403	BJAIGLKP_00995	ODPNKNCF_02007	KHKPIELG_01829	JFMFFMGH_00766	DCMCBFCJ_00827	HGKBCBGM_02357	FBBKEGBC_01447	IPCNCJJC_00556	BNEEOKOL_00901	GGNKNJNJ_01173	BCMBNKHC_01849	DKIBCKPO_00874	NMKDOBJI_01274	EMBNKICJ_01752	MBAGGKFC_01380	DIBJIBFK_01793	NDKOOMGM_01225	MEIDDJGM_02052	LMOLLKKE_00357	LICNMJOA_00818	CHCEEHAE_02096	EBKMHHDH_01030	EDAGEJEL_01958	CGMIKMFJ_02106	HALJMOII_01257	LFAJGGGK_01139	MPAICFCL_02541	LIEMNADH_00787	GJBOAPEF_03209	LELGMAHH_02515	LHOBDMKG_01599	PAFBLHHF_02811	CBIAGDBB_01713	MBPPBCAB_02055
dnaX		DNA polymerase III subunit gamma/tau	147	147	1	1	17114			1079	1088	1087	JAIHPHFJ_00355	HDHLPCOH_00348	CFLFEDGE_01180	BJAIGLKP_01563	ODPNKNCF_00694	KHKPIELG_00463	JFMFFMGH_01307	DCMCBFCJ_02231	HGKBCBGM_00792	FBBKEGBC_01236	IPCNCJJC_01886	BNEEOKOL_01096	GGNKNJNJ_00476	BCMBNKHC_00575	DKIBCKPO_03607	NMKDOBJI_03141	EMBNKICJ_01329	MBAGGKFC_01623	DIBJIBFK_02686	NDKOOMGM_00194	MEIDDJGM_00083	LMOLLKKE_01365	LICNMJOA_02136	CHCEEHAE_01218	EBKMHHDH_02273	EDAGEJEL_01716	CGMIKMFJ_00733	HALJMOII_00808	LFAJGGGK_00879	MPAICFCL_01772	LIEMNADH_01509	GJBOAPEF_00141	LELGMAHH_00837	LHOBDMKG_00155	PAFBLHHF_01081	CBIAGDBB_00181	MBPPBCAB_00520
rplE		50S ribosomal protein L5	147	147	1	1	6686			551	551	551	JAIHPHFJ_00820	HDHLPCOH_03153	CFLFEDGE_02373	BJAIGLKP_01025	ODPNKNCF_01978	KHKPIELG_01800	JFMFFMGH_00737	DCMCBFCJ_00856	HGKBCBGM_02328	FBBKEGBC_01418	IPCNCJJC_03186	BNEEOKOL_00930	GGNKNJNJ_01206	BCMBNKHC_01882	DKIBCKPO_00841	NMKDOBJI_01241	EMBNKICJ_01723	MBAGGKFC_01351	DIBJIBFK_01822	NDKOOMGM_01196	MEIDDJGM_02023	LMOLLKKE_00324	LICNMJOA_00789	CHCEEHAE_02125	EBKMHHDH_01059	EDAGEJEL_01929	CGMIKMFJ_02073	HALJMOII_01286	LFAJGGGK_01171	MPAICFCL_02573	LIEMNADH_00819	GJBOAPEF_03177	LELGMAHH_02545	LHOBDMKG_01569	PAFBLHHF_02779	CBIAGDBB_01743	MBPPBCAB_02085
fadF_1		putative iron-sulfur-binding oxidoreductase FadF	147	147	1	1	7341			785	785	785	JAIHPHFJ_02496	HDHLPCOH_01882	CFLFEDGE_02217	BJAIGLKP_03403	ODPNKNCF_02157	KHKPIELG_01979	JFMFFMGH_00938	DCMCBFCJ_00655	HGKBCBGM_01992	FBBKEGBC_00057	IPCNCJJC_01987	BNEEOKOL_01256	GGNKNJNJ_00995	BCMBNKHC_01506	DKIBCKPO_02169	NMKDOBJI_00019	EMBNKICJ_01583	MBAGGKFC_01776	DIBJIBFK_01964	NDKOOMGM_00659	MEIDDJGM_00860	LMOLLKKE_00871	LICNMJOA_00987	CHCEEHAE_02513	EBKMHHDH_00861	EDAGEJEL_01506	CGMIKMFJ_01005	HALJMOII_01053	LFAJGGGK_01748	MPAICFCL_02455	LIEMNADH_00627	GJBOAPEF_02102	LELGMAHH_01089	LHOBDMKG_00903	PAFBLHHF_02330	CBIAGDBB_01011	MBPPBCAB_01431
rpmF		50S ribosomal protein L32	147	147	1	1	9098			203	203	203	JAIHPHFJ_00966	HDHLPCOH_02687	CFLFEDGE_01102	BJAIGLKP_01137	ODPNKNCF_03281	KHKPIELG_03080	JFMFFMGH_02738	DCMCBFCJ_02566	HGKBCBGM_02502	FBBKEGBC_02506	IPCNCJJC_02580	BNEEOKOL_02407	GGNKNJNJ_03610	BCMBNKHC_03688	DKIBCKPO_00520	NMKDOBJI_01952	EMBNKICJ_00899	MBAGGKFC_02014	DIBJIBFK_00521	NDKOOMGM_00559	MEIDDJGM_03243	LMOLLKKE_02549	LICNMJOA_02667	CHCEEHAE_02728	EBKMHHDH_01202	EDAGEJEL_02376	CGMIKMFJ_03717	HALJMOII_02353	LFAJGGGK_02507	MPAICFCL_00291	LIEMNADH_00962	GJBOAPEF_02743	LELGMAHH_02934	LHOBDMKG_03020	PAFBLHHF_01921	CBIAGDBB_02624	MBPPBCAB_03377
gltA2		Citrate synthase 1	147	147	1	1	6660			1286	1286	1286	JAIHPHFJ_00837	HDHLPCOH_03171	CFLFEDGE_02356	BJAIGLKP_01042	ODPNKNCF_01960	KHKPIELG_01782	JFMFFMGH_00719	DCMCBFCJ_00874	HGKBCBGM_02310	FBBKEGBC_01400	IPCNCJJC_03204	BNEEOKOL_00948	GGNKNJNJ_01224	BCMBNKHC_01899	DKIBCKPO_00823	NMKDOBJI_01223	EMBNKICJ_01705	MBAGGKFC_01333	DIBJIBFK_01840	NDKOOMGM_01178	MEIDDJGM_02005	LMOLLKKE_00306	LICNMJOA_00771	CHCEEHAE_02143	EBKMHHDH_01077	EDAGEJEL_01911	CGMIKMFJ_02056	HALJMOII_01304	LFAJGGGK_01189	MPAICFCL_02591	LIEMNADH_00837	GJBOAPEF_03159	LELGMAHH_02563	LHOBDMKG_01551	PAFBLHHF_02761	CBIAGDBB_01761	MBPPBCAB_02103
queA		S-adenosylmethionine:tRNA ribosyltransferase-isomerase	147	147	1	1	18552			1049	1049	1049	JAIHPHFJ_02939	HDHLPCOH_00761	CFLFEDGE_03325	BJAIGLKP_02915	ODPNKNCF_01106	KHKPIELG_00048	JFMFFMGH_01482	DCMCBFCJ_00986	HGKBCBGM_01538	FBBKEGBC_00389	IPCNCJJC_02627	BNEEOKOL_02458	GGNKNJNJ_02838	BCMBNKHC_03144	DKIBCKPO_01782	NMKDOBJI_02316	EMBNKICJ_03370	MBAGGKFC_00357	DIBJIBFK_00947	NDKOOMGM_01424	MEIDDJGM_02992	LMOLLKKE_01951	LICNMJOA_01189	CHCEEHAE_00751	EBKMHHDH_01902	EDAGEJEL_00752	CGMIKMFJ_03165	HALJMOII_01794	LFAJGGGK_03452	MPAICFCL_00663	LIEMNADH_02797	GJBOAPEF_00418	LELGMAHH_01383	LHOBDMKG_04166	PAFBLHHF_03478	CBIAGDBB_03428	MBPPBCAB_01288
rpsH		30S ribosomal protein S8	147	147	1	1	6684			398	398	398	JAIHPHFJ_00822	HDHLPCOH_03155	CFLFEDGE_02371	BJAIGLKP_01027	ODPNKNCF_01976	KHKPIELG_01798	JFMFFMGH_00735	DCMCBFCJ_00858	HGKBCBGM_02326	FBBKEGBC_01416	IPCNCJJC_03188	BNEEOKOL_00932	GGNKNJNJ_01208	BCMBNKHC_01884	DKIBCKPO_00839	NMKDOBJI_01239	EMBNKICJ_01721	MBAGGKFC_01349	DIBJIBFK_01824	NDKOOMGM_01194	MEIDDJGM_02021	LMOLLKKE_00322	LICNMJOA_00787	CHCEEHAE_02127	EBKMHHDH_01061	EDAGEJEL_01927	CGMIKMFJ_02071	HALJMOII_01288	LFAJGGGK_01173	MPAICFCL_02575	LIEMNADH_00821	GJBOAPEF_03175	LELGMAHH_02547	LHOBDMKG_01567	PAFBLHHF_02777	CBIAGDBB_01745	MBPPBCAB_02087
lipA		Lipoyl synthase	147	147	1	1	25588			872	872	872	JAIHPHFJ_03353	HDHLPCOH_02432	CFLFEDGE_03276	BJAIGLKP_02303	ODPNKNCF_00150	KHKPIELG_03206	JFMFFMGH_00289	DCMCBFCJ_00212	HGKBCBGM_00376	FBBKEGBC_00670	IPCNCJJC_02827	BNEEOKOL_00195	GGNKNJNJ_00688	BCMBNKHC_00823	DKIBCKPO_00242	NMKDOBJI_01534	EMBNKICJ_00365	MBAGGKFC_00288	DIBJIBFK_00416	NDKOOMGM_00800	MEIDDJGM_02357	LMOLLKKE_02679	LICNMJOA_00289	CHCEEHAE_00288	EBKMHHDH_00417	EDAGEJEL_00417	CGMIKMFJ_00754	HALJMOII_00308	LFAJGGGK_00620	MPAICFCL_02122	LIEMNADH_02532	GJBOAPEF_02439	LELGMAHH_00150	LHOBDMKG_00688	PAFBLHHF_01526	CBIAGDBB_00713	MBPPBCAB_00251
purB		Adenylosuccinate lyase	147	147	1	1	16968			1427	1427	1427	JAIHPHFJ_00312	HDHLPCOH_00307	CFLFEDGE_01223	BJAIGLKP_01606	ODPNKNCF_00653	KHKPIELG_00504	JFMFFMGH_01264	DCMCBFCJ_02274	HGKBCBGM_00835	FBBKEGBC_01279	IPCNCJJC_00387	BNEEOKOL_01139	GGNKNJNJ_01512	BCMBNKHC_02052	DKIBCKPO_01971	NMKDOBJI_01568	EMBNKICJ_01372	MBAGGKFC_01666	DIBJIBFK_01535	NDKOOMGM_00153	MEIDDJGM_00126	LMOLLKKE_01078	LICNMJOA_02179	CHCEEHAE_01261	EBKMHHDH_02230	EDAGEJEL_01673	CGMIKMFJ_01666	HALJMOII_00767	LFAJGGGK_00837	MPAICFCL_01814	LIEMNADH_01467	GJBOAPEF_00183	LELGMAHH_00788	LHOBDMKG_00204	PAFBLHHF_01123	CBIAGDBB_00230	MBPPBCAB_00569
tolQ_1		Protein TolQ	147	147	1	1	9175			872	872	872	JAIHPHFJ_00986	HDHLPCOH_02707	CFLFEDGE_01082	BJAIGLKP_01157	ODPNKNCF_03261	KHKPIELG_03060	JFMFFMGH_02718	DCMCBFCJ_02546	HGKBCBGM_02482	FBBKEGBC_02486	IPCNCJJC_02560	BNEEOKOL_02387	GGNKNJNJ_03590	BCMBNKHC_03668	DKIBCKPO_00540	NMKDOBJI_01972	EMBNKICJ_00879	MBAGGKFC_01994	DIBJIBFK_00541	NDKOOMGM_00539	MEIDDJGM_03223	LMOLLKKE_02529	LICNMJOA_02687	CHCEEHAE_02748	EBKMHHDH_01222	EDAGEJEL_02396	CGMIKMFJ_03697	HALJMOII_02333	LFAJGGGK_02487	MPAICFCL_00271	LIEMNADH_00982	GJBOAPEF_02763	LELGMAHH_02914	LHOBDMKG_03000	PAFBLHHF_01901	CBIAGDBB_02604	MBPPBCAB_03357
dctA_2		C4-dicarboxylate transport protein	147	147	1	1	10497			1250	1253	1250	JAIHPHFJ_02421	HDHLPCOH_01832	CFLFEDGE_02003	BJAIGLKP_02566	ODPNKNCF_02584	KHKPIELG_02748	JFMFFMGH_02152	DCMCBFCJ_01554	HGKBCBGM_01050	FBBKEGBC_01825	IPCNCJJC_00600	BNEEOKOL_00596	GGNKNJNJ_01711	BCMBNKHC_02099	DKIBCKPO_02409	NMKDOBJI_02177	EMBNKICJ_02340	MBAGGKFC_01016	DIBJIBFK_00856	NDKOOMGM_01307	MEIDDJGM_01895	LMOLLKKE_00897	LICNMJOA_02279	CHCEEHAE_01684	EBKMHHDH_01537	EDAGEJEL_01306	CGMIKMFJ_01572	HALJMOII_02802	LFAJGGGK_01555	MPAICFCL_01268	LIEMNADH_02368	GJBOAPEF_01703	LELGMAHH_00563	LHOBDMKG_01167	PAFBLHHF_02605	CBIAGDBB_01233	MBPPBCAB_00926
group_28207		hypothetical protein	147	147	1	1	7473			323	323	323	JAIHPHFJ_02532	HDHLPCOH_01916	CFLFEDGE_02181	BJAIGLKP_03471	ODPNKNCF_02191	KHKPIELG_02013	JFMFFMGH_00972	DCMCBFCJ_00621	HGKBCBGM_01958	FBBKEGBC_00091	IPCNCJJC_02025	BNEEOKOL_01222	GGNKNJNJ_01033	BCMBNKHC_01544	DKIBCKPO_02207	NMKDOBJI_00057	EMBNKICJ_01549	MBAGGKFC_01810	DIBJIBFK_01998	NDKOOMGM_00693	MEIDDJGM_00894	LMOLLKKE_00833	LICNMJOA_01021	CHCEEHAE_02547	EBKMHHDH_00827	EDAGEJEL_01472	CGMIKMFJ_01043	HALJMOII_01019	LFAJGGGK_01786	MPAICFCL_02493	LIEMNADH_00589	GJBOAPEF_02140	LELGMAHH_01052	LHOBDMKG_00940	PAFBLHHF_02368	CBIAGDBB_00974	MBPPBCAB_01467
rpmC		50S ribosomal protein L29	147	147	1	1	6693			185	185	185	JAIHPHFJ_00816	HDHLPCOH_03149	CFLFEDGE_02377	BJAIGLKP_01021	ODPNKNCF_01982	KHKPIELG_01804	JFMFFMGH_00741	DCMCBFCJ_00852	HGKBCBGM_02332	FBBKEGBC_01422	IPCNCJJC_03182	BNEEOKOL_00926	GGNKNJNJ_01202	BCMBNKHC_01878	DKIBCKPO_00845	NMKDOBJI_01245	EMBNKICJ_01727	MBAGGKFC_01355	DIBJIBFK_01818	NDKOOMGM_01200	MEIDDJGM_02027	LMOLLKKE_00328	LICNMJOA_00793	CHCEEHAE_02121	EBKMHHDH_01055	EDAGEJEL_01933	CGMIKMFJ_02077	HALJMOII_01282	LFAJGGGK_01167	MPAICFCL_02569	LIEMNADH_00815	GJBOAPEF_03181	LELGMAHH_02541	LHOBDMKG_01573	PAFBLHHF_02783	CBIAGDBB_01739	MBPPBCAB_02081
rplQ		50S ribosomal protein L17	147	147	1	1	6670			512	515	513	JAIHPHFJ_00834	HDHLPCOH_03167	CFLFEDGE_02359	BJAIGLKP_01039	ODPNKNCF_01964	KHKPIELG_01786	JFMFFMGH_00723	DCMCBFCJ_00870	HGKBCBGM_02314	FBBKEGBC_01404	IPCNCJJC_03200	BNEEOKOL_00944	GGNKNJNJ_01220	BCMBNKHC_01896	DKIBCKPO_00827	NMKDOBJI_01227	EMBNKICJ_01709	MBAGGKFC_01337	DIBJIBFK_01836	NDKOOMGM_01182	MEIDDJGM_02009	LMOLLKKE_00310	LICNMJOA_00775	CHCEEHAE_02139	EBKMHHDH_01073	EDAGEJEL_01915	CGMIKMFJ_02059	HALJMOII_01300	LFAJGGGK_01185	MPAICFCL_02587	LIEMNADH_00833	GJBOAPEF_03163	LELGMAHH_02559	LHOBDMKG_01555	PAFBLHHF_02765	CBIAGDBB_01757	MBPPBCAB_02099
rpsU		30S ribosomal protein S21	147	147	1	1	9349			197	197	197	JAIHPHFJ_01057	HDHLPCOH_02771	CFLFEDGE_01011	BJAIGLKP_01228	ODPNKNCF_03196	KHKPIELG_02996	JFMFFMGH_02402	DCMCBFCJ_01304	HGKBCBGM_01299	FBBKEGBC_03248	IPCNCJJC_01102	BNEEOKOL_03296	GGNKNJNJ_01611	BCMBNKHC_02324	DKIBCKPO_00608	NMKDOBJI_01008	EMBNKICJ_00813	MBAGGKFC_01265	DIBJIBFK_00607	NDKOOMGM_00474	MEIDDJGM_01371	LMOLLKKE_01210	LICNMJOA_03806	CHCEEHAE_01435	EBKMHHDH_01288	EDAGEJEL_01057	CGMIKMFJ_01798	HALJMOII_02268	LFAJGGGK_02422	MPAICFCL_00206	LIEMNADH_01047	GJBOAPEF_02392	LELGMAHH_03727	LHOBDMKG_03425	PAFBLHHF_01836	CBIAGDBB_03662	MBPPBCAB_03873
ravA_2		ATPase RavA	146	146	1	1	2597			1004	1004	1004	JAIHPHFJ_01934	HDHLPCOH_01436	CFLFEDGE_02561	BJAIGLKP_02471	ODPNKNCF_01263	KHKPIELG_01569	JFMFFMGH_02016	DCMCBFCJ_01941	HGKBCBGM_02139	FBBKEGBC_01729	IPCNCJJC_01699	BNEEOKOL_01914	GGNKNJNJ_02705	BCMBNKHC_03081	DKIBCKPO_02695	NMKDOBJI_02564	EMBNKICJ_02544	MBAGGKFC_02532	DIBJIBFK_02839	NDKOOMGM_02248	MEIDDJGM_01264	LMOLLKKE_01805	LICNMJOA_01860	CHCEEHAE_02366	EBKMHHDH_02497	EDAGEJEL_02226	CGMIKMFJ_03037	HALJMOII_02663	LFAJGGGK_01991	MPAICFCL_02039	LIEMNADH_02102	GJBOAPEF_01878	LELGMAHH_02830	LHOBDMKG_02580	PAFBLHHF_02988	CBIAGDBB_02470	MBPPBCAB_03223
nqo1		NADH-quinone oxidoreductase subunit 1	146	146	1	1	10746			1358	1358	1358	JAIHPHFJ_03008	HDHLPCOH_01759	CFLFEDGE_02794	BJAIGLKP_02985	ODPNKNCF_02657	KHKPIELG_02675	JFMFFMGH_03584	DCMCBFCJ_03522	HGKBCBGM_03313	FBBKEGBC_02950	IPCNCJJC_00682	BNEEOKOL_02540	GGNKNJNJ_01793	BCMBNKHC_02181	DKIBCKPO_02834	NMKDOBJI_02853	EMBNKICJ_02991	MBAGGKFC_03335	DIBJIBFK_03299	NDKOOMGM_02128	MEIDDJGM_02650	LMOLLKKE_00979	LICNMJOA_03510	CHCEEHAE_03603	EBKMHHDH_03358	EDAGEJEL_03458	CGMIKMFJ_01490	HALJMOII_03376	LFAJGGGK_01629	MPAICFCL_01194	LIEMNADH_02442	GJBOAPEF_01777	LELGMAHH_00639	LHOBDMKG_01091	PAFBLHHF_02531	CBIAGDBB_01157	MBPPBCAB_01002
rplT		50S ribosomal protein L20	146	146	1	1	19113			344	344	344	JAIHPHFJ_02150	HDHLPCOH_00925	CFLFEDGE_01697	BJAIGLKP_02417	ODPNKNCF_01776	KHKPIELG_01058	JFMFFMGH_02522	DCMCBFCJ_01732	HGKBCBGM_01703	FBBKEGBC_02754	IPCNCJJC_03801	BNEEOKOL_03204	GGNKNJNJ_02957	BCMBNKHC_01731	DKIBCKPO_03643	NMKDOBJI_03895	EMBNKICJ_01076	MBAGGKFC_03729	DIBJIBFK_02160	NDKOOMGM_03543	MEIDDJGM_02081	LMOLLKKE_01900	LICNMJOA_01651	CHCEEHAE_01862	EBKMHHDH_02056	EDAGEJEL_02034	CGMIKMFJ_01220	HALJMOII_03703	LFAJGGGK_00369	MPAICFCL_02667	LIEMNADH_04045	GJBOAPEF_03846	LELGMAHH_04006	LHOBDMKG_03684	PAFBLHHF_00113	CBIAGDBB_04019	MBPPBCAB_02952
carB		Carbamoyl-phosphate synthase large chain	146	146	1	1	17299			3182	3185	3184	JAIHPHFJ_02877	HDHLPCOH_00402	CFLFEDGE_02655	BJAIGLKP_02852	ODPNKNCF_00749	KHKPIELG_00408	JFMFFMGH_01362	DCMCBFCJ_02176	HGKBCBGM_00737	FBBKEGBC_01181	IPCNCJJC_01825	BNEEOKOL_01041	GGNKNJNJ_00415	BCMBNKHC_00636	DKIBCKPO_02058	NMKDOBJI_02396	EMBNKICJ_01274	MBAGGKFC_01568	DIBJIBFK_02631	NDKOOMGM_00248	MEIDDJGM_00028	LMOLLKKE_01426	LICNMJOA_02081	CHCEEHAE_01163	EBKMHHDH_02328	EDAGEJEL_01771	CGMIKMFJ_00672	HALJMOII_00862	LFAJGGGK_00944	MPAICFCL_02965	LIEMNADH_01574	GJBOAPEF_00076	LELGMAHH_00891	LHOBDMKG_00034	PAFBLHHF_01016	CBIAGDBB_00060	MBPPBCAB_00466
speA		Biosynthetic arginine decarboxylase	146	146	1	1	24353			1391	1391	1391	JAIHPHFJ_02009	HDHLPCOH_03259	CFLFEDGE_03641	BJAIGLKP_03606	ODPNKNCF_01187	KHKPIELG_01646	JFMFFMGH_01929	DCMCBFCJ_02028	HGKBCBGM_02227	FBBKEGBC_03233	IPCNCJJC_03086	BNEEOKOL_02845	GGNKNJNJ_03355	BCMBNKHC_03819	DKIBCKPO_03553	NMKDOBJI_03471	EMBNKICJ_03172	MBAGGKFC_03530	DIBJIBFK_02752	NDKOOMGM_03168	MEIDDJGM_01351	LMOLLKKE_03268	LICNMJOA_01947	CHCEEHAE_02278	EBKMHHDH_02584	EDAGEJEL_03701	CGMIKMFJ_03314	HALJMOII_02583	LFAJGGGK_03340	MPAICFCL_03141	LIEMNADH_03576	GJBOAPEF_03273	LELGMAHH_03390	LHOBDMKG_03155	PAFBLHHF_03700	CBIAGDBB_03163	MBPPBCAB_02661
folE		GTP cyclohydrolase 1	146	146	1	1	9306			665	665	665	JAIHPHFJ_01037	HDHLPCOH_02755	CFLFEDGE_01031	BJAIGLKP_01208	ODPNKNCF_03212	KHKPIELG_03012	JFMFFMGH_02669	DCMCBFCJ_02497	HGKBCBGM_02433	FBBKEGBC_02437	IPCNCJJC_01084	BNEEOKOL_02338	GGNKNJNJ_01593	BCMBNKHC_02342	DKIBCKPO_00590	NMKDOBJI_00990	EMBNKICJ_00830	MBAGGKFC_01945	DIBJIBFK_00590	NDKOOMGM_00490	MEIDDJGM_03301	LMOLLKKE_01228	LICNMJOA_02736	CHCEEHAE_02797	EBKMHHDH_01271	EDAGEJEL_02445	CGMIKMFJ_01816	HALJMOII_02284	LFAJGGGK_02439	MPAICFCL_00223	LIEMNADH_01030	GJBOAPEF_02811	LELGMAHH_03710	LHOBDMKG_03442	PAFBLHHF_01853	CBIAGDBB_03645	MBPPBCAB_03890
rplK		50S ribosomal protein L11	146	146	1	1	9362			443	443	443	JAIHPHFJ_01071	HDHLPCOH_02785	CFLFEDGE_00997	BJAIGLKP_01242	ODPNKNCF_03182	KHKPIELG_02982	JFMFFMGH_02387	DCMCBFCJ_01319	HGKBCBGM_01284	FBBKEGBC_03263	IPCNCJJC_01116	BNEEOKOL_03311	GGNKNJNJ_01625	BCMBNKHC_02310	DKIBCKPO_00623	NMKDOBJI_01023	EMBNKICJ_00798	MBAGGKFC_01250	DIBJIBFK_00622	NDKOOMGM_00460	MEIDDJGM_01386	LMOLLKKE_01196	LICNMJOA_03791	CHCEEHAE_01450	EBKMHHDH_01303	EDAGEJEL_01072	CGMIKMFJ_01784	HALJMOII_02254	LFAJGGGK_02408	MPAICFCL_00192	LIEMNADH_01061	GJBOAPEF_02378	LELGMAHH_03741	LHOBDMKG_03411	PAFBLHHF_01822	CBIAGDBB_03676	MBPPBCAB_03859
menB		1,4-dihydroxy-2-naphthoyl-CoA synthase	146	146	1	1	19219			836	836	836	JAIHPHFJ_01224	HDHLPCOH_00979	CFLFEDGE_00050	BJAIGLKP_00390	ODPNKNCF_01722	KHKPIELG_01112	JFMFFMGH_02576	DCMCBFCJ_01678	HGKBCBGM_01757	FBBKEGBC_02577	IPCNCJJC_02265	BNEEOKOL_02073	GGNKNJNJ_03074	BCMBNKHC_01676	DKIBCKPO_02616	NMKDOBJI_02462	EMBNKICJ_01130	MBAGGKFC_02701	DIBJIBFK_03493	NDKOOMGM_02439	MEIDDJGM_02592	LMOLLKKE_02197	LICNMJOA_01597	CHCEEHAE_01808	EBKMHHDH_02002	EDAGEJEL_02088	CGMIKMFJ_01274	HALJMOII_02926	LFAJGGGK_00312	MPAICFCL_01701	LIEMNADH_00047	GJBOAPEF_02587	LELGMAHH_02182	LHOBDMKG_01950	PAFBLHHF_00170	CBIAGDBB_01999	MBPPBCAB_02477
groL		60 kDa chaperonin	146	146	1	1	9863			1625	1658	1625	JAIHPHFJ_03610	HDHLPCOH_02911	CFLFEDGE_03636	BJAIGLKP_03543	ODPNKNCF_03056	KHKPIELG_02856	JFMFFMGH_02263	DCMCBFCJ_01443	HGKBCBGM_01160	FBBKEGBC_02256	IPCNCJJC_03616	BNEEOKOL_00485	GGNKNJNJ_01952	BCMBNKHC_04047	DKIBCKPO_03491	NMKDOBJI_03330	EMBNKICJ_00674	MBAGGKFC_01126	DIBJIBFK_00746	NDKOOMGM_00333	MEIDDJGM_01510	LMOLLKKE_03641	LICNMJOA_02389	CHCEEHAE_01574	EBKMHHDH_01427	EDAGEJEL_01196	CGMIKMFJ_01970	HALJMOII_02128	LFAJGGGK_02876	MPAICFCL_00043	LIEMNADH_01210	GJBOAPEF_02229	LELGMAHH_04227	LHOBDMKG_04030	PAFBLHHF_01673	CBIAGDBB_03702	MBPPBCAB_00748
gapA		Glyceraldehyde-3-phosphate dehydrogenase A	146	146	1	1	10468			1004	1004	1004	JAIHPHFJ_02433	HDHLPCOH_01844	CFLFEDGE_02015	BJAIGLKP_02554	ODPNKNCF_02572	KHKPIELG_02760	JFMFFMGH_02164	DCMCBFCJ_01542	HGKBCBGM_01062	FBBKEGBC_01837	IPCNCJJC_00587	BNEEOKOL_00584	GGNKNJNJ_03826	BCMBNKHC_03890	DKIBCKPO_02396	NMKDOBJI_02164	EMBNKICJ_02328	MBAGGKFC_01028	DIBJIBFK_00844	NDKOOMGM_01295	MEIDDJGM_01883	LMOLLKKE_03453	LICNMJOA_02291	CHCEEHAE_01672	EBKMHHDH_01525	EDAGEJEL_01294	CGMIKMFJ_03900	HALJMOII_02814	LFAJGGGK_01543	MPAICFCL_01280	LIEMNADH_02356	GJBOAPEF_01691	LELGMAHH_00550	LHOBDMKG_01179	PAFBLHHF_02617	CBIAGDBB_01245	MBPPBCAB_00913
rplS		50S ribosomal protein L19	146	146	1	1	18984			356	356	356	JAIHPHFJ_02184	HDHLPCOH_00891	CFLFEDGE_01730	BJAIGLKP_02385	ODPNKNCF_01811	KHKPIELG_01024	JFMFFMGH_02488	DCMCBFCJ_01767	HGKBCBGM_01669	FBBKEGBC_02120	IPCNCJJC_03686	BNEEOKOL_03239	GGNKNJNJ_02922	BCMBNKHC_01766	DKIBCKPO_03678	NMKDOBJI_01690	EMBNKICJ_01042	MBAGGKFC_03109	DIBJIBFK_02195	NDKOOMGM_03188	MEIDDJGM_02116	LMOLLKKE_01865	LICNMJOA_01686	CHCEEHAE_01897	EBKMHHDH_02091	EDAGEJEL_03224	CGMIKMFJ_01185	HALJMOII_03053	LFAJGGGK_00403	MPAICFCL_02701	LIEMNADH_03376	GJBOAPEF_03812	LELGMAHH_03193	LHOBDMKG_02524	PAFBLHHF_00079	CBIAGDBB_02811	MBPPBCAB_02986
group_18715		putative acyl-CoA thioester hydrolase	146	146	1	1	7247			521	521	521	JAIHPHFJ_00686	HDHLPCOH_03013	CFLFEDGE_02744	BJAIGLKP_00890	ODPNKNCF_02117	KHKPIELG_01939	JFMFFMGH_00899	DCMCBFCJ_00694	HGKBCBGM_02031	FBBKEGBC_00018	IPCNCJJC_00435	BNEEOKOL_01295	GGNKNJNJ_01977	BCMBNKHC_02394	DKIBCKPO_00984	NMKDOBJI_02748	EMBNKICJ_01622	MBAGGKFC_01737	DIBJIBFK_01925	NDKOOMGM_00618	MEIDDJGM_00821	LMOLLKKE_02056	LICNMJOA_00948	CHCEEHAE_02474	EBKMHHDH_00900	EDAGEJEL_01545	CGMIKMFJ_01316	HALJMOII_01094	LFAJGGGK_01708	MPAICFCL_02415	LIEMNADH_00667	GJBOAPEF_02062	LELGMAHH_01128	LHOBDMKG_00864	PAFBLHHF_02290	CBIAGDBB_01050	MBPPBCAB_01392
rpsI		30S ribosomal protein S9	146	146	1	1	8990			386	386	386	JAIHPHFJ_00945	HDHLPCOH_02666	CFLFEDGE_01123	BJAIGLKP_01116	ODPNKNCF_03302	KHKPIELG_03101	JFMFFMGH_02760	DCMCBFCJ_02588	HGKBCBGM_02524	FBBKEGBC_03181	IPCNCJJC_02989	BNEEOKOL_03155	GGNKNJNJ_03725	BCMBNKHC_03779	DKIBCKPO_00497	NMKDOBJI_01929	EMBNKICJ_00921	MBAGGKFC_02036	DIBJIBFK_00499	NDKOOMGM_02911	MEIDDJGM_03145	LMOLLKKE_03203	LICNMJOA_02645	CHCEEHAE_02706	EBKMHHDH_01180	EDAGEJEL_02354	CGMIKMFJ_03823	HALJMOII_02374	LFAJGGGK_03781	MPAICFCL_00310	LIEMNADH_00943	GJBOAPEF_02724	LELGMAHH_02953	LHOBDMKG_03318	PAFBLHHF_01940	CBIAGDBB_02643	MBPPBCAB_03396
gdhB		NAD-specific glutamate dehydrogenase	146	146	1	1	8538			1364	1364	1364	JAIHPHFJ_03430	HDHLPCOH_02186	CFLFEDGE_03393	BJAIGLKP_03787	ODPNKNCF_02460	KHKPIELG_02283	JFMFFMGH_03218	DCMCBFCJ_03156	HGKBCBGM_02945	FBBKEGBC_02019	IPCNCJJC_00156	BNEEOKOL_01861	GGNKNJNJ_00083	BCMBNKHC_00411	DKIBCKPO_02488	NMKDOBJI_00344	EMBNKICJ_02402	MBAGGKFC_02872	DIBJIBFK_03036	NDKOOMGM_03316	MEIDDJGM_02204	LMOLLKKE_00083	LICNMJOA_03154	CHCEEHAE_03320	EBKMHHDH_03007	EDAGEJEL_03076	CGMIKMFJ_00414	HALJMOII_03669	LFAJGGGK_03202	MPAICFCL_00856	LIEMNADH_03043	GJBOAPEF_01139	LELGMAHH_03025	LHOBDMKG_02356	PAFBLHHF_02066	CBIAGDBB_02367	MBPPBCAB_01690
rpsK		30S ribosomal protein S11	146	146	1	1	6673			389	389	389	JAIHPHFJ_00831	HDHLPCOH_03164	CFLFEDGE_02362	BJAIGLKP_01036	ODPNKNCF_01967	KHKPIELG_01789	JFMFFMGH_00726	DCMCBFCJ_00867	HGKBCBGM_02317	FBBKEGBC_01407	IPCNCJJC_03197	BNEEOKOL_00941	GGNKNJNJ_01217	BCMBNKHC_01893	DKIBCKPO_00830	NMKDOBJI_01230	EMBNKICJ_01712	MBAGGKFC_01340	DIBJIBFK_01833	NDKOOMGM_01185	MEIDDJGM_02012	LMOLLKKE_00313	LICNMJOA_00778	CHCEEHAE_02136	EBKMHHDH_01070	EDAGEJEL_01918	CGMIKMFJ_02062	HALJMOII_01297	LFAJGGGK_01182	MPAICFCL_02584	LIEMNADH_00830	GJBOAPEF_03166	LELGMAHH_02556	LHOBDMKG_01558	PAFBLHHF_02768	CBIAGDBB_01754	MBPPBCAB_02096
asnC_1		Regulatory protein AsnC	146	146	1	1	10408			470	470	470	JAIHPHFJ_02459	HDHLPCOH_01871	CFLFEDGE_02041	BJAIGLKP_02528	ODPNKNCF_02545	KHKPIELG_02787	JFMFFMGH_02191	DCMCBFCJ_01515	HGKBCBGM_01089	FBBKEGBC_01864	IPCNCJJC_04004	BNEEOKOL_00557	GGNKNJNJ_04036	BCMBNKHC_04102	DKIBCKPO_02366	NMKDOBJI_02134	EMBNKICJ_02301	MBAGGKFC_01055	DIBJIBFK_00817	NDKOOMGM_01268	MEIDDJGM_01856	LMOLLKKE_04027	LICNMJOA_02318	CHCEEHAE_01645	EBKMHHDH_01498	EDAGEJEL_01267	CGMIKMFJ_04130	HALJMOII_02841	LFAJGGGK_01512	MPAICFCL_01311	LIEMNADH_02325	GJBOAPEF_01660	LELGMAHH_00518	LHOBDMKG_01211	PAFBLHHF_02648	CBIAGDBB_01277	MBPPBCAB_00881
mprA		Response regulator MprA	146	146	1	1	8683			686	686	686	JAIHPHFJ_03247	HDHLPCOH_02228	CFLFEDGE_03123	BJAIGLKP_03098	ODPNKNCF_02502	KHKPIELG_02325	JFMFFMGH_03283	DCMCBFCJ_03221	HGKBCBGM_02879	FBBKEGBC_01954	IPCNCJJC_00197	BNEEOKOL_01795	GGNKNJNJ_00042	BCMBNKHC_00370	DKIBCKPO_02529	NMKDOBJI_00385	EMBNKICJ_02467	MBAGGKFC_02937	DIBJIBFK_02971	NDKOOMGM_01901	MEIDDJGM_02269	LMOLLKKE_00042	LICNMJOA_03219	CHCEEHAE_03254	EBKMHHDH_03072	EDAGEJEL_03010	CGMIKMFJ_00455	HALJMOII_03293	LFAJGGGK_03243	MPAICFCL_00897	LIEMNADH_03001	GJBOAPEF_01097	LELGMAHH_03067	LHOBDMKG_02398	PAFBLHHF_02024	CBIAGDBB_02324	MBPPBCAB_01732
rpsA		30S ribosomal protein S1	146	146	1	1	19049			1781	1784	1783	JAIHPHFJ_02175	HDHLPCOH_00901	CFLFEDGE_01721	BJAIGLKP_02394	ODPNKNCF_01801	KHKPIELG_01034	JFMFFMGH_02498	DCMCBFCJ_01757	HGKBCBGM_01679	FBBKEGBC_02130	IPCNCJJC_03696	BNEEOKOL_03229	GGNKNJNJ_02932	BCMBNKHC_01756	DKIBCKPO_03668	NMKDOBJI_01680	EMBNKICJ_01052	MBAGGKFC_03099	DIBJIBFK_02185	NDKOOMGM_03178	MEIDDJGM_02106	LMOLLKKE_01875	LICNMJOA_01676	CHCEEHAE_01887	EBKMHHDH_02081	EDAGEJEL_03214	CGMIKMFJ_01195	HALJMOII_03063	LFAJGGGK_00393	MPAICFCL_02691	LIEMNADH_03366	GJBOAPEF_03822	LELGMAHH_03203	LHOBDMKG_02534	PAFBLHHF_00089	CBIAGDBB_02801	MBPPBCAB_02976
walR		Transcriptional regulatory protein WalR	146	146	1	1	25508			677	677	677	JAIHPHFJ_03366	HDHLPCOH_02418	CFLFEDGE_03289	BJAIGLKP_02290	ODPNKNCF_00136	KHKPIELG_03220	JFMFFMGH_00303	DCMCBFCJ_00198	HGKBCBGM_00362	FBBKEGBC_00684	IPCNCJJC_01607	BNEEOKOL_00209	GGNKNJNJ_02520	BCMBNKHC_02899	DKIBCKPO_00226	NMKDOBJI_01518	EMBNKICJ_00351	MBAGGKFC_00302	DIBJIBFK_00402	NDKOOMGM_00814	MEIDDJGM_02371	LMOLLKKE_01534	LICNMJOA_00303	CHCEEHAE_00302	EBKMHHDH_00403	EDAGEJEL_00403	CGMIKMFJ_02926	HALJMOII_00294	LFAJGGGK_00634	MPAICFCL_02136	LIEMNADH_02546	GJBOAPEF_02453	LELGMAHH_00135	LHOBDMKG_00703	PAFBLHHF_01540	CBIAGDBB_00728	MBPPBCAB_00266
dnaC_1		Replicative DNA helicase	146	146	1	1	7154			1571	1577	1576	JAIHPHFJ_00723	HDHLPCOH_03051	CFLFEDGE_02707	BJAIGLKP_00927	ODPNKNCF_02079	KHKPIELG_01901	JFMFFMGH_00845	DCMCBFCJ_00748	HGKBCBGM_03587	FBBKEGBC_03372	IPCNCJJC_00473	BNEEOKOL_01346	GGNKNJNJ_02015	BCMBNKHC_02432	DKIBCKPO_00946	NMKDOBJI_02786	EMBNKICJ_03406	MBAGGKFC_01459	DIBJIBFK_01714	NDKOOMGM_00580	MEIDDJGM_03033	LMOLLKKE_02018	LICNMJOA_00897	CHCEEHAE_02017	EBKMHHDH_00951	EDAGEJEL_01596	CGMIKMFJ_01354	HALJMOII_01132	LFAJGGGK_01067	MPAICFCL_03411	LIEMNADH_00715	GJBOAPEF_03533	LELGMAHH_01166	LHOBDMKG_00826	PAFBLHHF_03594	CBIAGDBB_01088	MBPPBCAB_01354
rpmG1		50S ribosomal protein L33 1	146	146	1	1	9486			182	182	182	JAIHPHFJ_01115	HDHLPCOH_02826	CFLFEDGE_00953	BJAIGLKP_01286	ODPNKNCF_03141	KHKPIELG_02941	JFMFFMGH_02349	DCMCBFCJ_01357	HGKBCBGM_01246	FBBKEGBC_03301	IPCNCJJC_01323	BNEEOKOL_03349	GGNKNJNJ_01857	BCMBNKHC_02726	DKIBCKPO_00664	NMKDOBJI_01064	EMBNKICJ_00760	MBAGGKFC_01212	DIBJIBFK_00660	NDKOOMGM_00419	MEIDDJGM_01424	LMOLLKKE_01338	LICNMJOA_03753	CHCEEHAE_01488	EBKMHHDH_01341	EDAGEJEL_01110	CGMIKMFJ_01875	HALJMOII_02214	LFAJGGGK_02360	MPAICFCL_00144	LIEMNADH_01109	GJBOAPEF_02330	LELGMAHH_03768	LHOBDMKG_03455	PAFBLHHF_01774	CBIAGDBB_03781	MBPPBCAB_03945
group_27516		hypothetical protein	146	146	1	1	8447			401	401	401	JAIHPHFJ_02726	HDHLPCOH_02164	CFLFEDGE_03699	BJAIGLKP_02793	ODPNKNCF_02438	KHKPIELG_02261	JFMFFMGH_02801	DCMCBFCJ_02629	HGKBCBGM_02565	FBBKEGBC_00352	IPCNCJJC_00134	BNEEOKOL_02119	GGNKNJNJ_00105	BCMBNKHC_00433	DKIBCKPO_02466	NMKDOBJI_00322	EMBNKICJ_02112	MBAGGKFC_02211	DIBJIBFK_02415	NDKOOMGM_03775	MEIDDJGM_01669	LMOLLKKE_00105	LICNMJOA_02887	CHCEEHAE_02814	EBKMHHDH_02742	EDAGEJEL_02462	CGMIKMFJ_00392	HALJMOII_03782	LFAJGGGK_03180	MPAICFCL_00834	LIEMNADH_03065	GJBOAPEF_01161	LELGMAHH_03003	LHOBDMKG_02334	PAFBLHHF_02088	CBIAGDBB_02389	MBPPBCAB_01668
rpsB		30S ribosomal protein S2	146	146	1	1	8993			758	758	758	JAIHPHFJ_00946	HDHLPCOH_02667	CFLFEDGE_01122	BJAIGLKP_01117	ODPNKNCF_03301	KHKPIELG_03100	JFMFFMGH_02759	DCMCBFCJ_02587	HGKBCBGM_02523	FBBKEGBC_03182	IPCNCJJC_02988	BNEEOKOL_03154	GGNKNJNJ_03724	BCMBNKHC_03780	DKIBCKPO_00498	NMKDOBJI_01930	EMBNKICJ_00920	MBAGGKFC_02035	DIBJIBFK_00500	NDKOOMGM_02912	MEIDDJGM_03146	LMOLLKKE_03202	LICNMJOA_02646	CHCEEHAE_02707	EBKMHHDH_01181	EDAGEJEL_02355	CGMIKMFJ_03822	HALJMOII_02373	LFAJGGGK_03782	MPAICFCL_00309	LIEMNADH_00944	GJBOAPEF_02725	LELGMAHH_02952	LHOBDMKG_03317	PAFBLHHF_01939	CBIAGDBB_02642	MBPPBCAB_03395
rny		Ribonuclease Y	146	146	1	1	27897			1568	1571	1570	JAIHPHFJ_02146	HDHLPCOH_02562	CFLFEDGE_01815	BJAIGLKP_02213	ODPNKNCF_00280	KHKPIELG_00877	JFMFFMGH_00155	DCMCBFCJ_00346	HGKBCBGM_00510	FBBKEGBC_00969	IPCNCJJC_00978	BNEEOKOL_00061	GGNKNJNJ_00552	BCMBNKHC_00959	DKIBCKPO_00377	NMKDOBJI_00888	EMBNKICJ_00499	MBAGGKFC_00154	DIBJIBFK_01344	NDKOOMGM_03118	MEIDDJGM_00718	LMOLLKKE_00667	LICNMJOA_00155	CHCEEHAE_00154	EBKMHHDH_00551	EDAGEJEL_00551	CGMIKMFJ_00890	HALJMOII_00437	LFAJGGGK_00488	MPAICFCL_02316	LIEMNADH_03642	GJBOAPEF_00816	LELGMAHH_00280	LHOBDMKG_00557	PAFBLHHF_01394	CBIAGDBB_00582	MBPPBCAB_00120
map		Methionine aminopeptidase 1	146	146	1	1	18455			809	809	809	JAIHPHFJ_03797	HDHLPCOH_00725	CFLFEDGE_03844	BJAIGLKP_03831	ODPNKNCF_01070	KHKPIELG_00084	JFMFFMGH_01518	DCMCBFCJ_01022	HGKBCBGM_01502	FBBKEGBC_00425	IPCNCJJC_02587	BNEEOKOL_02494	GGNKNJNJ_02798	BCMBNKHC_03104	DKIBCKPO_01822	NMKDOBJI_02276	EMBNKICJ_03334	MBAGGKFC_00393	DIBJIBFK_00983	NDKOOMGM_01388	MEIDDJGM_02956	LMOLLKKE_01991	LICNMJOA_01225	CHCEEHAE_00787	EBKMHHDH_01866	EDAGEJEL_00788	CGMIKMFJ_03205	HALJMOII_01830	LFAJGGGK_03413	MPAICFCL_00624	LIEMNADH_02758	GJBOAPEF_00457	LELGMAHH_01344	LHOBDMKG_03851	PAFBLHHF_03517	CBIAGDBB_03467	MBPPBCAB_01249
rplN		50S ribosomal protein L14	146	146	1	1	6689			368	368	368	JAIHPHFJ_00818	HDHLPCOH_03151	CFLFEDGE_02375	BJAIGLKP_01023	ODPNKNCF_01980	KHKPIELG_01802	JFMFFMGH_00739	DCMCBFCJ_00854	HGKBCBGM_02330	FBBKEGBC_01420	IPCNCJJC_03184	BNEEOKOL_00928	GGNKNJNJ_01204	BCMBNKHC_01880	DKIBCKPO_00843	NMKDOBJI_01243	EMBNKICJ_01725	MBAGGKFC_01353	DIBJIBFK_01820	NDKOOMGM_01198	MEIDDJGM_02025	LMOLLKKE_00326	LICNMJOA_00791	CHCEEHAE_02123	EBKMHHDH_01057	EDAGEJEL_01931	CGMIKMFJ_02075	HALJMOII_01284	LFAJGGGK_01169	MPAICFCL_02571	LIEMNADH_00817	GJBOAPEF_03179	LELGMAHH_02543	LHOBDMKG_01571	PAFBLHHF_02781	CBIAGDBB_01741	MBPPBCAB_02083
rsfS		Ribosomal silencing factor RsfS	146	146	1	1	8784			362	362	362	JAIHPHFJ_03258	HDHLPCOH_02239	CFLFEDGE_03134	BJAIGLKP_03109	ODPNKNCF_02513	KHKPIELG_02336	JFMFFMGH_03294	DCMCBFCJ_03232	HGKBCBGM_02868	FBBKEGBC_01943	IPCNCJJC_00208	BNEEOKOL_01784	GGNKNJNJ_00031	BCMBNKHC_00359	DKIBCKPO_02540	NMKDOBJI_00396	EMBNKICJ_02478	MBAGGKFC_02948	DIBJIBFK_02960	NDKOOMGM_01912	MEIDDJGM_02280	LMOLLKKE_00031	LICNMJOA_03230	CHCEEHAE_03243	EBKMHHDH_03083	EDAGEJEL_02999	CGMIKMFJ_00466	HALJMOII_03282	LFAJGGGK_03256	MPAICFCL_00910	LIEMNADH_02988	GJBOAPEF_01084	LELGMAHH_03080	LHOBDMKG_02411	PAFBLHHF_02011	CBIAGDBB_02311	MBPPBCAB_01745
group_9479		putative acyl-CoA thioester hydrolase	146	146	1	1	17236			467	467	467	JAIHPHFJ_02856	HDHLPCOH_00382	CFLFEDGE_02676	BJAIGLKP_02831	ODPNKNCF_00728	KHKPIELG_00429	JFMFFMGH_01340	DCMCBFCJ_02198	HGKBCBGM_00759	FBBKEGBC_01203	IPCNCJJC_01850	BNEEOKOL_01063	GGNKNJNJ_00440	BCMBNKHC_00611	DKIBCKPO_02083	NMKDOBJI_02371	EMBNKICJ_01296	MBAGGKFC_01590	DIBJIBFK_02653	NDKOOMGM_00228	MEIDDJGM_00050	LMOLLKKE_01401	LICNMJOA_02103	CHCEEHAE_01185	EBKMHHDH_02306	EDAGEJEL_01749	CGMIKMFJ_00697	HALJMOII_00842	LFAJGGGK_00916	MPAICFCL_02993	LIEMNADH_01546	GJBOAPEF_00104	LELGMAHH_00870	LHOBDMKG_00055	PAFBLHHF_01044	CBIAGDBB_00081	MBPPBCAB_00487
rpoC		DNA-directed RNA polymerase subunit beta'	146	146	1	1	6303			4262	4334	4298	JAIHPHFJ_03696	HDHLPCOH_03543	CFLFEDGE_03599	BJAIGLKP_03858	ODPNKNCF_03538	KHKPIELG_03481	JFMFFMGH_03738	DCMCBFCJ_03712	HGKBCBGM_03614	FBBKEGBC_03106	IPCNCJJC_01516	BNEEOKOL_03051	GGNKNJNJ_00934	BCMBNKHC_01038	DKIBCKPO_03311	NMKDOBJI_03275	EMBNKICJ_03478	MBAGGKFC_03633	DIBJIBFK_03583	NDKOOMGM_02745	MEIDDJGM_03070	LMOLLKKE_03773	LICNMJOA_03735	CHCEEHAE_03788	EBKMHHDH_03649	EDAGEJEL_03635	CGMIKMFJ_02745	HALJMOII_03491	LFAJGGGK_03039	MPAICFCL_03706	LIEMNADH_03114	GJBOAPEF_02973	LELGMAHH_01414	LHOBDMKG_02100	PAFBLHHF_03245	CBIAGDBB_02148	MBPPBCAB_01786
rplD		50S ribosomal protein L4	145	145	1	1	6702	19	6	629	629	629	JAIHPHFJ_00809	HDHLPCOH_03142	CFLFEDGE_02384	BJAIGLKP_01014	ODPNKNCF_01989	KHKPIELG_01811	JFMFFMGH_00748	DCMCBFCJ_00845	HGKBCBGM_02339	FBBKEGBC_01429	IPCNCJJC_03175	BNEEOKOL_00919	GGNKNJNJ_01195	BCMBNKHC_01871	DKIBCKPO_00852	NMKDOBJI_01252	EMBNKICJ_01734	MBAGGKFC_01362	DIBJIBFK_01811	NDKOOMGM_01207	MEIDDJGM_02034	LMOLLKKE_00335	LICNMJOA_00800	CHCEEHAE_02114	EBKMHHDH_01048	EDAGEJEL_01940	CGMIKMFJ_02084	HALJMOII_01275	LFAJGGGK_01160	MPAICFCL_02562	LIEMNADH_00808	GJBOAPEF_03188	LELGMAHH_02534	LHOBDMKG_01580	PAFBLHHF_02790	CBIAGDBB_01732	MBPPBCAB_02074
tal		Transaldolase	145	145	1	1	17827	1	17093	653	653	653	JAIHPHFJ_01481	HDHLPCOH_00528	CFLFEDGE_01434	BJAIGLKP_01432	ODPNKNCF_00873	KHKPIELG_00282	JFMFFMGH_01717	DCMCBFCJ_01221	HGKBCBGM_01303	FBBKEGBC_00624	IPCNCJJC_00792	BNEEOKOL_00642	GGNKNJNJ_00289	BCMBNKHC_00762	DKIBCKPO_01069	NMKDOBJI_01827	EMBNKICJ_01972	MBAGGKFC_00587	DIBJIBFK_01177	NDKOOMGM_00965	MEIDDJGM_01018	LMOLLKKE_01692	LICNMJOA_01419	CHCEEHAE_00985	EBKMHHDH_01671	EDAGEJEL_00981	CGMIKMFJ_00546	HALJMOII_02009	LFAJGGGK_01319	MPAICFCL_00446	LIEMNADH_01748	GJBOAPEF_00634	LELGMAHH_03919	LHOBDMKG_01458	PAFBLHHF_00841	CBIAGDBB_03932	MBPPBCAB_04068
fadA		3-ketoacyl-CoA thiolase	145	145	1	1	17984	1	16964	1178	1178	1178	JAIHPHFJ_01447	HDHLPCOH_00563	CFLFEDGE_01468	BJAIGLKP_01466	ODPNKNCF_00908	KHKPIELG_00247	JFMFFMGH_01682	DCMCBFCJ_01186	HGKBCBGM_01337	FBBKEGBC_00589	IPCNCJJC_00824	BNEEOKOL_00677	GGNKNJNJ_00257	BCMBNKHC_00794	DKIBCKPO_01101	NMKDOBJI_01795	EMBNKICJ_01937	MBAGGKFC_00552	DIBJIBFK_01143	NDKOOMGM_01000	MEIDDJGM_01053	LMOLLKKE_03955	LICNMJOA_01385	CHCEEHAE_00951	EBKMHHDH_01706	EDAGEJEL_00947	CGMIKMFJ_00514	HALJMOII_01974	LFAJGGGK_01353	MPAICFCL_00480	LIEMNADH_01782	GJBOAPEF_00600	LELGMAHH_01211	LHOBDMKG_01422	PAFBLHHF_00807	CBIAGDBB_01956	MBPPBCAB_01116
nqo4		NADH-quinone oxidoreductase subunit 4	145	145	1	1	10749	1	19565	1223	1223	1223	JAIHPHFJ_03010	HDHLPCOH_01757	CFLFEDGE_02792	BJAIGLKP_02987	ODPNKNCF_02659	KHKPIELG_02673	JFMFFMGH_03582	DCMCBFCJ_03520	HGKBCBGM_03315	FBBKEGBC_02948	IPCNCJJC_00684	BNEEOKOL_02538	GGNKNJNJ_01795	BCMBNKHC_02183	DKIBCKPO_02836	NMKDOBJI_02851	EMBNKICJ_02993	MBAGGKFC_03333	DIBJIBFK_03297	NDKOOMGM_02130	MEIDDJGM_02648	LMOLLKKE_00981	LICNMJOA_03508	CHCEEHAE_03605	EBKMHHDH_03356	EDAGEJEL_03460	CGMIKMFJ_01488	HALJMOII_03378	LFAJGGGK_01631	MPAICFCL_01192	LIEMNADH_02444	GJBOAPEF_01779	LELGMAHH_00641	LHOBDMKG_01089	PAFBLHHF_02529	CBIAGDBB_01155	MBPPBCAB_01004
nrdZ		Vitamin B12-dependent ribonucleoside-diphosphate reductase	145	145	1	1	24016	1	2769	1652	1655	1652	JAIHPHFJ_02302	HDHLPCOH_03322	CFLFEDGE_03057	BJAIGLKP_03147	ODPNKNCF_03556	KHKPIELG_01710	JFMFFMGH_01867	DCMCBFCJ_02090	HGKBCBGM_03969	FBBKEGBC_03749	IPCNCJJC_02976	BNEEOKOL_03752	GGNKNJNJ_03266	BCMBNKHC_03187	DKIBCKPO_02965	NMKDOBJI_03049	EMBNKICJ_03866	MBAGGKFC_03923	DIBJIBFK_03918	NDKOOMGM_02012	MEIDDJGM_03865	LMOLLKKE_03146	LICNMJOA_03633	CHCEEHAE_02216	EBKMHHDH_03969	EDAGEJEL_03953	CGMIKMFJ_03212	HALJMOII_03751	LFAJGGGK_03676	MPAICFCL_03504	LIEMNADH_03824	GJBOAPEF_03694	LELGMAHH_03523	LHOBDMKG_02956	PAFBLHHF_03605	CBIAGDBB_03059	MBPPBCAB_02720
recA		Protein RecA	145	145	1	1	10092	1	11171	1001	1001	1001	JAIHPHFJ_03491	HDHLPCOH_02957	CFLFEDGE_03416	BJAIGLKP_03320	ODPNKNCF_03014	KHKPIELG_02814	JFMFFMGH_02218	DCMCBFCJ_01488	HGKBCBGM_01115	FBBKEGBC_01891	IPCNCJJC_03623	BNEEOKOL_00530	GGNKNJNJ_03924	BCMBNKHC_03991	DKIBCKPO_03528	NMKDOBJI_03293	EMBNKICJ_02274	MBAGGKFC_01081	DIBJIBFK_00791	NDKOOMGM_00286	MEIDDJGM_01829	LMOLLKKE_03685	LICNMJOA_02344	CHCEEHAE_01619	EBKMHHDH_01472	EDAGEJEL_01241	CGMIKMFJ_04007	HALJMOII_02081	LFAJGGGK_02915	MPAICFCL_00004	LIEMNADH_01249	GJBOAPEF_03985	LELGMAHH_00424	LHOBDMKG_03988	PAFBLHHF_01634	CBIAGDBB_03741	MBPPBCAB_00787
typA		GTP-binding protein TypA/BipA	145	145	1	1	17674	1	17327	1805	1805	1805	JAIHPHFJ_01519	HDHLPCOH_00491	CFLFEDGE_01396	BJAIGLKP_01394	ODPNKNCF_00836	KHKPIELG_00319	JFMFFMGH_01753	DCMCBFCJ_01257	HGKBCBGM_03389	FBBKEGBC_03342	IPCNCJJC_00756	BNEEOKOL_02948	GGNKNJNJ_00325	BCMBNKHC_00726	DKIBCKPO_01033	NMKDOBJI_01863	EMBNKICJ_03224	MBAGGKFC_00623	DIBJIBFK_01213	NDKOOMGM_03067	MEIDDJGM_03381	LMOLLKKE_01656	LICNMJOA_01455	CHCEEHAE_01021	EBKMHHDH_01635	EDAGEJEL_01017	CGMIKMFJ_00582	HALJMOII_02046	LFAJGGGK_01286	MPAICFCL_00413	LIEMNADH_01715	GJBOAPEF_00667	LELGMAHH_03950	LHOBDMKG_03670	PAFBLHHF_00874	CBIAGDBB_03963	MBPPBCAB_04135
secY		Protein translocase subunit SecY	145	145	1	1	6677	20	3	1379	1379	1379	JAIHPHFJ_00828	HDHLPCOH_03161	CFLFEDGE_02365	BJAIGLKP_01033	ODPNKNCF_01970	KHKPIELG_01792	JFMFFMGH_00729	DCMCBFCJ_00864	HGKBCBGM_02320	FBBKEGBC_01410	IPCNCJJC_03194	BNEEOKOL_00938	GGNKNJNJ_01214	BCMBNKHC_01890	DKIBCKPO_00833	NMKDOBJI_01233	EMBNKICJ_01715	MBAGGKFC_01343	DIBJIBFK_01830	NDKOOMGM_01188	MEIDDJGM_02015	LMOLLKKE_00316	LICNMJOA_00781	CHCEEHAE_02133	EBKMHHDH_01067	EDAGEJEL_01921	CGMIKMFJ_02065	HALJMOII_01294	LFAJGGGK_01179	MPAICFCL_02581	LIEMNADH_00827	GJBOAPEF_03169	LELGMAHH_02553	LHOBDMKG_01561	PAFBLHHF_02771	CBIAGDBB_01751	MBPPBCAB_02093
cshA		DEAD-box ATP-dependent RNA helicase CshA	145	145	1	1	27756	1	10028	1673	1688	1682	JAIHPHFJ_01773	HDHLPCOH_02611	CFLFEDGE_00847	BJAIGLKP_00293	ODPNKNCF_00329	KHKPIELG_00828	JFMFFMGH_00115	DCMCBFCJ_00386	HGKBCBGM_00550	FBBKEGBC_01009	IPCNCJJC_03133	BNEEOKOL_00021	GGNKNJNJ_00506	BCMBNKHC_01005	DKIBCKPO_00423	NMKDOBJI_00934	EMBNKICJ_00539	MBAGGKFC_00114	DIBJIBFK_01384	NDKOOMGM_02549	MEIDDJGM_00678	LMOLLKKE_00713	LICNMJOA_00115	CHCEEHAE_00114	EBKMHHDH_00591	EDAGEJEL_00591	CGMIKMFJ_00936	HALJMOII_00486	LFAJGGGK_00442	MPAICFCL_02362	LIEMNADH_02018	GJBOAPEF_00862	LELGMAHH_00325	LHOBDMKG_00512	PAFBLHHF_01348	CBIAGDBB_00537	MBPPBCAB_00075
sufB		FeS cluster assembly protein SufB	145	145	1	1	7666	1	18530	1448	1448	1448	JAIHPHFJ_02594	HDHLPCOH_01977	CFLFEDGE_01662	BJAIGLKP_01949	ODPNKNCF_02252	KHKPIELG_02074	JFMFFMGH_01034	DCMCBFCJ_00559	HGKBCBGM_01896	FBBKEGBC_00153	IPCNCJJC_02405	BNEEOKOL_03402	GGNKNJNJ_01098	BCMBNKHC_01609	DKIBCKPO_03069	NMKDOBJI_00122	EMBNKICJ_01487	MBAGGKFC_01872	DIBJIBFK_02060	NDKOOMGM_00754	MEIDDJGM_00956	LMOLLKKE_00768	LICNMJOA_01083	CHCEEHAE_02609	EBKMHHDH_00765	EDAGEJEL_01410	CGMIKMFJ_01108	HALJMOII_00958	LFAJGGGK_01847	MPAICFCL_03660	LIEMNADH_00527	GJBOAPEF_02202	LELGMAHH_00991	LHOBDMKG_01001	PAFBLHHF_02430	CBIAGDBB_00913	MBPPBCAB_01527
pfkA		ATP-dependent 6-phosphofructokinase 1	145	145	1	1	10481	1	10319	986	986	986	JAIHPHFJ_02432	HDHLPCOH_01843	CFLFEDGE_02014	BJAIGLKP_02555	ODPNKNCF_02573	KHKPIELG_02759	JFMFFMGH_02163	DCMCBFCJ_01543	HGKBCBGM_01061	FBBKEGBC_01836	IPCNCJJC_00588	BNEEOKOL_00585	GGNKNJNJ_03827	BCMBNKHC_03891	DKIBCKPO_02397	NMKDOBJI_02165	EMBNKICJ_02329	MBAGGKFC_01027	DIBJIBFK_00845	NDKOOMGM_01296	MEIDDJGM_01884	LMOLLKKE_03452	LICNMJOA_02290	CHCEEHAE_01673	EBKMHHDH_01526	EDAGEJEL_01295	CGMIKMFJ_03899	HALJMOII_02813	LFAJGGGK_01544	MPAICFCL_01279	LIEMNADH_02357	GJBOAPEF_01692	LELGMAHH_00551	LHOBDMKG_01178	PAFBLHHF_02616	CBIAGDBB_01244	MBPPBCAB_00914
ysdC		Putative aminopeptidase YsdC	145	145	1	1	17187	1	699	1073	1073	1073	JAIHPHFJ_02843	HDHLPCOH_00369	CFLFEDGE_02689	BJAIGLKP_02818	ODPNKNCF_00715	KHKPIELG_00442	JFMFFMGH_01327	DCMCBFCJ_02211	HGKBCBGM_00772	FBBKEGBC_01216	IPCNCJJC_01866	BNEEOKOL_01076	GGNKNJNJ_00456	BCMBNKHC_00595	DKIBCKPO_03627	NMKDOBJI_03161	EMBNKICJ_01309	MBAGGKFC_01603	DIBJIBFK_02666	NDKOOMGM_00215	MEIDDJGM_00063	LMOLLKKE_01385	LICNMJOA_02116	CHCEEHAE_01198	EBKMHHDH_02293	EDAGEJEL_01736	CGMIKMFJ_00713	HALJMOII_00829	LFAJGGGK_00900	MPAICFCL_01751	LIEMNADH_01530	GJBOAPEF_00120	LELGMAHH_00857	LHOBDMKG_00135	PAFBLHHF_01060	CBIAGDBB_00161	MBPPBCAB_00500
udk		Uridine kinase	145	145	1	1	18025	1	16929	620	620	620	JAIHPHFJ_01437	HDHLPCOH_00574	CFLFEDGE_01478	BJAIGLKP_01476	ODPNKNCF_00919	KHKPIELG_00236	JFMFFMGH_01671	DCMCBFCJ_01175	HGKBCBGM_01349	FBBKEGBC_00578	IPCNCJJC_01721	BNEEOKOL_00688	GGNKNJNJ_02684	BCMBNKHC_02907	DKIBCKPO_01122	NMKDOBJI_02655	EMBNKICJ_01926	MBAGGKFC_00541	DIBJIBFK_01132	NDKOOMGM_01011	MEIDDJGM_01065	LMOLLKKE_01542	LICNMJOA_01374	CHCEEHAE_00940	EBKMHHDH_01718	EDAGEJEL_00936	CGMIKMFJ_03016	HALJMOII_01963	LFAJGGGK_01366	MPAICFCL_00493	LIEMNADH_01795	GJBOAPEF_00588	LELGMAHH_01220	LHOBDMKG_01413	PAFBLHHF_00795	CBIAGDBB_01947	MBPPBCAB_01125
acnD		2-methylcitrate dehydratase (2-methyl-trans-aconitate forming)	145	145	1	1	7268	1	21879	2264	2264	2264	JAIHPHFJ_00680	HDHLPCOH_03007	CFLFEDGE_02750	BJAIGLKP_00884	ODPNKNCF_02123	KHKPIELG_01945	JFMFFMGH_00905	DCMCBFCJ_00688	HGKBCBGM_02025	FBBKEGBC_00024	IPCNCJJC_03417	BNEEOKOL_01289	GGNKNJNJ_00957	BCMBNKHC_01468	DKIBCKPO_02131	NMKDOBJI_03863	EMBNKICJ_01616	MBAGGKFC_01743	DIBJIBFK_01931	NDKOOMGM_00624	MEIDDJGM_00827	LMOLLKKE_03519	LICNMJOA_00954	CHCEEHAE_02480	EBKMHHDH_00894	EDAGEJEL_01539	CGMIKMFJ_00967	HALJMOII_01088	LFAJGGGK_01715	MPAICFCL_02422	LIEMNADH_00660	GJBOAPEF_02069	LELGMAHH_01122	LHOBDMKG_00870	PAFBLHHF_02297	CBIAGDBB_01044	MBPPBCAB_01398
group_498		Magnesium transporter MgtE	145	145	1	1	20192	1	13567	1310	1310	1310	JAIHPHFJ_00476	HDHLPCOH_01205	CFLFEDGE_00342	BJAIGLKP_00681	ODPNKNCF_01495	KHKPIELG_01338	JFMFFMGH_03044	DCMCBFCJ_02796	HGKBCBGM_02732	FBBKEGBC_01610	IPCNCJJC_01286	BNEEOKOL_01537	GGNKNJNJ_02302	BCMBNKHC_00091	DKIBCKPO_02334	NMKDOBJI_02024	EMBNKICJ_02145	MBAGGKFC_02244	DIBJIBFK_02524	NDKOOMGM_01594	MEIDDJGM_01702	LMOLLKKE_02887	LICNMJOA_02996	CHCEEHAE_02981	EBKMHHDH_02775	EDAGEJEL_02705	CGMIKMFJ_02642	HALJMOII_01606	LFAJGGGK_00012	MPAICFCL_01530	LIEMNADH_00346	GJBOAPEF_01460	LELGMAHH_01707	LHOBDMKG_01762	PAFBLHHF_00469	CBIAGDBB_01550	MBPPBCAB_02260
anr_2		Transcriptional activator protein Anr	145	145	1	1	7320	8	56	713	713	713	JAIHPHFJ_02484	HDHLPCOH_02985	CFLFEDGE_02229	BJAIGLKP_03632	ODPNKNCF_02145	KHKPIELG_01967	JFMFFMGH_00926	DCMCBFCJ_00667	HGKBCBGM_02004	FBBKEGBC_00045	IPCNCJJC_01975	BNEEOKOL_01268	GGNKNJNJ_00983	BCMBNKHC_01494	DKIBCKPO_02157	NMKDOBJI_00007	EMBNKICJ_01595	MBAGGKFC_01764	DIBJIBFK_01952	NDKOOMGM_00647	MEIDDJGM_00848	LMOLLKKE_00883	LICNMJOA_00975	CHCEEHAE_02501	EBKMHHDH_00873	EDAGEJEL_01518	CGMIKMFJ_00993	HALJMOII_01065	LFAJGGGK_01736	MPAICFCL_02443	LIEMNADH_00639	GJBOAPEF_02090	LELGMAHH_01101	LHOBDMKG_00891	PAFBLHHF_02318	CBIAGDBB_01023	MBPPBCAB_01419
lepA		Elongation factor 4	145	145	1	1	8068	1	22537	1796	1817	1797	JAIHPHFJ_03151	HDHLPCOH_02039	CFLFEDGE_01570	BJAIGLKP_02042	ODPNKNCF_02314	KHKPIELG_02136	JFMFFMGH_02925	DCMCBFCJ_02753	HGKBCBGM_02689	FBBKEGBC_00228	IPCNCJJC_04192	BNEEOKOL_03734	GGNKNJNJ_04131	BCMBNKHC_04195	DKIBCKPO_01715	NMKDOBJI_00185	EMBNKICJ_01988	MBAGGKFC_02087	DIBJIBFK_02291	NDKOOMGM_03019	MEIDDJGM_01545	LMOLLKKE_04165	LICNMJOA_02763	CHCEEHAE_02938	EBKMHHDH_02618	EDAGEJEL_02586	CGMIKMFJ_04203	HALJMOII_02455	LFAJGGGK_03088	MPAICFCL_00707	LIEMNADH_03270	GJBOAPEF_01288	LELGMAHH_03627	LHOBDMKG_03210	PAFBLHHF_02215	CBIAGDBB_03380	MBPPBCAB_03814
group_7989		Ketol-acid reductoisomerase (NAD(+))	145	145	1	1	23773	1	2944	1052	1052	1052	JAIHPHFJ_02838	HDHLPCOH_03394	CFLFEDGE_02047	BJAIGLKP_02624	ODPNKNCF_03435	KHKPIELG_03428	JFMFFMGH_03438	DCMCBFCJ_03376	HGKBCBGM_03076	FBBKEGBC_02662	IPCNCJJC_04217	BNEEOKOL_02732	GGNKNJNJ_00701	BCMBNKHC_01272	DKIBCKPO_03108	NMKDOBJI_03046	EMBNKICJ_02747	MBAGGKFC_02980	DIBJIBFK_03167	NDKOOMGM_02872	MEIDDJGM_02768	LMOLLKKE_03936	LICNMJOA_03374	CHCEEHAE_03451	EBKMHHDH_03115	EDAGEJEL_03207	CGMIKMFJ_02489	HALJMOII_03070	LFAJGGGK_02920	MPAICFCL_03751	LIEMNADH_03232	GJBOAPEF_03092	LELGMAHH_01612	LHOBDMKG_04338	PAFBLHHF_03126	CBIAGDBB_02279	MBPPBCAB_01984
smpB		SsrA-binding protein	145	145	1	1	6627	1	23545	458	458	458	JAIHPHFJ_00847	HDHLPCOH_03181	CFLFEDGE_02346	BJAIGLKP_01052	ODPNKNCF_01949	KHKPIELG_01772	JFMFFMGH_00709	DCMCBFCJ_00884	HGKBCBGM_02300	FBBKEGBC_01390	IPCNCJJC_02495	BNEEOKOL_00958	GGNKNJNJ_01236	BCMBNKHC_01911	DKIBCKPO_00811	NMKDOBJI_01211	EMBNKICJ_01695	MBAGGKFC_01323	DIBJIBFK_01850	NDKOOMGM_01168	MEIDDJGM_01995	LMOLLKKE_00294	LICNMJOA_00761	CHCEEHAE_02153	EBKMHHDH_01087	EDAGEJEL_01901	CGMIKMFJ_02044	HALJMOII_01314	LFAJGGGK_01201	MPAICFCL_02603	LIEMNADH_00849	GJBOAPEF_03147	LELGMAHH_02573	LHOBDMKG_01541	PAFBLHHF_02749	CBIAGDBB_01771	MBPPBCAB_02113
sucC		Succinate--CoA ligase [ADP-forming] subunit beta	145	145	1	1	10358	1	10469	1193	1193	1193	JAIHPHFJ_03505	HDHLPCOH_02971	CFLFEDGE_03402	BJAIGLKP_03306	ODPNKNCF_03000	KHKPIELG_02800	JFMFFMGH_02205	DCMCBFCJ_01501	HGKBCBGM_01102	FBBKEGBC_01878	IPCNCJJC_03833	BNEEOKOL_00543	GGNKNJNJ_03966	BCMBNKHC_04075	DKIBCKPO_04111	NMKDOBJI_03986	EMBNKICJ_02287	MBAGGKFC_01068	DIBJIBFK_00804	NDKOOMGM_01255	MEIDDJGM_01842	LMOLLKKE_03875	LICNMJOA_02331	CHCEEHAE_01632	EBKMHHDH_01485	EDAGEJEL_01254	CGMIKMFJ_04060	HALJMOII_02854	LFAJGGGK_01497	MPAICFCL_01326	LIEMNADH_02310	GJBOAPEF_01645	LELGMAHH_00504	LHOBDMKG_01225	PAFBLHHF_02663	CBIAGDBB_01291	MBPPBCAB_00867
panD		Aspartate 1-decarboxylase	144	144	1	1	9609	1	11961	350	350	350	JAIHPHFJ_01160	HDHLPCOH_02872	CFLFEDGE_00908	BJAIGLKP_01331	ODPNKNCF_03095	KHKPIELG_02895	JFMFFMGH_02303	DCMCBFCJ_01403	HGKBCBGM_01200	FBBKEGBC_02296	IPCNCJJC_01369	BNEEOKOL_00445	GGNKNJNJ_01903	BCMBNKHC_02772	DKIBCKPO_00710	NMKDOBJI_01110	EMBNKICJ_00714	MBAGGKFC_01166	DIBJIBFK_00706	NDKOOMGM_00372	MEIDDJGM_01470	LMOLLKKE_01292	LICNMJOA_02429	CHCEEHAE_01534	EBKMHHDH_01387	EDAGEJEL_01156	CGMIKMFJ_01921	HALJMOII_02167	LFAJGGGK_02822	MPAICFCL_00097	LIEMNADH_01156	GJBOAPEF_02283	LELGMAHH_03886	LHOBDMKG_03629	PAFBLHHF_01727	CBIAGDBB_03835	MBPPBCAB_04063
rpoB		DNA-directed RNA polymerase subunit beta	144	144	1	1	6292	1	1269	3824	3824	3824	JAIHPHFJ_03697	HDHLPCOH_03542	CFLFEDGE_03600		ODPNKNCF_03537	KHKPIELG_03480	JFMFFMGH_03737	DCMCBFCJ_03713	HGKBCBGM_03615	FBBKEGBC_03107	IPCNCJJC_01515	BNEEOKOL_03052	GGNKNJNJ_00933	BCMBNKHC_01039	DKIBCKPO_03312	NMKDOBJI_03274	EMBNKICJ_03477	MBAGGKFC_03634	DIBJIBFK_03584	NDKOOMGM_02744	MEIDDJGM_03071	LMOLLKKE_03774	LICNMJOA_03734	CHCEEHAE_03789	EBKMHHDH_03648	EDAGEJEL_03636	CGMIKMFJ_02746	HALJMOII_03492	LFAJGGGK_03038	MPAICFCL_03707	LIEMNADH_03115	GJBOAPEF_02974	LELGMAHH_01415	LHOBDMKG_02101	PAFBLHHF_03244	CBIAGDBB_02149	MBPPBCAB_01787
aspS		Aspartate--tRNA ligase	144	144	1	1	9256	6	72	1754	1754	1754	JAIHPHFJ_01005	HDHLPCOH_02725	CFLFEDGE_01063	BJAIGLKP_01176	ODPNKNCF_03242	KHKPIELG_03042	JFMFFMGH_02699	DCMCBFCJ_02527	HGKBCBGM_02463	FBBKEGBC_02467	IPCNCJJC_03652	BNEEOKOL_02368	GGNKNJNJ_01563	BCMBNKHC_02372	DKIBCKPO_00560	NMKDOBJI_01992	EMBNKICJ_00860	MBAGGKFC_01975	DIBJIBFK_00560	NDKOOMGM_00520	MEIDDJGM_03204	LMOLLKKE_03704	LICNMJOA_02706	CHCEEHAE_02767	EBKMHHDH_01241	EDAGEJEL_02415	CGMIKMFJ_01846	HALJMOII_02314	LFAJGGGK_02469	MPAICFCL_00253	LIEMNADH_01000	GJBOAPEF_02781	LELGMAHH_02896	LHOBDMKG_02982	PAFBLHHF_01883	CBIAGDBB_02586	MBPPBCAB_03339
nqo3		NADH-quinone oxidoreductase chain 3	143	143	1	1	10744	1	19560	998	998	998	JAIHPHFJ_03006	HDHLPCOH_01761	CFLFEDGE_02796	BJAIGLKP_02983	ODPNKNCF_02655	KHKPIELG_02677	JFMFFMGH_03586	DCMCBFCJ_03524	HGKBCBGM_03311	FBBKEGBC_02952	IPCNCJJC_00680	BNEEOKOL_02542	GGNKNJNJ_01791	BCMBNKHC_02179	DKIBCKPO_02832	NMKDOBJI_02855	EMBNKICJ_02989	MBAGGKFC_03337	DIBJIBFK_03301	NDKOOMGM_02126	MEIDDJGM_02652	LMOLLKKE_00977	LICNMJOA_03512	CHCEEHAE_03601	EBKMHHDH_03360	EDAGEJEL_03456	CGMIKMFJ_01492	HALJMOII_03374	LFAJGGGK_01627	MPAICFCL_01196	LIEMNADH_02440	GJBOAPEF_01775	LELGMAHH_00637	LHOBDMKG_01093	PAFBLHHF_02533	CBIAGDBB_01159	MBPPBCAB_01000
gyrB_1		DNA gyrase subunit B	143	143	1	1	18134	1	15528	1895	1901	1896	JAIHPHFJ_01398	HDHLPCOH_00619	CFLFEDGE_01517	BJAIGLKP_01515	ODPNKNCF_00964	KHKPIELG_00191	JFMFFMGH_01626	DCMCBFCJ_01130	HGKBCBGM_01394	FBBKEGBC_00533	IPCNCJJC_01767	BNEEOKOL_00733	GGNKNJNJ_02638	BCMBNKHC_02953	DKIBCKPO_01168	NMKDOBJI_02701	EMBNKICJ_01881	MBAGGKFC_00496	DIBJIBFK_01087	NDKOOMGM_01056	MEIDDJGM_01110	LMOLLKKE_01588	LICNMJOA_01329	CHCEEHAE_00895	EBKMHHDH_01763	EDAGEJEL_00891	CGMIKMFJ_02970	HALJMOII_01918	LFAJGGGK_01408	MPAICFCL_00535	LIEMNADH_02669	GJBOAPEF_00546	LELGMAHH_01259	LHOBDMKG_01374	PAFBLHHF_00753	CBIAGDBB_01908	MBPPBCAB_01164
rpsN2		Alternate 30S ribosomal protein S14	143	143	1	1	6685	29	1	269	269	269	JAIHPHFJ_00821	HDHLPCOH_03154	CFLFEDGE_02372	BJAIGLKP_01026	ODPNKNCF_01977	KHKPIELG_01799	JFMFFMGH_00736	DCMCBFCJ_00857	HGKBCBGM_02327	FBBKEGBC_01417	IPCNCJJC_03187	BNEEOKOL_00931	GGNKNJNJ_01207	BCMBNKHC_01883	DKIBCKPO_00840	NMKDOBJI_01240	EMBNKICJ_01722	MBAGGKFC_01350	DIBJIBFK_01823	NDKOOMGM_01195	MEIDDJGM_02022	LMOLLKKE_00323	LICNMJOA_00788	CHCEEHAE_02126	EBKMHHDH_01060	EDAGEJEL_01928	CGMIKMFJ_02072	HALJMOII_01287	LFAJGGGK_01172	MPAICFCL_02574	LIEMNADH_00820	GJBOAPEF_03176	LELGMAHH_02546	LHOBDMKG_01568	PAFBLHHF_02778	CBIAGDBB_01744	MBPPBCAB_02086
argF'		N-acetylornithine carbamoyltransferase	142	142	1	1	7306	8	47	950	950	950	JAIHPHFJ_02477	HDHLPCOH_02992	CFLFEDGE_02236	BJAIGLKP_03639	ODPNKNCF_02138	KHKPIELG_01960	JFMFFMGH_00919	DCMCBFCJ_00674	HGKBCBGM_02011	FBBKEGBC_00038	IPCNCJJC_03432	BNEEOKOL_01275	GGNKNJNJ_00972	BCMBNKHC_01483	DKIBCKPO_02146	NMKDOBJI_03878	EMBNKICJ_01602	MBAGGKFC_01757	DIBJIBFK_01945	NDKOOMGM_00640	MEIDDJGM_00841	LMOLLKKE_03534	LICNMJOA_00968	CHCEEHAE_02494	EBKMHHDH_00880	EDAGEJEL_01525	CGMIKMFJ_00982	HALJMOII_01072	LFAJGGGK_01729	MPAICFCL_02436	LIEMNADH_00646	GJBOAPEF_02083	LELGMAHH_01108	LHOBDMKG_00884	PAFBLHHF_02311	CBIAGDBB_01030	MBPPBCAB_01412
sodA_2		Superoxide dismutase [Mn/Fe]	142	142	1	1	7219	1	21461	596	596	596	JAIHPHFJ_00699	HDHLPCOH_03026	CFLFEDGE_02731	BJAIGLKP_00903	ODPNKNCF_02104	KHKPIELG_01926	JFMFFMGH_00886	DCMCBFCJ_00707	HGKBCBGM_02044	FBBKEGBC_00005	IPCNCJJC_00448	BNEEOKOL_01308	GGNKNJNJ_01990	BCMBNKHC_02407	DKIBCKPO_00971	NMKDOBJI_02761	EMBNKICJ_01635	MBAGGKFC_01724	DIBJIBFK_01912	NDKOOMGM_00605	MEIDDJGM_00808	LMOLLKKE_02043	LICNMJOA_00935	CHCEEHAE_02461	EBKMHHDH_00913	EDAGEJEL_01558	CGMIKMFJ_01329	HALJMOII_01107	LFAJGGGK_01695	MPAICFCL_02402	LIEMNADH_00680	GJBOAPEF_02049	LELGMAHH_01141	LHOBDMKG_00851	PAFBLHHF_02277	CBIAGDBB_01063	MBPPBCAB_01379
nuoN		NADH-quinone oxidoreductase subunit N	142	142	1	1	10720	1	16525	1379	1379	1379	JAIHPHFJ_02999	HDHLPCOH_01768	CFLFEDGE_02803	BJAIGLKP_02976	ODPNKNCF_02648	KHKPIELG_02684	JFMFFMGH_03593	DCMCBFCJ_03531	HGKBCBGM_03304	FBBKEGBC_02959	IPCNCJJC_00673	BNEEOKOL_02549	GGNKNJNJ_01784	BCMBNKHC_02172	DKIBCKPO_02825	NMKDOBJI_02862	EMBNKICJ_02982	MBAGGKFC_03344	DIBJIBFK_03308	NDKOOMGM_02119	MEIDDJGM_02659	LMOLLKKE_00970	LICNMJOA_03519	CHCEEHAE_03594	EBKMHHDH_03367	EDAGEJEL_03449	CGMIKMFJ_01499	HALJMOII_03367	LFAJGGGK_01620	MPAICFCL_01203	LIEMNADH_02433	GJBOAPEF_01768	LELGMAHH_00630	LHOBDMKG_01100	PAFBLHHF_02540	CBIAGDBB_01166	MBPPBCAB_00993
lysJ		[LysW]-aminoadipate semialdehyde transaminase	142	142	1	1	7307	8	49	1130	1130	1130	JAIHPHFJ_02478	HDHLPCOH_02991	CFLFEDGE_02235	BJAIGLKP_03638	ODPNKNCF_02139	KHKPIELG_01961	JFMFFMGH_00920	DCMCBFCJ_00673	HGKBCBGM_02010	FBBKEGBC_00039	IPCNCJJC_03433	BNEEOKOL_01274	GGNKNJNJ_00973	BCMBNKHC_01484	DKIBCKPO_02147	NMKDOBJI_03879	EMBNKICJ_01601	MBAGGKFC_01758	DIBJIBFK_01946	NDKOOMGM_00641	MEIDDJGM_00842	LMOLLKKE_03535	LICNMJOA_00969	CHCEEHAE_02495	EBKMHHDH_00879	EDAGEJEL_01524	CGMIKMFJ_00983	HALJMOII_01071	LFAJGGGK_01730	MPAICFCL_02437	LIEMNADH_00645	GJBOAPEF_02084	LELGMAHH_01107	LHOBDMKG_00885	PAFBLHHF_02312	CBIAGDBB_01029	MBPPBCAB_01413
desA1		Putative acyl-[acyl-carrier-protein] desaturase DesA1	142	142	1	1	19201	11	27	1007	1007	1007	JAIHPHFJ_01212	HDHLPCOH_00966	CFLFEDGE_00038	BJAIGLKP_00378	ODPNKNCF_01735	KHKPIELG_01099	JFMFFMGH_02563	DCMCBFCJ_01691	HGKBCBGM_01744	FBBKEGBC_02590	IPCNCJJC_02253	BNEEOKOL_02086	GGNKNJNJ_03086	BCMBNKHC_01688	DKIBCKPO_02604	NMKDOBJI_02450	EMBNKICJ_01117	MBAGGKFC_02714	DIBJIBFK_03506	NDKOOMGM_02452	MEIDDJGM_02605	LMOLLKKE_02209	LICNMJOA_01610	CHCEEHAE_01821	EBKMHHDH_02015	EDAGEJEL_02075	CGMIKMFJ_01262	HALJMOII_02939	LFAJGGGK_00325	MPAICFCL_01714	LIEMNADH_00034	GJBOAPEF_02574	LELGMAHH_02195	LHOBDMKG_01937	PAFBLHHF_00157	CBIAGDBB_01986	MBPPBCAB_02464
udp_2		Uridine phosphorylase	142	142	1	1	18469	1	16167	851	854	853	JAIHPHFJ_03803	HDHLPCOH_00731	CFLFEDGE_03838	BJAIGLKP_03825	ODPNKNCF_01076	KHKPIELG_00078	JFMFFMGH_01512	DCMCBFCJ_01016	HGKBCBGM_01508	FBBKEGBC_00419	IPCNCJJC_02593	BNEEOKOL_02488	GGNKNJNJ_02804	BCMBNKHC_03110	DKIBCKPO_01816	NMKDOBJI_02282	EMBNKICJ_03340	MBAGGKFC_00387	DIBJIBFK_00977	NDKOOMGM_01394	MEIDDJGM_02962	LMOLLKKE_01985	LICNMJOA_01219	CHCEEHAE_00781	EBKMHHDH_01872	EDAGEJEL_00782	CGMIKMFJ_03199	HALJMOII_01824	LFAJGGGK_03419	MPAICFCL_00630	LIEMNADH_02764	GJBOAPEF_00451	LELGMAHH_01350	LHOBDMKG_03845	PAFBLHHF_03511	CBIAGDBB_03461	MBPPBCAB_01255
dxs		1-deoxy-D-xylulose-5-phosphate synthase	142	142	1	1	2558	1	23936	947	947	947	JAIHPHFJ_01946	HDHLPCOH_01448	CFLFEDGE_02549	BJAIGLKP_02459	ODPNKNCF_01251	KHKPIELG_01581	JFMFFMGH_02003	DCMCBFCJ_01954	HGKBCBGM_02152	FBBKEGBC_01742	IPCNCJJC_01712	BNEEOKOL_01901	GGNKNJNJ_02692	BCMBNKHC_03094	DKIBCKPO_02682	NMKDOBJI_02551	EMBNKICJ_02531	MBAGGKFC_02519	DIBJIBFK_02826	NDKOOMGM_03752	MEIDDJGM_01277	LMOLLKKE_01818	LICNMJOA_01873	CHCEEHAE_02353	EBKMHHDH_02510	EDAGEJEL_02213	CGMIKMFJ_03024	HALJMOII_02651	LFAJGGGK_02002	MPAICFCL_02050	LIEMNADH_02091	GJBOAPEF_01867	LELGMAHH_02843	LHOBDMKG_02567	PAFBLHHF_02977	CBIAGDBB_02457	MBPPBCAB_03210
glmU		Bifunctional protein GlmU	142	142	1	1	19119	4	36	920	920	920	JAIHPHFJ_02148	HDHLPCOH_00927	CFLFEDGE_01695	BJAIGLKP_02419	ODPNKNCF_01774	KHKPIELG_01060	JFMFFMGH_02524	DCMCBFCJ_01730	HGKBCBGM_01705	FBBKEGBC_02756	IPCNCJJC_03803	BNEEOKOL_03202	GGNKNJNJ_02959	BCMBNKHC_01729	DKIBCKPO_03641	NMKDOBJI_03893	EMBNKICJ_01078	MBAGGKFC_03731	DIBJIBFK_02158	NDKOOMGM_03541	MEIDDJGM_02079	LMOLLKKE_01902	LICNMJOA_01649	CHCEEHAE_01860	EBKMHHDH_02054	EDAGEJEL_02036	CGMIKMFJ_01222	HALJMOII_03701	LFAJGGGK_00367	MPAICFCL_02665	LIEMNADH_04047	GJBOAPEF_03848	LELGMAHH_04008	LHOBDMKG_03682	PAFBLHHF_00115	CBIAGDBB_04021	MBPPBCAB_02950
accC		Biotin carboxylase	142	142	1	1	9078	1	10901	1358	1358	1358	JAIHPHFJ_00964	HDHLPCOH_02685	CFLFEDGE_01104	BJAIGLKP_01135	ODPNKNCF_03283	KHKPIELG_03082	JFMFFMGH_02740	DCMCBFCJ_02568	HGKBCBGM_02504	FBBKEGBC_02508	IPCNCJJC_04114	BNEEOKOL_02409	GGNKNJNJ_04073	BCMBNKHC_04154	DKIBCKPO_00518	NMKDOBJI_01950	EMBNKICJ_00901	MBAGGKFC_02016	DIBJIBFK_00519	NDKOOMGM_00561	MEIDDJGM_03245	LMOLLKKE_04095	LICNMJOA_02665	CHCEEHAE_02726	EBKMHHDH_01200	EDAGEJEL_02374	CGMIKMFJ_04158	HALJMOII_02355	LFAJGGGK_02509	MPAICFCL_00293	LIEMNADH_00960	GJBOAPEF_02741	LELGMAHH_02936	LHOBDMKG_03022	PAFBLHHF_01923	CBIAGDBB_02626	MBPPBCAB_03379
oxyR		Hydrogen peroxide-inducible genes activator	142	142	1	1	7222	1	21458	953	953	953	JAIHPHFJ_00697	HDHLPCOH_03024	CFLFEDGE_02733	BJAIGLKP_00901	ODPNKNCF_02106	KHKPIELG_01928	JFMFFMGH_00888	DCMCBFCJ_00705	HGKBCBGM_02042	FBBKEGBC_00007	IPCNCJJC_00446	BNEEOKOL_01306	GGNKNJNJ_01988	BCMBNKHC_02405	DKIBCKPO_00973	NMKDOBJI_02759	EMBNKICJ_01633	MBAGGKFC_01726	DIBJIBFK_01914	NDKOOMGM_00607	MEIDDJGM_00810	LMOLLKKE_02045	LICNMJOA_00937	CHCEEHAE_02463	EBKMHHDH_00911	EDAGEJEL_01556	CGMIKMFJ_01327	HALJMOII_01105	LFAJGGGK_01697	MPAICFCL_02404	LIEMNADH_00678	GJBOAPEF_02051	LELGMAHH_01139	LHOBDMKG_00853	PAFBLHHF_02279	CBIAGDBB_01061	MBPPBCAB_01381
group_11675		hypothetical protein	142	142	1	1	27899	1	9855	302	302	302	JAIHPHFJ_02144	HDHLPCOH_02560	CFLFEDGE_01817	BJAIGLKP_02211	ODPNKNCF_00278	KHKPIELG_00879	JFMFFMGH_00157	DCMCBFCJ_00344	HGKBCBGM_00508	FBBKEGBC_00967	IPCNCJJC_00980	BNEEOKOL_00063	GGNKNJNJ_00554	BCMBNKHC_00957	DKIBCKPO_00375	NMKDOBJI_00886	EMBNKICJ_00497	MBAGGKFC_00156	DIBJIBFK_01342	NDKOOMGM_03120	MEIDDJGM_00720	LMOLLKKE_00665	LICNMJOA_00157	CHCEEHAE_00156	EBKMHHDH_00549	EDAGEJEL_00549	CGMIKMFJ_00888	HALJMOII_00435	LFAJGGGK_00490	MPAICFCL_02314	LIEMNADH_03644	GJBOAPEF_00814	LELGMAHH_00278	LHOBDMKG_00559	PAFBLHHF_01396	CBIAGDBB_00584	MBPPBCAB_00122
group_11759		hypothetical protein	142	142	1	1	25539	1	2329	950	950	950	JAIHPHFJ_03358	HDHLPCOH_02426	CFLFEDGE_03281	BJAIGLKP_02298	ODPNKNCF_00144	KHKPIELG_03212	JFMFFMGH_00295	DCMCBFCJ_00206	HGKBCBGM_00370	FBBKEGBC_00676	IPCNCJJC_02819	BNEEOKOL_00201	GGNKNJNJ_00696	BCMBNKHC_00815	DKIBCKPO_00234	NMKDOBJI_01526	EMBNKICJ_00359	MBAGGKFC_00294	DIBJIBFK_00410	NDKOOMGM_00806	MEIDDJGM_02363	LMOLLKKE_02671	LICNMJOA_00295	CHCEEHAE_00294	EBKMHHDH_00411	EDAGEJEL_00411	CGMIKMFJ_00746	HALJMOII_00302	LFAJGGGK_00626	MPAICFCL_02128	LIEMNADH_02538	GJBOAPEF_02445	LELGMAHH_00143	LHOBDMKG_00695	PAFBLHHF_01532	CBIAGDBB_00720	MBPPBCAB_00258
ydjH		putative sugar kinase YdjH	142	142	1	1	25668	1	13213	920	920	920	JAIHPHFJ_02034	HDHLPCOH_02466	CFLFEDGE_01926	BJAIGLKP_02102	ODPNKNCF_00184	KHKPIELG_03172	JFMFFMGH_00251	DCMCBFCJ_00250	HGKBCBGM_00414	FBBKEGBC_00632	IPCNCJJC_02865	BNEEOKOL_00157	GGNKNJNJ_00650	BCMBNKHC_00861	DKIBCKPO_00280	NMKDOBJI_03848	EMBNKICJ_00403	MBAGGKFC_00250	DIBJIBFK_00453	NDKOOMGM_00767	MEIDDJGM_02319	LMOLLKKE_02717	LICNMJOA_00251	CHCEEHAE_00250	EBKMHHDH_00455	EDAGEJEL_00455	CGMIKMFJ_00792	HALJMOII_00342	LFAJGGGK_00583	MPAICFCL_02085	LIEMNADH_02495	GJBOAPEF_02402	LELGMAHH_00186	LHOBDMKG_00651	PAFBLHHF_01489	CBIAGDBB_00676	MBPPBCAB_00214
queE		7-carboxy-7-deazaguanine synthase	142	142	1	1	7373	5	36	629	629	629	JAIHPHFJ_02505	HDHLPCOH_01891	CFLFEDGE_02208	BJAIGLKP_03394	ODPNKNCF_02166	KHKPIELG_01988	JFMFFMGH_00947	DCMCBFCJ_00646	HGKBCBGM_01983	FBBKEGBC_00066	IPCNCJJC_01997	BNEEOKOL_01247	GGNKNJNJ_01005	BCMBNKHC_01516	DKIBCKPO_02179	NMKDOBJI_00029	EMBNKICJ_01574	MBAGGKFC_01785	DIBJIBFK_01973	NDKOOMGM_00668	MEIDDJGM_00869	LMOLLKKE_00861	LICNMJOA_00996	CHCEEHAE_02522	EBKMHHDH_00852	EDAGEJEL_01497	CGMIKMFJ_01015	HALJMOII_01044	LFAJGGGK_01758	MPAICFCL_02465	LIEMNADH_00617	GJBOAPEF_02112	LELGMAHH_01080	LHOBDMKG_00912	PAFBLHHF_02340	CBIAGDBB_01002	MBPPBCAB_01440
nqo2		NADH-quinone oxidoreductase chain 2	142	142	1	1	10747	1	19564	509	509	509	JAIHPHFJ_03009	HDHLPCOH_01758	CFLFEDGE_02793	BJAIGLKP_02986	ODPNKNCF_02658	KHKPIELG_02674	JFMFFMGH_03583	DCMCBFCJ_03521	HGKBCBGM_03314	FBBKEGBC_02949	IPCNCJJC_00683	BNEEOKOL_02539	GGNKNJNJ_01794	BCMBNKHC_02182	DKIBCKPO_02835	NMKDOBJI_02852	EMBNKICJ_02992	MBAGGKFC_03334	DIBJIBFK_03298	NDKOOMGM_02129	MEIDDJGM_02649	LMOLLKKE_00980	LICNMJOA_03509	CHCEEHAE_03604	EBKMHHDH_03357	EDAGEJEL_03459	CGMIKMFJ_01489	HALJMOII_03377	LFAJGGGK_01630	MPAICFCL_01193	LIEMNADH_02443	GJBOAPEF_01778	LELGMAHH_00640	LHOBDMKG_01090	PAFBLHHF_02530	CBIAGDBB_01156	MBPPBCAB_01003
sugE_2		Quaternary ammonium compound-resistance protein SugE	142	142	1	1	19171	4	110	326	326	326	JAIHPHFJ_01194	HDHLPCOH_00949	CFLFEDGE_00021	BJAIGLKP_00361	ODPNKNCF_01752	KHKPIELG_01082	JFMFFMGH_02546	DCMCBFCJ_01708	HGKBCBGM_01727	FBBKEGBC_02778	IPCNCJJC_02236	BNEEOKOL_02103	GGNKNJNJ_03103	BCMBNKHC_01705	DKIBCKPO_02587	NMKDOBJI_03654	EMBNKICJ_01100	MBAGGKFC_02731	DIBJIBFK_02136	NDKOOMGM_03389	MEIDDJGM_03464	LMOLLKKE_02226	LICNMJOA_01627	CHCEEHAE_01838	EBKMHHDH_02032	EDAGEJEL_02058	CGMIKMFJ_01245	HALJMOII_02956	LFAJGGGK_00343	MPAICFCL_01732	LIEMNADH_00016	GJBOAPEF_02556	LELGMAHH_03933	LHOBDMKG_03862	PAFBLHHF_00139	CBIAGDBB_03946	MBPPBCAB_02447
penA		putative peptidoglycan D,D-transpeptidase PenA	142	142	1	1	8378	1	11857	1994	1994	1994	JAIHPHFJ_02703	HDHLPCOH_02141	CFLFEDGE_03035	BJAIGLKP_02770	ODPNKNCF_02415	KHKPIELG_02238	JFMFFMGH_02824	DCMCBFCJ_02652	HGKBCBGM_02588	FBBKEGBC_00329	IPCNCJJC_00108	BNEEOKOL_02142	GGNKNJNJ_00131	BCMBNKHC_00459	DKIBCKPO_01604	NMKDOBJI_00296	EMBNKICJ_02089	MBAGGKFC_02188	DIBJIBFK_02392	NDKOOMGM_01555	MEIDDJGM_01646	LMOLLKKE_00131	LICNMJOA_02864	CHCEEHAE_02837	EBKMHHDH_02719	EDAGEJEL_02485	CGMIKMFJ_00366	HALJMOII_02558	LFAJGGGK_03864	MPAICFCL_00811	LIEMNADH_03088	GJBOAPEF_01184	LELGMAHH_03508	LHOBDMKG_02663	PAFBLHHF_02111	CBIAGDBB_02413	MBPPBCAB_01644
recF_1		DNA replication and repair protein RecF	142	142	1	1	19339	1	6823	1079	1079	1079	JAIHPHFJ_01269	HDHLPCOH_01021	CFLFEDGE_00095	BJAIGLKP_00434	ODPNKNCF_01680	KHKPIELG_01154	JFMFFMGH_02621	DCMCBFCJ_01633	HGKBCBGM_01802	FBBKEGBC_02532	IPCNCJJC_03503	BNEEOKOL_02028	GGNKNJNJ_03867	BCMBNKHC_03962	DKIBCKPO_02660	NMKDOBJI_02506	EMBNKICJ_01175	MBAGGKFC_02656	DIBJIBFK_03449	NDKOOMGM_02395	MEIDDJGM_02547	LMOLLKKE_03583	LICNMJOA_01552	CHCEEHAE_01763	EBKMHHDH_01956	EDAGEJEL_02133	CGMIKMFJ_03989	HALJMOII_02882	LFAJGGGK_00269	MPAICFCL_01658	LIEMNADH_00089	GJBOAPEF_02630	LELGMAHH_02139	LHOBDMKG_01993	PAFBLHHF_00213	CBIAGDBB_02042	MBPPBCAB_02520
lgt_2		Prolipoprotein diacylglyceryl transferase	142	142	1	1	17255	1	24781	1235	1235	1235	JAIHPHFJ_02866	HDHLPCOH_00392	CFLFEDGE_02666	BJAIGLKP_02841	ODPNKNCF_00738	KHKPIELG_00419	JFMFFMGH_01350	DCMCBFCJ_02188	HGKBCBGM_00749	FBBKEGBC_01193	IPCNCJJC_01835	BNEEOKOL_01053	GGNKNJNJ_00425	BCMBNKHC_00626	DKIBCKPO_02068	NMKDOBJI_02386	EMBNKICJ_01286	MBAGGKFC_01580	DIBJIBFK_02643	NDKOOMGM_00238	MEIDDJGM_00040	LMOLLKKE_01416	LICNMJOA_02093	CHCEEHAE_01175	EBKMHHDH_02316	EDAGEJEL_01759	CGMIKMFJ_00682	HALJMOII_00852	LFAJGGGK_00934	MPAICFCL_02975	LIEMNADH_01564	GJBOAPEF_00086	LELGMAHH_00881	LHOBDMKG_00044	PAFBLHHF_01026	CBIAGDBB_00070	MBPPBCAB_00476
group_13255		hypothetical protein	142	142	1	1	9373	1	20921	845	857	856	JAIHPHFJ_01076	HDHLPCOH_02791	CFLFEDGE_00992	BJAIGLKP_01247	ODPNKNCF_03176	KHKPIELG_02976	JFMFFMGH_02381	DCMCBFCJ_01325	HGKBCBGM_01278	FBBKEGBC_03269	IPCNCJJC_01122	BNEEOKOL_03317	GGNKNJNJ_01631	BCMBNKHC_02304	DKIBCKPO_00629	NMKDOBJI_01029	EMBNKICJ_00792	MBAGGKFC_01244	DIBJIBFK_00628	NDKOOMGM_00455	MEIDDJGM_01392	LMOLLKKE_01190	LICNMJOA_03785	CHCEEHAE_01456	EBKMHHDH_01309	EDAGEJEL_01078	CGMIKMFJ_01778	HALJMOII_02249	LFAJGGGK_02403	MPAICFCL_00187	LIEMNADH_01066	GJBOAPEF_02373	LELGMAHH_03746	LHOBDMKG_03406	PAFBLHHF_01817	CBIAGDBB_03681	MBPPBCAB_03854
surA		Chaperone SurA	142	142	1	1	7348	5	19	2153	2153	2153	JAIHPHFJ_02499	HDHLPCOH_01885	CFLFEDGE_02214	BJAIGLKP_03400	ODPNKNCF_02160	KHKPIELG_01982	JFMFFMGH_00941	DCMCBFCJ_00652	HGKBCBGM_01989	FBBKEGBC_00060	IPCNCJJC_01990	BNEEOKOL_01253	GGNKNJNJ_00998	BCMBNKHC_01509	DKIBCKPO_02172	NMKDOBJI_00022	EMBNKICJ_01580	MBAGGKFC_01779	DIBJIBFK_01967	NDKOOMGM_00662	MEIDDJGM_00863	LMOLLKKE_00868	LICNMJOA_00990	CHCEEHAE_02516	EBKMHHDH_00858	EDAGEJEL_01503	CGMIKMFJ_01008	HALJMOII_01050	LFAJGGGK_01751	MPAICFCL_02458	LIEMNADH_00624	GJBOAPEF_02105	LELGMAHH_01086	LHOBDMKG_00906	PAFBLHHF_02333	CBIAGDBB_01008	MBPPBCAB_01434
opuCA		Glycine betaine/carnitine/choline transport ATP-binding protein OpuCA	142	142	1	1	7417	5	116	707	707	707	JAIHPHFJ_02527	HDHLPCOH_01911	CFLFEDGE_02186	BJAIGLKP_03476	ODPNKNCF_02186	KHKPIELG_02008	JFMFFMGH_00967	DCMCBFCJ_00626	HGKBCBGM_01963	FBBKEGBC_00086	IPCNCJJC_02020	BNEEOKOL_01227	GGNKNJNJ_01028	BCMBNKHC_01539	DKIBCKPO_02202	NMKDOBJI_00052	EMBNKICJ_01554	MBAGGKFC_01805	DIBJIBFK_01993	NDKOOMGM_00688	MEIDDJGM_00889	LMOLLKKE_00838	LICNMJOA_01016	CHCEEHAE_02542	EBKMHHDH_00832	EDAGEJEL_01477	CGMIKMFJ_01038	HALJMOII_01024	LFAJGGGK_01781	MPAICFCL_02488	LIEMNADH_00594	GJBOAPEF_02135	LELGMAHH_01057	LHOBDMKG_00935	PAFBLHHF_02363	CBIAGDBB_00979	MBPPBCAB_01462
dnaJ_2		Chaperone protein DnaJ	142	142	1	1	19611	1	11483	1109	1115	1112	JAIHPHFJ_01324	HDHLPCOH_01075	CFLFEDGE_00150	BJAIGLKP_00489	ODPNKNCF_01626	KHKPIELG_01208	JFMFFMGH_03682	DCMCBFCJ_03620	HGKBCBGM_03443	FBBKEGBC_02814	IPCNCJJC_03308	BNEEOKOL_02777	GGNKNJNJ_02203	BCMBNKHC_02638	DKIBCKPO_03761	NMKDOBJI_02922	EMBNKICJ_03280	MBAGGKFC_03431	DIBJIBFK_03526	NDKOOMGM_03627	MEIDDJGM_02875	LMOLLKKE_03129	LICNMJOA_03654	CHCEEHAE_03668	EBKMHHDH_03568	EDAGEJEL_03521	CGMIKMFJ_02309	HALJMOII_01415	LFAJGGGK_00154	MPAICFCL_03327	LIEMNADH_00204	GJBOAPEF_03686	LELGMAHH_04276	LHOBDMKG_04201	PAFBLHHF_00328	CBIAGDBB_04246	MBPPBCAB_04266
mnmA		tRNA-specific 2-thiouridylase MnmA	142	142	1	1	7759	1	20559	1184	1184	1184	JAIHPHFJ_02614	HDHLPCOH_01996	CFLFEDGE_01643	BJAIGLKP_01969	ODPNKNCF_02271	KHKPIELG_02093	JFMFFMGH_01058	DCMCBFCJ_00535	HGKBCBGM_01872	FBBKEGBC_00177	IPCNCJJC_02381	BNEEOKOL_03259	GGNKNJNJ_01122	BCMBNKHC_01633	DKIBCKPO_03093	NMKDOBJI_00146	EMBNKICJ_01463	MBAGGKFC_01896	DIBJIBFK_02084	NDKOOMGM_03516	MEIDDJGM_00980	LMOLLKKE_00744	LICNMJOA_01107	CHCEEHAE_02633	EBKMHHDH_00741	EDAGEJEL_01386	CGMIKMFJ_01132	HALJMOII_00933	LFAJGGGK_04046	MPAICFCL_03639	LIEMNADH_00506	GJBOAPEF_04052	LELGMAHH_00971	LHOBDMKG_01021	PAFBLHHF_02451	CBIAGDBB_00893	MBPPBCAB_01547
sigM		ECF RNA polymerase sigma factor SigM	142	142	1	1	8261	1	22311	533	533	533	JAIHPHFJ_02672	HDHLPCOH_02114	CFLFEDGE_03004	BJAIGLKP_02739	ODPNKNCF_02388	KHKPIELG_02211	JFMFFMGH_02851	DCMCBFCJ_02679	HGKBCBGM_02615	FBBKEGBC_00302	IPCNCJJC_00076	BNEEOKOL_02169	GGNKNJNJ_00163	BCMBNKHC_00491	DKIBCKPO_01636	NMKDOBJI_00264	EMBNKICJ_02062	MBAGGKFC_02161	DIBJIBFK_02365	NDKOOMGM_01527	MEIDDJGM_01619	LMOLLKKE_00163	LICNMJOA_02837	CHCEEHAE_02864	EBKMHHDH_02692	EDAGEJEL_02512	CGMIKMFJ_00334	HALJMOII_02530	LFAJGGGK_03165	MPAICFCL_00784	LIEMNADH_03347	GJBOAPEF_01211	LELGMAHH_03483	LHOBDMKG_02688	PAFBLHHF_02138	CBIAGDBB_03583	MBPPBCAB_01619
kbl		2-amino-3-ketobutyrate coenzyme A ligase	142	142	1	1	18556	1	15784	1193	1193	1193	JAIHPHFJ_02943	HDHLPCOH_00765	CFLFEDGE_03321	BJAIGLKP_02919	ODPNKNCF_01110	KHKPIELG_00044	JFMFFMGH_01478	DCMCBFCJ_00982	HGKBCBGM_01542	FBBKEGBC_00385	IPCNCJJC_02630	BNEEOKOL_02454	GGNKNJNJ_02841	BCMBNKHC_03147	DKIBCKPO_01779	NMKDOBJI_02319	EMBNKICJ_03374	MBAGGKFC_00353	DIBJIBFK_00943	NDKOOMGM_01428	MEIDDJGM_02996	LMOLLKKE_01948	LICNMJOA_01185	CHCEEHAE_00747	EBKMHHDH_01906	EDAGEJEL_00748	CGMIKMFJ_03162	HALJMOII_01790	LFAJGGGK_03455	MPAICFCL_00666	LIEMNADH_02800	GJBOAPEF_00415	LELGMAHH_01387	LHOBDMKG_04162	PAFBLHHF_03475	CBIAGDBB_03424	MBPPBCAB_01292
group_13853		hypothetical protein	142	142	1	1	17265	1	24770	1757	1757	1757	JAIHPHFJ_02871	HDHLPCOH_00396	CFLFEDGE_02661	BJAIGLKP_02846	ODPNKNCF_00743	KHKPIELG_00414	JFMFFMGH_01356	DCMCBFCJ_02182	HGKBCBGM_00743	FBBKEGBC_01187	IPCNCJJC_01830	BNEEOKOL_01047	GGNKNJNJ_00420	BCMBNKHC_00631	DKIBCKPO_02063	NMKDOBJI_02391	EMBNKICJ_01280	MBAGGKFC_01574	DIBJIBFK_02637	NDKOOMGM_00242	MEIDDJGM_00034	LMOLLKKE_01421	LICNMJOA_02087	CHCEEHAE_01169	EBKMHHDH_02322	EDAGEJEL_01765	CGMIKMFJ_00677	HALJMOII_00856	LFAJGGGK_00939	MPAICFCL_02970	LIEMNADH_01569	GJBOAPEF_00081	LELGMAHH_00886	LHOBDMKG_00039	PAFBLHHF_01021	CBIAGDBB_00065	MBPPBCAB_00471
tsf		Elongation factor Ts	142	142	1	1	8997	1	10825	824	824	824	JAIHPHFJ_00948	HDHLPCOH_02669	CFLFEDGE_01120	BJAIGLKP_01119	ODPNKNCF_03299	KHKPIELG_03098	JFMFFMGH_02757	DCMCBFCJ_02585	HGKBCBGM_02521	FBBKEGBC_03184	IPCNCJJC_02986	BNEEOKOL_03152	GGNKNJNJ_03722	BCMBNKHC_03782	DKIBCKPO_00500	NMKDOBJI_01932	EMBNKICJ_00918	MBAGGKFC_02033	DIBJIBFK_00502	NDKOOMGM_02914	MEIDDJGM_03148	LMOLLKKE_03200	LICNMJOA_02648	CHCEEHAE_02709	EBKMHHDH_01183	EDAGEJEL_02357	CGMIKMFJ_03820	HALJMOII_02371	LFAJGGGK_03784	MPAICFCL_00307	LIEMNADH_00946	GJBOAPEF_02727	LELGMAHH_02950	LHOBDMKG_03315	PAFBLHHF_01937	CBIAGDBB_02640	MBPPBCAB_03393
group_14028		hypothetical protein	142	142	1	1	27898	1	9856	293	293	293	JAIHPHFJ_02145	HDHLPCOH_02561	CFLFEDGE_01816	BJAIGLKP_02212	ODPNKNCF_00279	KHKPIELG_00878	JFMFFMGH_00156	DCMCBFCJ_00345	HGKBCBGM_00509	FBBKEGBC_00968	IPCNCJJC_00979	BNEEOKOL_00062	GGNKNJNJ_00553	BCMBNKHC_00958	DKIBCKPO_00376	NMKDOBJI_00887	EMBNKICJ_00498	MBAGGKFC_00155	DIBJIBFK_01343	NDKOOMGM_03119	MEIDDJGM_00719	LMOLLKKE_00666	LICNMJOA_00156	CHCEEHAE_00155	EBKMHHDH_00550	EDAGEJEL_00550	CGMIKMFJ_00889	HALJMOII_00436	LFAJGGGK_00489	MPAICFCL_02315	LIEMNADH_03643	GJBOAPEF_00815	LELGMAHH_00279	LHOBDMKG_00558	PAFBLHHF_01395	CBIAGDBB_00583	MBPPBCAB_00121
thcC		Rhodocoxin	142	142	1	1	21956	1	23323	332	332	332	JAIHPHFJ_01681	HDHLPCOH_01506	CFLFEDGE_02286	BJAIGLKP_01747	ODPNKNCF_02916	KHKPIELG_02422	JFMFFMGH_00532	DCMCBFCJ_02451	HGKBCBGM_00081	FBBKEGBC_02359	IPCNCJJC_02206	BNEEOKOL_01387	GGNKNJNJ_03024	BCMBNKHC_03317	DKIBCKPO_00040	NMKDOBJI_01332	EMBNKICJ_00122	MBAGGKFC_00907	DIBJIBFK_00122	NDKOOMGM_02949	MEIDDJGM_00378	LMOLLKKE_03303	LICNMJOA_00584	CHCEEHAE_00583	EBKMHHDH_00122	EDAGEJEL_00122	CGMIKMFJ_00018	HALJMOII_00129	LFAJGGGK_02743	MPAICFCL_02846	LIEMNADH_03496	GJBOAPEF_03373	LELGMAHH_02665	LHOBDMKG_02250	PAFBLHHF_03293	CBIAGDBB_03247	MBPPBCAB_03143
group_14506		hypothetical protein	142	142	1	1	7818	1	20679	383	383	383	JAIHPHFJ_02619	HDHLPCOH_02001	CFLFEDGE_01638	BJAIGLKP_01974	ODPNKNCF_02276	KHKPIELG_02098	JFMFFMGH_01063	DCMCBFCJ_00530	HGKBCBGM_01867	FBBKEGBC_00182	IPCNCJJC_02376	BNEEOKOL_03264	GGNKNJNJ_01127	BCMBNKHC_01638	DKIBCKPO_03098	NMKDOBJI_00151	EMBNKICJ_01458	MBAGGKFC_01901	DIBJIBFK_02089	NDKOOMGM_03511	MEIDDJGM_00985	LMOLLKKE_00739	LICNMJOA_01112	CHCEEHAE_02638	EBKMHHDH_00736	EDAGEJEL_01381	CGMIKMFJ_01137	HALJMOII_00928	LFAJGGGK_04041	MPAICFCL_03634	LIEMNADH_00501	GJBOAPEF_04057	LELGMAHH_00966	LHOBDMKG_01026	PAFBLHHF_02456	CBIAGDBB_00888	MBPPBCAB_01552
group_14661		hypothetical protein	142	142	1	1	2606	1	19216	596	596	596	JAIHPHFJ_01926	HDHLPCOH_01428	CFLFEDGE_02569	BJAIGLKP_02479	ODPNKNCF_01271	KHKPIELG_01561	JFMFFMGH_02024	DCMCBFCJ_01933	HGKBCBGM_02131	FBBKEGBC_01721	IPCNCJJC_01691	BNEEOKOL_01922	GGNKNJNJ_02713	BCMBNKHC_03073	DKIBCKPO_02703	NMKDOBJI_02572	EMBNKICJ_02552	MBAGGKFC_02540	DIBJIBFK_02847	NDKOOMGM_02256	MEIDDJGM_01256	LMOLLKKE_01797	LICNMJOA_01852	CHCEEHAE_02374	EBKMHHDH_02489	EDAGEJEL_02234	CGMIKMFJ_03045	HALJMOII_02671	LFAJGGGK_01983	MPAICFCL_02031	LIEMNADH_02110	GJBOAPEF_01886	LELGMAHH_02821	LHOBDMKG_02589	PAFBLHHF_02996	CBIAGDBB_02479	MBPPBCAB_03232
nadK		NAD kinase	142	142	1	1	7607	1	18577	860	860	860	JAIHPHFJ_02574	HDHLPCOH_01957	CFLFEDGE_01682	BJAIGLKP_01929	ODPNKNCF_02232	KHKPIELG_02054	JFMFFMGH_01014	DCMCBFCJ_00579	HGKBCBGM_01916	FBBKEGBC_00133	IPCNCJJC_02427	BNEEOKOL_03422	GGNKNJNJ_01076	BCMBNKHC_01587	DKIBCKPO_03047	NMKDOBJI_00100	EMBNKICJ_01507	MBAGGKFC_01852	DIBJIBFK_02040	NDKOOMGM_00734	MEIDDJGM_00936	LMOLLKKE_00790	LICNMJOA_01063	CHCEEHAE_02589	EBKMHHDH_00785	EDAGEJEL_01430	CGMIKMFJ_01086	HALJMOII_00978	LFAJGGGK_01828	MPAICFCL_03679	LIEMNADH_00546	GJBOAPEF_02183	LELGMAHH_01010	LHOBDMKG_00982	PAFBLHHF_02411	CBIAGDBB_00932	MBPPBCAB_01508
rgtE		Dodecaprenyl-phosphate galacturonate synthase	142	142	1	1	19210	11	42	950	950	950	JAIHPHFJ_01219	HDHLPCOH_00974	CFLFEDGE_00045	BJAIGLKP_00385	ODPNKNCF_01727	KHKPIELG_01107	JFMFFMGH_02571	DCMCBFCJ_01683	HGKBCBGM_01752	FBBKEGBC_02582	IPCNCJJC_02260	BNEEOKOL_02078	GGNKNJNJ_03079	BCMBNKHC_01681	DKIBCKPO_02611	NMKDOBJI_02457	EMBNKICJ_01125	MBAGGKFC_02706	DIBJIBFK_03498	NDKOOMGM_02444	MEIDDJGM_02597	LMOLLKKE_02202	LICNMJOA_01602	CHCEEHAE_01813	EBKMHHDH_02007	EDAGEJEL_02083	CGMIKMFJ_01269	HALJMOII_02931	LFAJGGGK_00317	MPAICFCL_01706	LIEMNADH_00042	GJBOAPEF_02582	LELGMAHH_02187	LHOBDMKG_01945	PAFBLHHF_00165	CBIAGDBB_01994	MBPPBCAB_02472
rsmH		Ribosomal RNA small subunit methyltransferase H	142	142	1	1	8376	1	11859	893	893	893	JAIHPHFJ_02701	HDHLPCOH_02139	CFLFEDGE_03033	BJAIGLKP_02768	ODPNKNCF_02413	KHKPIELG_02236	JFMFFMGH_02826	DCMCBFCJ_02654	HGKBCBGM_02590	FBBKEGBC_00327	IPCNCJJC_00106	BNEEOKOL_02144	GGNKNJNJ_00133	BCMBNKHC_00461	DKIBCKPO_01606	NMKDOBJI_00294	EMBNKICJ_02087	MBAGGKFC_02186	DIBJIBFK_02390	NDKOOMGM_01553	MEIDDJGM_01644	LMOLLKKE_00133	LICNMJOA_02862	CHCEEHAE_02839	EBKMHHDH_02717	EDAGEJEL_02487	CGMIKMFJ_00364	HALJMOII_02556	LFAJGGGK_03866	MPAICFCL_00809	LIEMNADH_03090	GJBOAPEF_01186	LELGMAHH_03506	LHOBDMKG_02665	PAFBLHHF_02113	CBIAGDBB_02415	MBPPBCAB_01642
mqo		Malate:quinone oxidoreductase	142	142	1	1	25322	1	25268	1481	1481	1481	JAIHPHFJ_03085	HDHLPCOH_02368	CFLFEDGE_02845	BJAIGLKP_02241	ODPNKNCF_00087	KHKPIELG_03270	JFMFFMGH_00355	DCMCBFCJ_00146	HGKBCBGM_00258	FBBKEGBC_00736	IPCNCJJC_01554	BNEEOKOL_00261	GGNKNJNJ_02573	BCMBNKHC_02846	DKIBCKPO_00173	NMKDOBJI_01465	EMBNKICJ_00299	MBAGGKFC_00730	DIBJIBFK_00298	NDKOOMGM_00865	MEIDDJGM_00555	LMOLLKKE_01481	LICNMJOA_00407	CHCEEHAE_00406	EBKMHHDH_00299	EDAGEJEL_00299	CGMIKMFJ_02873	HALJMOII_00243	LFAJGGGK_00684	MPAICFCL_02186	LIEMNADH_02596	GJBOAPEF_02503	LELGMAHH_00083	LHOBDMKG_00755	PAFBLHHF_01590	CBIAGDBB_00780	MBPPBCAB_00318
aroC		Chorismate synthase	142	142	1	1	9395	1	21129	1061	1061	1061	JAIHPHFJ_01088	HDHLPCOH_02800	CFLFEDGE_00980	BJAIGLKP_01259	ODPNKNCF_03167	KHKPIELG_02967	JFMFFMGH_02372	DCMCBFCJ_01334	HGKBCBGM_01269	FBBKEGBC_03278	IPCNCJJC_01187	BNEEOKOL_03326	GGNKNJNJ_01696	BCMBNKHC_02239	DKIBCKPO_00639	NMKDOBJI_01039	EMBNKICJ_00783	MBAGGKFC_01235	DIBJIBFK_00637	NDKOOMGM_00446	MEIDDJGM_01401	LMOLLKKE_01125	LICNMJOA_03776	CHCEEHAE_01465	EBKMHHDH_01318	EDAGEJEL_01087	CGMIKMFJ_01713	HALJMOII_02240	LFAJGGGK_02389	MPAICFCL_00173	LIEMNADH_01080	GJBOAPEF_02359	LELGMAHH_03797	LHOBDMKG_03484	PAFBLHHF_01803	CBIAGDBB_03752	MBPPBCAB_03974
group_1554		putative transcriptional regulatory protein	142	142	1	1	6622	1	23561	737	737	737	JAIHPHFJ_00849	HDHLPCOH_03183	CFLFEDGE_02344	BJAIGLKP_01054	ODPNKNCF_01947	KHKPIELG_01770	JFMFFMGH_00707	DCMCBFCJ_00886	HGKBCBGM_02298	FBBKEGBC_01388	IPCNCJJC_02493	BNEEOKOL_00960	GGNKNJNJ_01238	BCMBNKHC_01913	DKIBCKPO_00809	NMKDOBJI_01209	EMBNKICJ_01693	MBAGGKFC_01321	DIBJIBFK_01852	NDKOOMGM_01166	MEIDDJGM_01993	LMOLLKKE_00292	LICNMJOA_00759	CHCEEHAE_02155	EBKMHHDH_01089	EDAGEJEL_01899	CGMIKMFJ_02042	HALJMOII_01316	LFAJGGGK_01203	MPAICFCL_02605	LIEMNADH_00851	GJBOAPEF_03145	LELGMAHH_02575	LHOBDMKG_01539	PAFBLHHF_02747	CBIAGDBB_01773	MBPPBCAB_02115
clpB_2		Chaperone protein ClpB	142	142	1	1	23646	1	3143	2594	2594	2594	JAIHPHFJ_02787	HDHLPCOH_03448	CFLFEDGE_02098	BJAIGLKP_02675	ODPNKNCF_03381	KHKPIELG_03374	JFMFFMGH_03387	DCMCBFCJ_03325	HGKBCBGM_03025	FBBKEGBC_02713	IPCNCJJC_02896	BNEEOKOL_02681	GGNKNJNJ_00752	BCMBNKHC_01221	DKIBCKPO_03159	NMKDOBJI_02995	EMBNKICJ_02696	MBAGGKFC_03031	DIBJIBFK_03116	NDKOOMGM_02821	MEIDDJGM_02717	LMOLLKKE_03013	LICNMJOA_03323	CHCEEHAE_03400	EBKMHHDH_03166	EDAGEJEL_03156	CGMIKMFJ_02540	HALJMOII_03121	LFAJGGGK_02971	MPAICFCL_03802	LIEMNADH_03181	GJBOAPEF_03041	LELGMAHH_01494	LHOBDMKG_02180	PAFBLHHF_03177	CBIAGDBB_02228	MBPPBCAB_01866
prfA		Peptide chain release factor 1	142	142	1	1	7406	5	94	1085	1085	1085	JAIHPHFJ_02520	HDHLPCOH_01906	CFLFEDGE_02193	BJAIGLKP_03379	ODPNKNCF_02181	KHKPIELG_02003	JFMFFMGH_00962	DCMCBFCJ_00631	HGKBCBGM_01968	FBBKEGBC_00081	IPCNCJJC_02015	BNEEOKOL_01232	GGNKNJNJ_01023	BCMBNKHC_01534	DKIBCKPO_02197	NMKDOBJI_00047	EMBNKICJ_01559	MBAGGKFC_01800	DIBJIBFK_01988	NDKOOMGM_00683	MEIDDJGM_00884	LMOLLKKE_00843	LICNMJOA_01011	CHCEEHAE_02537	EBKMHHDH_00837	EDAGEJEL_01482	CGMIKMFJ_01033	HALJMOII_01029	LFAJGGGK_01776	MPAICFCL_02483	LIEMNADH_00599	GJBOAPEF_02130	LELGMAHH_01062	LHOBDMKG_00930	PAFBLHHF_02358	CBIAGDBB_00984	MBPPBCAB_01457
lpxC		UDP-3-O-acyl-N-acetylglucosamine deacetylase	142	142	1	1	19900	1	13493	1397	1397	1397	JAIHPHFJ_00451	HDHLPCOH_01180	CFLFEDGE_00317	BJAIGLKP_00656	ODPNKNCF_01520	KHKPIELG_01313	JFMFFMGH_03019	DCMCBFCJ_02821	HGKBCBGM_02757	FBBKEGBC_01585	IPCNCJJC_01260	BNEEOKOL_01562	GGNKNJNJ_02328	BCMBNKHC_00065	DKIBCKPO_02308	NMKDOBJI_02050	EMBNKICJ_02170	MBAGGKFC_02269	DIBJIBFK_02499	NDKOOMGM_01619	MEIDDJGM_01727	LMOLLKKE_02861	LICNMJOA_02971	CHCEEHAE_03006	EBKMHHDH_02800	EDAGEJEL_02680	CGMIKMFJ_02668	HALJMOII_01581	LFAJGGGK_00037	MPAICFCL_01555	LIEMNADH_00321	GJBOAPEF_01435	LELGMAHH_01683	LHOBDMKG_01738	PAFBLHHF_00444	CBIAGDBB_01574	MBPPBCAB_02236
pht4		Putative 4,5-dihydroxyphthalate dehydrogenase	142	142	1	1	25867	1	9820	962	962	962	JAIHPHFJ_02129	HDHLPCOH_02544	CFLFEDGE_01832	BJAIGLKP_02196	ODPNKNCF_00262	KHKPIELG_00895	JFMFFMGH_00173	DCMCBFCJ_00328	HGKBCBGM_00492	FBBKEGBC_00951	IPCNCJJC_00999	BNEEOKOL_00079	GGNKNJNJ_00573	BCMBNKHC_00938	DKIBCKPO_00356	NMKDOBJI_00867	EMBNKICJ_00481	MBAGGKFC_00172	DIBJIBFK_01326	NDKOOMGM_02459	MEIDDJGM_00736	LMOLLKKE_00646	LICNMJOA_00173	CHCEEHAE_00172	EBKMHHDH_00533	EDAGEJEL_00533	CGMIKMFJ_00869	HALJMOII_00419	LFAJGGGK_00505	MPAICFCL_02299	LIEMNADH_03659	GJBOAPEF_00799	LELGMAHH_00263	LHOBDMKG_00574	PAFBLHHF_01411	CBIAGDBB_00599	MBPPBCAB_00137
group_16251		hypothetical protein	142	142	1	1	19309	1	6792	1046	1046	1046	JAIHPHFJ_01258	HDHLPCOH_01012	CFLFEDGE_00084	BJAIGLKP_00424	ODPNKNCF_01689	KHKPIELG_01145	JFMFFMGH_02609	DCMCBFCJ_01645	HGKBCBGM_01789	FBBKEGBC_02544	IPCNCJJC_03494	BNEEOKOL_02040	GGNKNJNJ_03858	BCMBNKHC_03953	DKIBCKPO_02651	NMKDOBJI_02497	EMBNKICJ_01163	MBAGGKFC_02668	DIBJIBFK_03461	NDKOOMGM_02405	MEIDDJGM_02559	LMOLLKKE_03574	LICNMJOA_01564	CHCEEHAE_01775	EBKMHHDH_01969	EDAGEJEL_02121	CGMIKMFJ_03980	HALJMOII_02892	LFAJGGGK_00279	MPAICFCL_01668	LIEMNADH_00079	GJBOAPEF_02620	LELGMAHH_02149	LHOBDMKG_01983	PAFBLHHF_00203	CBIAGDBB_02032	MBPPBCAB_02510
group_16327		hypothetical protein	142	142	1	1	8196	1	22363	182	182	182	JAIHPHFJ_03764	HDHLPCOH_02094	CFLFEDGE_03752	BJAIGLKP_03710	ODPNKNCF_02368	KHKPIELG_02191	JFMFFMGH_02871	DCMCBFCJ_02699	HGKBCBGM_02635	FBBKEGBC_00282	IPCNCJJC_00056	BNEEOKOL_02189	GGNKNJNJ_00183	BCMBNKHC_00511	DKIBCKPO_01656	NMKDOBJI_00244	EMBNKICJ_02042	MBAGGKFC_02141	DIBJIBFK_02345	NDKOOMGM_01507	MEIDDJGM_01599	LMOLLKKE_00183	LICNMJOA_02817	CHCEEHAE_02884	EBKMHHDH_02672	EDAGEJEL_02532	CGMIKMFJ_00314	HALJMOII_02510	LFAJGGGK_03145	MPAICFCL_00764	LIEMNADH_03327	GJBOAPEF_01231	LELGMAHH_03463	LHOBDMKG_02708	PAFBLHHF_02158	CBIAGDBB_03563	MBPPBCAB_01599
acdA_1		Acyl-CoA dehydrogenase	142	142	1	1	18612	1	15865	1139	1139	1139	JAIHPHFJ_02961	HDHLPCOH_00783	CFLFEDGE_03689	BJAIGLKP_02938	ODPNKNCF_01128	KHKPIELG_00026	JFMFFMGH_01460	DCMCBFCJ_00964	HGKBCBGM_01560	FBBKEGBC_00367	IPCNCJJC_03727	BNEEOKOL_02436	GGNKNJNJ_02857	BCMBNKHC_03163	DKIBCKPO_01763	NMKDOBJI_04034	EMBNKICJ_03653	MBAGGKFC_03780	DIBJIBFK_00925	NDKOOMGM_01446	MEIDDJGM_03622	LMOLLKKE_01932	LICNMJOA_01167	CHCEEHAE_00729	EBKMHHDH_03797	EDAGEJEL_00730	CGMIKMFJ_03146	HALJMOII_01772	LFAJGGGK_03977	MPAICFCL_03990	LIEMNADH_03959	GJBOAPEF_03905	LELGMAHH_04104	LHOBDMKG_03937	PAFBLHHF_03933	CBIAGDBB_04121	MBPPBCAB_01311
nhaP		Na(+)/H(+) antiporter NhaP	142	142	1	1	8506	9	96	1274	1274	1274	JAIHPHFJ_02743	HDHLPCOH_02181	CFLFEDGE_03716	BJAIGLKP_02810	ODPNKNCF_02455	KHKPIELG_02278	JFMFFMGH_03213	DCMCBFCJ_03151	HGKBCBGM_02950	FBBKEGBC_02024	IPCNCJJC_00151	BNEEOKOL_01866	GGNKNJNJ_00088	BCMBNKHC_00416	DKIBCKPO_02483	NMKDOBJI_00339	EMBNKICJ_02397	MBAGGKFC_02867	DIBJIBFK_03041	NDKOOMGM_03311	MEIDDJGM_02199	LMOLLKKE_00088	LICNMJOA_03149	CHCEEHAE_03325	EBKMHHDH_03002	EDAGEJEL_03081	CGMIKMFJ_00409	HALJMOII_03664	LFAJGGGK_03197	MPAICFCL_00851	LIEMNADH_03048	GJBOAPEF_01144	LELGMAHH_03020	LHOBDMKG_02351	PAFBLHHF_02071	CBIAGDBB_02372	MBPPBCAB_01685
thrA_2		Bifunctional aspartokinase/homoserine dehydrogenase 1	142	142	1	1	6583	1	23617	2426	2426	2426	JAIHPHFJ_00864	HDHLPCOH_03198	CFLFEDGE_03225	BJAIGLKP_01069	ODPNKNCF_01932	KHKPIELG_01755	JFMFFMGH_00692	DCMCBFCJ_00901	HGKBCBGM_02283	FBBKEGBC_01373	IPCNCJJC_02477	BNEEOKOL_00975	GGNKNJNJ_01254	BCMBNKHC_01929	DKIBCKPO_00793	NMKDOBJI_01193	EMBNKICJ_01678	MBAGGKFC_01306	DIBJIBFK_01867	NDKOOMGM_01151	MEIDDJGM_01978	LMOLLKKE_00276	LICNMJOA_00744	CHCEEHAE_02170	EBKMHHDH_01104	EDAGEJEL_01884	CGMIKMFJ_02026	HALJMOII_01331	LFAJGGGK_01219	MPAICFCL_02621	LIEMNADH_00867	GJBOAPEF_03129	LELGMAHH_02590	LHOBDMKG_01524	PAFBLHHF_02731	CBIAGDBB_01788	MBPPBCAB_02130
ravA_1		ATPase RavA	142	142	1	1	6604	1	23599	1025	1025	1025	JAIHPHFJ_00856	HDHLPCOH_03190	CFLFEDGE_02337	BJAIGLKP_01061	ODPNKNCF_01940	KHKPIELG_01763	JFMFFMGH_00700	DCMCBFCJ_00893	HGKBCBGM_02291	FBBKEGBC_01381	IPCNCJJC_02486	BNEEOKOL_00967	GGNKNJNJ_01245	BCMBNKHC_01920	DKIBCKPO_00802	NMKDOBJI_01202	EMBNKICJ_01686	MBAGGKFC_01314	DIBJIBFK_01859	NDKOOMGM_01159	MEIDDJGM_01986	LMOLLKKE_00285	LICNMJOA_00752	CHCEEHAE_02162	EBKMHHDH_01096	EDAGEJEL_01892	CGMIKMFJ_02035	HALJMOII_01323	LFAJGGGK_01210	MPAICFCL_02612	LIEMNADH_00858	GJBOAPEF_03138	LELGMAHH_02582	LHOBDMKG_01532	PAFBLHHF_02740	CBIAGDBB_01780	MBPPBCAB_02122
gcvT		Aminomethyltransferase	142	142	1	1	17244	1	24738	1076	1076	1076	JAIHPHFJ_02858	HDHLPCOH_00384	CFLFEDGE_02674	BJAIGLKP_02833	ODPNKNCF_00730	KHKPIELG_00427	JFMFFMGH_01342	DCMCBFCJ_02196	HGKBCBGM_00757	FBBKEGBC_01201	IPCNCJJC_01843	BNEEOKOL_01061	GGNKNJNJ_00433	BCMBNKHC_00618	DKIBCKPO_02076	NMKDOBJI_02378	EMBNKICJ_01294	MBAGGKFC_01588	DIBJIBFK_02651	NDKOOMGM_00230	MEIDDJGM_00048	LMOLLKKE_01408	LICNMJOA_02101	CHCEEHAE_01183	EBKMHHDH_02308	EDAGEJEL_01751	CGMIKMFJ_00690	HALJMOII_00844	LFAJGGGK_00926	MPAICFCL_02983	LIEMNADH_01556	GJBOAPEF_00094	LELGMAHH_00873	LHOBDMKG_00052	PAFBLHHF_01034	CBIAGDBB_00078	MBPPBCAB_00484
bepA_2		Beta-barrel assembly-enhancing protease	142	142	1	1	8168	1	22420	1370	1370	1370	JAIHPHFJ_03113	HDHLPCOH_02078	CFLFEDGE_01532	BJAIGLKP_02080	ODPNKNCF_02352	KHKPIELG_02175	JFMFFMGH_02887	DCMCBFCJ_02715	HGKBCBGM_02651	FBBKEGBC_00266	IPCNCJJC_00040	BNEEOKOL_02205	GGNKNJNJ_00199	BCMBNKHC_00527	DKIBCKPO_01672	NMKDOBJI_00228	EMBNKICJ_02026	MBAGGKFC_02125	DIBJIBFK_02329	NDKOOMGM_01491	MEIDDJGM_01583	LMOLLKKE_00199	LICNMJOA_02801	CHCEEHAE_02900	EBKMHHDH_02656	EDAGEJEL_02548	CGMIKMFJ_00298	HALJMOII_02494	LFAJGGGK_03129	MPAICFCL_00748	LIEMNADH_03311	GJBOAPEF_01247	LELGMAHH_03447	LHOBDMKG_02724	PAFBLHHF_02174	CBIAGDBB_03547	MBPPBCAB_01583
araJ_1		Putative transporter AraJ	142	142	1	1	25721	1	13144	1169	1172	1169	JAIHPHFJ_02068	HDHLPCOH_02486	CFLFEDGE_01892	BJAIGLKP_02136	ODPNKNCF_00204	KHKPIELG_03152	JFMFFMGH_00231	DCMCBFCJ_00270	HGKBCBGM_00434	FBBKEGBC_00893	IPCNCJJC_01055	BNEEOKOL_00137	GGNKNJNJ_00629	BCMBNKHC_00882	DKIBCKPO_00300	NMKDOBJI_00811	EMBNKICJ_00423	MBAGGKFC_00230	DIBJIBFK_01268	NDKOOMGM_02517	MEIDDJGM_00794	LMOLLKKE_00590	LICNMJOA_00231	CHCEEHAE_00230	EBKMHHDH_00475	EDAGEJEL_00475	CGMIKMFJ_00813	HALJMOII_00361	LFAJGGGK_00564	MPAICFCL_02240	LIEMNADH_03718	GJBOAPEF_00740	LELGMAHH_00205	LHOBDMKG_00632	PAFBLHHF_01470	CBIAGDBB_00657	MBPPBCAB_00195
group_17219		hypothetical protein	142	142	1	1	2596	1	23896	470	470	470	JAIHPHFJ_01935	HDHLPCOH_01437	CFLFEDGE_02560	BJAIGLKP_02470	ODPNKNCF_01262	KHKPIELG_01570	JFMFFMGH_02015	DCMCBFCJ_01942	HGKBCBGM_02140	FBBKEGBC_01730	IPCNCJJC_01700	BNEEOKOL_01913	GGNKNJNJ_02704	BCMBNKHC_03082	DKIBCKPO_02694	NMKDOBJI_02563	EMBNKICJ_02543	MBAGGKFC_02531	DIBJIBFK_02838	NDKOOMGM_02247	MEIDDJGM_01265	LMOLLKKE_01806	LICNMJOA_01861	CHCEEHAE_02365	EBKMHHDH_02498	EDAGEJEL_02225	CGMIKMFJ_03036	HALJMOII_02662	LFAJGGGK_01992	MPAICFCL_02040	LIEMNADH_02101	GJBOAPEF_01877	LELGMAHH_02831	LHOBDMKG_02579	PAFBLHHF_02987	CBIAGDBB_02469	MBPPBCAB_03222
group_17970		NADH-quinone oxidoreductase subunit 12	142	142	1	1	10722	1	16523	1898	1898	1898	JAIHPHFJ_03001	HDHLPCOH_01766	CFLFEDGE_02801	BJAIGLKP_02978	ODPNKNCF_02650	KHKPIELG_02682	JFMFFMGH_03591	DCMCBFCJ_03529	HGKBCBGM_03306	FBBKEGBC_02957	IPCNCJJC_00675	BNEEOKOL_02547	GGNKNJNJ_01786	BCMBNKHC_02174	DKIBCKPO_02827	NMKDOBJI_02860	EMBNKICJ_02984	MBAGGKFC_03342	DIBJIBFK_03306	NDKOOMGM_02121	MEIDDJGM_02657	LMOLLKKE_00972	LICNMJOA_03517	CHCEEHAE_03596	EBKMHHDH_03365	EDAGEJEL_03451	CGMIKMFJ_01497	HALJMOII_03369	LFAJGGGK_01622	MPAICFCL_01201	LIEMNADH_02435	GJBOAPEF_01770	LELGMAHH_00632	LHOBDMKG_01098	PAFBLHHF_02538	CBIAGDBB_01164	MBPPBCAB_00995
dck		Deoxyadenosine/deoxycytidine kinase	142	142	1	1	19302	1	6778	614	614	614	JAIHPHFJ_01255	HDHLPCOH_01009	CFLFEDGE_00081	BJAIGLKP_00421	ODPNKNCF_01692	KHKPIELG_01142	JFMFFMGH_02606	DCMCBFCJ_01648	HGKBCBGM_01786	FBBKEGBC_02547	IPCNCJJC_02296	BNEEOKOL_02043	GGNKNJNJ_03043	BCMBNKHC_01645	DKIBCKPO_02648	NMKDOBJI_02494	EMBNKICJ_01160	MBAGGKFC_02671	DIBJIBFK_03464	NDKOOMGM_02408	MEIDDJGM_02562	LMOLLKKE_02166	LICNMJOA_01567	CHCEEHAE_01778	EBKMHHDH_01972	EDAGEJEL_02118	CGMIKMFJ_01305	HALJMOII_02895	LFAJGGGK_00282	MPAICFCL_01671	LIEMNADH_00076	GJBOAPEF_02617	LELGMAHH_02152	LHOBDMKG_01980	PAFBLHHF_00200	CBIAGDBB_02029	MBPPBCAB_02507
lptD_1		LPS-assembly protein LptD	142	142	1	1	6845	1	22089	2606	2606	2606	JAIHPHFJ_00768	HDHLPCOH_03104	CFLFEDGE_02425	BJAIGLKP_00973	ODPNKNCF_02027	KHKPIELG_01849	JFMFFMGH_00786	DCMCBFCJ_00807	HGKBCBGM_02377	FBBKEGBC_01467	IPCNCJJC_00534	BNEEOKOL_00881	GGNKNJNJ_01151	BCMBNKHC_01827	DKIBCKPO_00896	NMKDOBJI_04116	EMBNKICJ_01772	MBAGGKFC_01400	DIBJIBFK_01773	NDKOOMGM_01771	MEIDDJGM_03163	LMOLLKKE_00379	LICNMJOA_00838	CHCEEHAE_02076	EBKMHHDH_01010	EDAGEJEL_01978	CGMIKMFJ_01415	HALJMOII_01237	LFAJGGGK_01117	MPAICFCL_04164	LIEMNADH_00765	GJBOAPEF_04033	LELGMAHH_03702	LHOBDMKG_01621	PAFBLHHF_02833	CBIAGDBB_01691	MBPPBCAB_02033
group_1829		hypothetical protein	142	142	1	1	17189	1	703	791	791	791	JAIHPHFJ_02845	HDHLPCOH_00371	CFLFEDGE_02687	BJAIGLKP_02820	ODPNKNCF_00717	KHKPIELG_00440	JFMFFMGH_01329	DCMCBFCJ_02209	HGKBCBGM_00770	FBBKEGBC_01214	IPCNCJJC_01864	BNEEOKOL_01074	GGNKNJNJ_00454	BCMBNKHC_00597	DKIBCKPO_03629	NMKDOBJI_03163	EMBNKICJ_01307	MBAGGKFC_01601	DIBJIBFK_02664	NDKOOMGM_00217	MEIDDJGM_00061	LMOLLKKE_01387	LICNMJOA_02114	CHCEEHAE_01196	EBKMHHDH_02295	EDAGEJEL_01738	CGMIKMFJ_00711	HALJMOII_00831	LFAJGGGK_00902	MPAICFCL_01749	LIEMNADH_01532	GJBOAPEF_00118	LELGMAHH_00859	LHOBDMKG_00133	PAFBLHHF_01058	CBIAGDBB_00159	MBPPBCAB_00498
rpsR		30S ribosomal protein S18	142	142	1	1	18722	1	15975	302	302	302	JAIHPHFJ_03781	HDHLPCOH_00814	CFLFEDGE_01806	BJAIGLKP_03799	ODPNKNCF_01888	KHKPIELG_00947	JFMFFMGH_02411	DCMCBFCJ_01844	HGKBCBGM_01591	FBBKEGBC_02043	IPCNCJJC_02711	BNEEOKOL_03132	GGNKNJNJ_03658	BCMBNKHC_03736	DKIBCKPO_02886	NMKDOBJI_01772	EMBNKICJ_00965	MBAGGKFC_03186	DIBJIBFK_02271	NDKOOMGM_02808	MEIDDJGM_03879	LMOLLKKE_02598	LICNMJOA_01763	CHCEEHAE_01974	EBKMHHDH_02168	EDAGEJEL_03301	CGMIKMFJ_03725	HALJMOII_02975	LFAJGGGK_03477	MPAICFCL_02773	LIEMNADH_03448	GJBOAPEF_03482	LELGMAHH_03117	LHOBDMKG_02448	PAFBLHHF_00007	CBIAGDBB_02887	MBPPBCAB_03062
zraS_2		Sensor protein ZraS	142	142	1	1	9107	18	15	1457	1457	1457	JAIHPHFJ_00970	HDHLPCOH_02691	CFLFEDGE_01098	BJAIGLKP_01141	ODPNKNCF_03277	KHKPIELG_03076	JFMFFMGH_02734	DCMCBFCJ_02562	HGKBCBGM_02498	FBBKEGBC_02502	IPCNCJJC_02576	BNEEOKOL_02403	GGNKNJNJ_03606	BCMBNKHC_03684	DKIBCKPO_00524	NMKDOBJI_01956	EMBNKICJ_00895	MBAGGKFC_02010	DIBJIBFK_00525	NDKOOMGM_00555	MEIDDJGM_03239	LMOLLKKE_02545	LICNMJOA_02671	CHCEEHAE_02732	EBKMHHDH_01206	EDAGEJEL_02380	CGMIKMFJ_03713	HALJMOII_02349	LFAJGGGK_02503	MPAICFCL_00287	LIEMNADH_00966	GJBOAPEF_02747	LELGMAHH_02930	LHOBDMKG_03016	PAFBLHHF_01917	CBIAGDBB_02620	MBPPBCAB_03373
kup		Low affinity potassium transport system protein kup	142	142	1	1	9592	1	12683	1982	1982	1982	JAIHPHFJ_01150	HDHLPCOH_02862	CFLFEDGE_00918	BJAIGLKP_01321	ODPNKNCF_03105	KHKPIELG_02905	JFMFFMGH_02313	DCMCBFCJ_01393	HGKBCBGM_01210	FBBKEGBC_02306	IPCNCJJC_01359	BNEEOKOL_00435	GGNKNJNJ_01893	BCMBNKHC_02762	DKIBCKPO_00700	NMKDOBJI_01100	EMBNKICJ_00724	MBAGGKFC_01176	DIBJIBFK_00696	NDKOOMGM_00382	MEIDDJGM_01460	LMOLLKKE_01302	LICNMJOA_02439	CHCEEHAE_01524	EBKMHHDH_01377	EDAGEJEL_01146	CGMIKMFJ_01911	HALJMOII_02177	LFAJGGGK_02812	MPAICFCL_00107	LIEMNADH_01146	GJBOAPEF_02293	LELGMAHH_03876	LHOBDMKG_03619	PAFBLHHF_01737	CBIAGDBB_03845	MBPPBCAB_04053
group_18815		26 kDa periplasmic immunogenic protein	142	142	1	1	6078	1	1409	731	731	731	JAIHPHFJ_03684	HDHLPCOH_03514	CFLFEDGE_03738	BJAIGLKP_03819	ODPNKNCF_03509	KHKPIELG_03452	JFMFFMGH_03708	DCMCBFCJ_03742	HGKBCBGM_03644	FBBKEGBC_03136	IPCNCJJC_01443	BNEEOKOL_03081	GGNKNJNJ_00861	BCMBNKHC_01112	DKIBCKPO_03329	NMKDOBJI_03257	EMBNKICJ_03448	MBAGGKFC_03663	DIBJIBFK_03612	NDKOOMGM_02702	MEIDDJGM_03100	LMOLLKKE_02844	LICNMJOA_03705	CHCEEHAE_03818	EBKMHHDH_03619	EDAGEJEL_03665	CGMIKMFJ_02818	HALJMOII_03534	LFAJGGGK_03019	MPAICFCL_03726	LIEMNADH_03134	GJBOAPEF_02993	LELGMAHH_01434	LHOBDMKG_02120	PAFBLHHF_03225	CBIAGDBB_02168	MBPPBCAB_01806
metK		S-adenosylmethionine synthase	142	142	1	1	7220	1	21459	1280	1280	1280	JAIHPHFJ_00698	HDHLPCOH_03025	CFLFEDGE_02732	BJAIGLKP_00902	ODPNKNCF_02105	KHKPIELG_01927	JFMFFMGH_00887	DCMCBFCJ_00706	HGKBCBGM_02043	FBBKEGBC_00006	IPCNCJJC_00447	BNEEOKOL_01307	GGNKNJNJ_01989	BCMBNKHC_02406	DKIBCKPO_00972	NMKDOBJI_02760	EMBNKICJ_01634	MBAGGKFC_01725	DIBJIBFK_01913	NDKOOMGM_00606	MEIDDJGM_00809	LMOLLKKE_02044	LICNMJOA_00936	CHCEEHAE_02462	EBKMHHDH_00912	EDAGEJEL_01557	CGMIKMFJ_01328	HALJMOII_01106	LFAJGGGK_01696	MPAICFCL_02403	LIEMNADH_00679	GJBOAPEF_02050	LELGMAHH_01140	LHOBDMKG_00852	PAFBLHHF_02278	CBIAGDBB_01062	MBPPBCAB_01380
leuC		3-isopropylmalate dehydratase large subunit	142	142	1	1	19104	1	8246	1382	1406	1404	JAIHPHFJ_02157	HDHLPCOH_00919	CFLFEDGE_01704	BJAIGLKP_02411	ODPNKNCF_01783	KHKPIELG_01052	JFMFFMGH_02516	DCMCBFCJ_01739	HGKBCBGM_01697	FBBKEGBC_02748	IPCNCJJC_03794	BNEEOKOL_03211	GGNKNJNJ_02950	BCMBNKHC_01738	DKIBCKPO_03650	NMKDOBJI_03902	EMBNKICJ_01070	MBAGGKFC_03723	DIBJIBFK_02167	NDKOOMGM_03550	MEIDDJGM_02088	LMOLLKKE_01893	LICNMJOA_01658	CHCEEHAE_01869	EBKMHHDH_02063	EDAGEJEL_02028	CGMIKMFJ_01213	HALJMOII_03710	LFAJGGGK_00376	MPAICFCL_02674	LIEMNADH_04038	GJBOAPEF_03839	LELGMAHH_03999	LHOBDMKG_03691	PAFBLHHF_00106	CBIAGDBB_04012	MBPPBCAB_02959
group_19193		hypothetical protein	142	142	1	1	10745	1	19559	848	848	848	JAIHPHFJ_03007	HDHLPCOH_01760	CFLFEDGE_02795	BJAIGLKP_02984	ODPNKNCF_02656	KHKPIELG_02676	JFMFFMGH_03585	DCMCBFCJ_03523	HGKBCBGM_03312	FBBKEGBC_02951	IPCNCJJC_00681	BNEEOKOL_02541	GGNKNJNJ_01792	BCMBNKHC_02180	DKIBCKPO_02833	NMKDOBJI_02854	EMBNKICJ_02990	MBAGGKFC_03336	DIBJIBFK_03300	NDKOOMGM_02127	MEIDDJGM_02651	LMOLLKKE_00978	LICNMJOA_03511	CHCEEHAE_03602	EBKMHHDH_03359	EDAGEJEL_03457	CGMIKMFJ_01491	HALJMOII_03375	LFAJGGGK_01628	MPAICFCL_01195	LIEMNADH_02441	GJBOAPEF_01776	LELGMAHH_00638	LHOBDMKG_01092	PAFBLHHF_02532	CBIAGDBB_01158	MBPPBCAB_01001
purD		Phosphoribosylamine--glycine ligase	142	142	1	1	17015	3	182	1247	1247	1247	JAIHPHFJ_00329	HDHLPCOH_00324	CFLFEDGE_01206	BJAIGLKP_01589	ODPNKNCF_00670	KHKPIELG_00487	JFMFFMGH_01282	DCMCBFCJ_02256	HGKBCBGM_00817	FBBKEGBC_01261	IPCNCJJC_00403	BNEEOKOL_01121	GGNKNJNJ_01528	BCMBNKHC_02068	DKIBCKPO_01987	NMKDOBJI_01552	EMBNKICJ_01354	MBAGGKFC_01648	DIBJIBFK_01517	NDKOOMGM_00170	MEIDDJGM_00108	LMOLLKKE_01094	LICNMJOA_02161	CHCEEHAE_01243	EBKMHHDH_02248	EDAGEJEL_01691	CGMIKMFJ_01682	HALJMOII_00784	LFAJGGGK_00853	MPAICFCL_01798	LIEMNADH_01483	GJBOAPEF_00167	LELGMAHH_00804	LHOBDMKG_00188	PAFBLHHF_01107	CBIAGDBB_00214	MBPPBCAB_00553
slyD		FKBP-type peptidyl-prolyl cis-trans isomerase SlyD	142	142	1	1	9635	1	11991	500	500	500	JAIHPHFJ_01162	HDHLPCOH_02874	CFLFEDGE_00906	BJAIGLKP_01333	ODPNKNCF_03093	KHKPIELG_02893	JFMFFMGH_02301	DCMCBFCJ_01405	HGKBCBGM_01198	FBBKEGBC_02294	IPCNCJJC_01371	BNEEOKOL_00447	GGNKNJNJ_01905	BCMBNKHC_02774	DKIBCKPO_00712	NMKDOBJI_01112	EMBNKICJ_00712	MBAGGKFC_01164	DIBJIBFK_00708	NDKOOMGM_00370	MEIDDJGM_01472	LMOLLKKE_01290	LICNMJOA_02427	CHCEEHAE_01536	EBKMHHDH_01389	EDAGEJEL_01158	CGMIKMFJ_01923	HALJMOII_02165	LFAJGGGK_02824	MPAICFCL_00095	LIEMNADH_01158	GJBOAPEF_02281	LELGMAHH_03888	LHOBDMKG_03631	PAFBLHHF_01725	CBIAGDBB_03833	MBPPBCAB_04065
rplM		50S ribosomal protein L13	142	142	1	1	8984	2	104	455	455	455	JAIHPHFJ_00944	HDHLPCOH_02665	CFLFEDGE_01124	BJAIGLKP_01115	ODPNKNCF_03303	KHKPIELG_03102	JFMFFMGH_02761	DCMCBFCJ_02589	HGKBCBGM_02525	FBBKEGBC_03180	IPCNCJJC_02990	BNEEOKOL_03156	GGNKNJNJ_03726	BCMBNKHC_03778	DKIBCKPO_00496	NMKDOBJI_01928	EMBNKICJ_00922	MBAGGKFC_02037	DIBJIBFK_00498	NDKOOMGM_02910	MEIDDJGM_03144	LMOLLKKE_03204	LICNMJOA_02644	CHCEEHAE_02705	EBKMHHDH_01179	EDAGEJEL_02353	CGMIKMFJ_03824	HALJMOII_02375	LFAJGGGK_03780	MPAICFCL_00311	LIEMNADH_00942	GJBOAPEF_02723	LELGMAHH_02954	LHOBDMKG_03319	PAFBLHHF_01941	CBIAGDBB_02644	MBPPBCAB_03397
patA		Peptidoglycan O-acetyltransferase	142	142	1	1	19185	4	88	1655	1655	1655	JAIHPHFJ_01202	HDHLPCOH_00957	CFLFEDGE_00029	BJAIGLKP_00369	ODPNKNCF_01744	KHKPIELG_01090	JFMFFMGH_02554	DCMCBFCJ_01700	HGKBCBGM_01735	FBBKEGBC_02786	IPCNCJJC_02244	BNEEOKOL_02095	GGNKNJNJ_03095	BCMBNKHC_01697	DKIBCKPO_02595	NMKDOBJI_03662	EMBNKICJ_01108	MBAGGKFC_02723	DIBJIBFK_02128	NDKOOMGM_03381	MEIDDJGM_03456	LMOLLKKE_02218	LICNMJOA_01619	CHCEEHAE_01830	EBKMHHDH_02024	EDAGEJEL_02066	CGMIKMFJ_01253	HALJMOII_02948	LFAJGGGK_00334	MPAICFCL_01723	LIEMNADH_00025	GJBOAPEF_02565	LELGMAHH_03941	LHOBDMKG_03870	PAFBLHHF_00148	CBIAGDBB_03954	MBPPBCAB_02455
rlmH		Ribosomal RNA large subunit methyltransferase H	142	142	1	1	17719	1	17161	473	473	473	JAIHPHFJ_01506	HDHLPCOH_00505	CFLFEDGE_01409	BJAIGLKP_01407	ODPNKNCF_00850	KHKPIELG_00305	JFMFFMGH_01739	DCMCBFCJ_01243	HGKBCBGM_03403	FBBKEGBC_03328	IPCNCJJC_00767	BNEEOKOL_02934	GGNKNJNJ_00314	BCMBNKHC_00737	DKIBCKPO_01044	NMKDOBJI_01852	EMBNKICJ_03210	MBAGGKFC_00609	DIBJIBFK_01199	NDKOOMGM_03081	MEIDDJGM_03895	LMOLLKKE_01667	LICNMJOA_01441	CHCEEHAE_01007	EBKMHHDH_01649	EDAGEJEL_01003	CGMIKMFJ_00571	HALJMOII_02032	LFAJGGGK_01296	MPAICFCL_00423	LIEMNADH_01725	GJBOAPEF_00657	LELGMAHH_03899	LHOBDMKG_01478	PAFBLHHF_00864	CBIAGDBB_03912	MBPPBCAB_04088
engB		putative GTP-binding protein EngB	142	142	1	1	8372	1	11915	608	617	616	JAIHPHFJ_02698	HDHLPCOH_02136	CFLFEDGE_03030	BJAIGLKP_02765	ODPNKNCF_02410	KHKPIELG_02233	JFMFFMGH_02829	DCMCBFCJ_02657	HGKBCBGM_02593	FBBKEGBC_00324	IPCNCJJC_00103	BNEEOKOL_02147	GGNKNJNJ_00136	BCMBNKHC_00464	DKIBCKPO_01609	NMKDOBJI_00291	EMBNKICJ_02084	MBAGGKFC_02183	DIBJIBFK_02387	NDKOOMGM_01550	MEIDDJGM_01641	LMOLLKKE_00136	LICNMJOA_02859	CHCEEHAE_02842	EBKMHHDH_02714	EDAGEJEL_02490	CGMIKMFJ_00361	HALJMOII_02553	LFAJGGGK_03869	MPAICFCL_00806	LIEMNADH_03093	GJBOAPEF_01189	LELGMAHH_03503	LHOBDMKG_02668	PAFBLHHF_02116	CBIAGDBB_02418	MBPPBCAB_01639
fdx		Ferredoxin	142	142	1	1	18503	1	16107	350	350	350	JAIHPHFJ_02922	HDHLPCOH_00744	CFLFEDGE_03342	BJAIGLKP_02898	ODPNKNCF_01089	KHKPIELG_00065	JFMFFMGH_01499	DCMCBFCJ_01003	HGKBCBGM_01521	FBBKEGBC_00406	IPCNCJJC_02608	BNEEOKOL_02475	GGNKNJNJ_02819	BCMBNKHC_03125	DKIBCKPO_01801	NMKDOBJI_02297	EMBNKICJ_03353	MBAGGKFC_00374	DIBJIBFK_00964	NDKOOMGM_01407	MEIDDJGM_02975	LMOLLKKE_01970	LICNMJOA_01206	CHCEEHAE_00768	EBKMHHDH_01885	EDAGEJEL_00769	CGMIKMFJ_03184	HALJMOII_01811	LFAJGGGK_03435	MPAICFCL_00646	LIEMNADH_02780	GJBOAPEF_00435	LELGMAHH_01366	LHOBDMKG_03829	PAFBLHHF_03495	CBIAGDBB_03445	MBPPBCAB_01271
frdB_1		Fumarate reductase iron-sulfur subunit	142	142	1	1	9283	6	145	773	773	773	JAIHPHFJ_01018	HDHLPCOH_02736	CFLFEDGE_01050	BJAIGLKP_01189	ODPNKNCF_03231	KHKPIELG_03031	JFMFFMGH_02688	DCMCBFCJ_02516	HGKBCBGM_02452	FBBKEGBC_02456	IPCNCJJC_03663	BNEEOKOL_02357	GGNKNJNJ_01574	BCMBNKHC_02361	DKIBCKPO_00571	NMKDOBJI_02003	EMBNKICJ_00849	MBAGGKFC_01964	DIBJIBFK_00571	NDKOOMGM_00509	MEIDDJGM_03320	LMOLLKKE_03693	LICNMJOA_02717	CHCEEHAE_02778	EBKMHHDH_01252	EDAGEJEL_02426	CGMIKMFJ_01835	HALJMOII_02303	LFAJGGGK_02458	MPAICFCL_00242	LIEMNADH_01011	GJBOAPEF_02792	LELGMAHH_02885	LHOBDMKG_02971	PAFBLHHF_01872	CBIAGDBB_02575	MBPPBCAB_03328
coaX		Type III pantothenate kinase	142	142	1	1	7736	1	20523	758	758	758	JAIHPHFJ_02605	HDHLPCOH_01987	CFLFEDGE_01652	BJAIGLKP_01960	ODPNKNCF_02262	KHKPIELG_02084	JFMFFMGH_01044	DCMCBFCJ_00549	HGKBCBGM_01886	FBBKEGBC_00163	IPCNCJJC_02394	BNEEOKOL_03245	GGNKNJNJ_01109	BCMBNKHC_01620	DKIBCKPO_03080	NMKDOBJI_00133	EMBNKICJ_01477	MBAGGKFC_01882	DIBJIBFK_02070	NDKOOMGM_03530	MEIDDJGM_00966	LMOLLKKE_00757	LICNMJOA_01093	CHCEEHAE_02619	EBKMHHDH_00755	EDAGEJEL_01400	CGMIKMFJ_01119	HALJMOII_00947	LFAJGGGK_04055	MPAICFCL_03648	LIEMNADH_00515	GJBOAPEF_04043	LELGMAHH_00980	LHOBDMKG_01012	PAFBLHHF_02442	CBIAGDBB_00902	MBPPBCAB_01538
efp		Elongation factor P	142	142	1	1	19898	1	13491	563	563	563	JAIHPHFJ_00449	HDHLPCOH_01178	CFLFEDGE_00315	BJAIGLKP_00654	ODPNKNCF_01522	KHKPIELG_01311	JFMFFMGH_03017	DCMCBFCJ_02823	HGKBCBGM_02759	FBBKEGBC_01583	IPCNCJJC_01258	BNEEOKOL_01564	GGNKNJNJ_02330	BCMBNKHC_00063	DKIBCKPO_02306	NMKDOBJI_02052	EMBNKICJ_02172	MBAGGKFC_02271	DIBJIBFK_02497	NDKOOMGM_01621	MEIDDJGM_01729	LMOLLKKE_02859	LICNMJOA_02969	CHCEEHAE_03008	EBKMHHDH_02802	EDAGEJEL_02678	CGMIKMFJ_02670	HALJMOII_01579	LFAJGGGK_00039	MPAICFCL_01557	LIEMNADH_00319	GJBOAPEF_01433	LELGMAHH_01681	LHOBDMKG_01736	PAFBLHHF_00442	CBIAGDBB_01576	MBPPBCAB_02234
group_20086		hypothetical protein	142	142	1	1	10907	1	19594	1358	1358	1358	JAIHPHFJ_03025	HDHLPCOH_01741	CFLFEDGE_02777	BJAIGLKP_03002	ODPNKNCF_02675	KHKPIELG_02657	JFMFFMGH_03566	DCMCBFCJ_03504	HGKBCBGM_03331	FBBKEGBC_02932	IPCNCJJC_00700	BNEEOKOL_02522	GGNKNJNJ_01811	BCMBNKHC_02199	DKIBCKPO_02852	NMKDOBJI_02835	EMBNKICJ_03009	MBAGGKFC_03317	DIBJIBFK_03281	NDKOOMGM_02146	MEIDDJGM_02632	LMOLLKKE_00997	LICNMJOA_03492	CHCEEHAE_03621	EBKMHHDH_03340	EDAGEJEL_03476	CGMIKMFJ_01472	HALJMOII_03394	LFAJGGGK_01647	MPAICFCL_01176	LIEMNADH_02460	GJBOAPEF_01795	LELGMAHH_00656	LHOBDMKG_01074	PAFBLHHF_02513	CBIAGDBB_01140	MBPPBCAB_01019
pyrH		Uridylate kinase	142	142	1	1	10930	1	19616	704	704	704	JAIHPHFJ_03034	HDHLPCOH_01732	CFLFEDGE_02768	BJAIGLKP_03011	ODPNKNCF_02684	KHKPIELG_02648	JFMFFMGH_03556	DCMCBFCJ_03494	HGKBCBGM_03341	FBBKEGBC_02922	IPCNCJJC_00710	BNEEOKOL_02512	GGNKNJNJ_01821	BCMBNKHC_02209	DKIBCKPO_02862	NMKDOBJI_02825	EMBNKICJ_03019	MBAGGKFC_03307	DIBJIBFK_03271	NDKOOMGM_02155	MEIDDJGM_02622	LMOLLKKE_01007	LICNMJOA_03482	CHCEEHAE_03631	EBKMHHDH_03330	EDAGEJEL_03486	CGMIKMFJ_01462	HALJMOII_03403	LFAJGGGK_01657	MPAICFCL_01166	LIEMNADH_02470	GJBOAPEF_01805	LELGMAHH_00666	LHOBDMKG_01064	PAFBLHHF_02503	CBIAGDBB_01130	MBPPBCAB_01029
yttP		putative HTH-type transcriptional regulator YttP	142	142	1	1	7520	1	18669	641	641	641	JAIHPHFJ_02537	HDHLPCOH_01921	CFLFEDGE_02176	BJAIGLKP_03466	ODPNKNCF_02196	KHKPIELG_02018	JFMFFMGH_00977	DCMCBFCJ_00616	HGKBCBGM_01953	FBBKEGBC_00096	IPCNCJJC_02030	BNEEOKOL_01217	GGNKNJNJ_01038	BCMBNKHC_01549	DKIBCKPO_02212	NMKDOBJI_00062	EMBNKICJ_01544	MBAGGKFC_01815	DIBJIBFK_02003	NDKOOMGM_00698	MEIDDJGM_00899	LMOLLKKE_00828	LICNMJOA_01026	CHCEEHAE_02552	EBKMHHDH_00822	EDAGEJEL_01467	CGMIKMFJ_01048	HALJMOII_01014	LFAJGGGK_01791	MPAICFCL_02498	LIEMNADH_00584	GJBOAPEF_02145	LELGMAHH_01047	LHOBDMKG_00945	PAFBLHHF_02373	CBIAGDBB_00969	MBPPBCAB_01472
group_20274		hypothetical protein	142	142	1	1	21969	1	23333	368	371	368	JAIHPHFJ_01686	HDHLPCOH_01501	CFLFEDGE_02291	BJAIGLKP_01742	ODPNKNCF_02921	KHKPIELG_02417	JFMFFMGH_00527	DCMCBFCJ_02456	HGKBCBGM_00086	FBBKEGBC_02354	IPCNCJJC_02211	BNEEOKOL_01382	GGNKNJNJ_03029	BCMBNKHC_03322	DKIBCKPO_00045	NMKDOBJI_01337	EMBNKICJ_00127	MBAGGKFC_00902	DIBJIBFK_00127	NDKOOMGM_02954	MEIDDJGM_00383	LMOLLKKE_03298	LICNMJOA_00579	CHCEEHAE_00578	EBKMHHDH_00127	EDAGEJEL_00127	CGMIKMFJ_00013	HALJMOII_00134	LFAJGGGK_02748	MPAICFCL_02851	LIEMNADH_03501	GJBOAPEF_03378	LELGMAHH_02670	LHOBDMKG_02255	PAFBLHHF_03288	CBIAGDBB_03252	MBPPBCAB_03138
smc_2		Chromosome partition protein Smc	142	142	1	1	18814	1	16246	779	779	779	JAIHPHFJ_02243	HDHLPCOH_00831	CFLFEDGE_01789	BJAIGLKP_02326	ODPNKNCF_01871	KHKPIELG_00964	JFMFFMGH_02427	DCMCBFCJ_01828	HGKBCBGM_01607	FBBKEGBC_02059	IPCNCJJC_02730	BNEEOKOL_03116	GGNKNJNJ_03639	BCMBNKHC_03717	DKIBCKPO_02905	NMKDOBJI_01753	EMBNKICJ_00981	MBAGGKFC_03170	DIBJIBFK_02255	NDKOOMGM_02791	MEIDDJGM_02177	LMOLLKKE_02579	LICNMJOA_01747	CHCEEHAE_01958	EBKMHHDH_02152	EDAGEJEL_03285	CGMIKMFJ_03744	HALJMOII_02992	LFAJGGGK_03495	MPAICFCL_02755	LIEMNADH_03430	GJBOAPEF_03464	LELGMAHH_03134	LHOBDMKG_02465	PAFBLHHF_00025	CBIAGDBB_02870	MBPPBCAB_03045
rplB		50S ribosomal protein L2	142	142	1	1	6700	19	4	821	821	821	JAIHPHFJ_00811	HDHLPCOH_03144	CFLFEDGE_02382	BJAIGLKP_01016	ODPNKNCF_01987	KHKPIELG_01809	JFMFFMGH_00746	DCMCBFCJ_00847	HGKBCBGM_02337	FBBKEGBC_01427	IPCNCJJC_03177	BNEEOKOL_00921	GGNKNJNJ_01197	BCMBNKHC_01873	DKIBCKPO_00850	NMKDOBJI_01250	EMBNKICJ_01732	MBAGGKFC_01360	DIBJIBFK_01813	NDKOOMGM_01205	MEIDDJGM_02032	LMOLLKKE_00333	LICNMJOA_00798	CHCEEHAE_02116	EBKMHHDH_01050	EDAGEJEL_01938	CGMIKMFJ_02082	HALJMOII_01277	LFAJGGGK_01162	MPAICFCL_02564	LIEMNADH_00810	GJBOAPEF_03186	LELGMAHH_02536	LHOBDMKG_01578	PAFBLHHF_02788	CBIAGDBB_01734	MBPPBCAB_02076
infC		Translation initiation factor IF-3	142	142	1	1	19111	1	8238	524	524	524	JAIHPHFJ_02152	HDHLPCOH_00923	CFLFEDGE_01699	BJAIGLKP_02415	ODPNKNCF_01778	KHKPIELG_01056	JFMFFMGH_02520	DCMCBFCJ_01734	HGKBCBGM_01701	FBBKEGBC_02752	IPCNCJJC_03799	BNEEOKOL_03206	GGNKNJNJ_02955	BCMBNKHC_01733	DKIBCKPO_03645	NMKDOBJI_03897	EMBNKICJ_01074	MBAGGKFC_03727	DIBJIBFK_02162	NDKOOMGM_03545	MEIDDJGM_02083	LMOLLKKE_01898	LICNMJOA_01653	CHCEEHAE_01864	EBKMHHDH_02058	EDAGEJEL_02032	CGMIKMFJ_01218	HALJMOII_03705	LFAJGGGK_00371	MPAICFCL_02669	LIEMNADH_04043	GJBOAPEF_03844	LELGMAHH_04004	LHOBDMKG_03686	PAFBLHHF_00111	CBIAGDBB_04017	MBPPBCAB_02954
lysA		Diaminopimelate decarboxylase	142	142	1	1	8490	9	76	1199	1199	1199	JAIHPHFJ_02737	HDHLPCOH_02175	CFLFEDGE_03710	BJAIGLKP_02804	ODPNKNCF_02449	KHKPIELG_02272	JFMFFMGH_03207	DCMCBFCJ_03145	HGKBCBGM_02956	FBBKEGBC_02030	IPCNCJJC_00145	BNEEOKOL_01872	GGNKNJNJ_00094	BCMBNKHC_00422	DKIBCKPO_02477	NMKDOBJI_00333	EMBNKICJ_02391	MBAGGKFC_02861	DIBJIBFK_03047	NDKOOMGM_03305	MEIDDJGM_02193	LMOLLKKE_00094	LICNMJOA_03143	CHCEEHAE_03331	EBKMHHDH_02996	EDAGEJEL_03087	CGMIKMFJ_00403	HALJMOII_03658	LFAJGGGK_03191	MPAICFCL_00845	LIEMNADH_03054	GJBOAPEF_01150	LELGMAHH_03014	LHOBDMKG_02345	PAFBLHHF_02077	CBIAGDBB_02378	MBPPBCAB_01679
relA_2		GTP pyrophosphokinase	142	142	1	1	18795	1	16226	2201	2201	2201	JAIHPHFJ_02247	HDHLPCOH_00827	CFLFEDGE_01793	BJAIGLKP_02322	ODPNKNCF_01875	KHKPIELG_00960	JFMFFMGH_02423	DCMCBFCJ_01832	HGKBCBGM_01603	FBBKEGBC_02055	IPCNCJJC_02726	BNEEOKOL_03120	GGNKNJNJ_03643	BCMBNKHC_03721	DKIBCKPO_02901	NMKDOBJI_01757	EMBNKICJ_00977	MBAGGKFC_03174	DIBJIBFK_02259	NDKOOMGM_02795	MEIDDJGM_02181	LMOLLKKE_02583	LICNMJOA_01751	CHCEEHAE_01962	EBKMHHDH_02156	EDAGEJEL_03289	CGMIKMFJ_03740	HALJMOII_02988	LFAJGGGK_03491	MPAICFCL_02759	LIEMNADH_03434	GJBOAPEF_03468	LELGMAHH_03130	LHOBDMKG_02461	PAFBLHHF_00021	CBIAGDBB_02874	MBPPBCAB_03049
nadA		Quinolinate synthase A	142	142	1	1	9376	1	20925	1016	1016	1016	JAIHPHFJ_01079	HDHLPCOH_02794	CFLFEDGE_00989	BJAIGLKP_01250	ODPNKNCF_03173	KHKPIELG_02973	JFMFFMGH_02378	DCMCBFCJ_01328	HGKBCBGM_01275	FBBKEGBC_03272	IPCNCJJC_01125	BNEEOKOL_03320	GGNKNJNJ_01634	BCMBNKHC_02301	DKIBCKPO_00632	NMKDOBJI_01032	EMBNKICJ_00789	MBAGGKFC_01241	DIBJIBFK_00631	NDKOOMGM_00452	MEIDDJGM_01395	LMOLLKKE_01187	LICNMJOA_03782	CHCEEHAE_01459	EBKMHHDH_01312	EDAGEJEL_01081	CGMIKMFJ_01775	HALJMOII_02246	LFAJGGGK_02400	MPAICFCL_00184	LIEMNADH_01069	GJBOAPEF_02370	LELGMAHH_03749	LHOBDMKG_03403	PAFBLHHF_01814	CBIAGDBB_03684	MBPPBCAB_03851
etfA		Electron transfer flavoprotein subunit alpha	142	142	1	1	18043	1	16899	947	953	947	JAIHPHFJ_01429	HDHLPCOH_00582	CFLFEDGE_01486	BJAIGLKP_01484	ODPNKNCF_00927	KHKPIELG_00228	JFMFFMGH_01663	DCMCBFCJ_01167	HGKBCBGM_01357	FBBKEGBC_00570	IPCNCJJC_01729	BNEEOKOL_00696	GGNKNJNJ_02676	BCMBNKHC_02915	DKIBCKPO_01130	NMKDOBJI_02663	EMBNKICJ_01918	MBAGGKFC_00533	DIBJIBFK_01124	NDKOOMGM_01019	MEIDDJGM_01073	LMOLLKKE_01550	LICNMJOA_01366	CHCEEHAE_00932	EBKMHHDH_01726	EDAGEJEL_00928	CGMIKMFJ_03008	HALJMOII_01955	LFAJGGGK_01374	MPAICFCL_00501	LIEMNADH_01803	GJBOAPEF_00580	LELGMAHH_01228	LHOBDMKG_01405	PAFBLHHF_00787	CBIAGDBB_01939	MBPPBCAB_01133
group_20887		hypothetical protein	142	142	1	1	19203	11	29	662	662	662	JAIHPHFJ_01214	HDHLPCOH_00968	CFLFEDGE_00040	BJAIGLKP_00380	ODPNKNCF_01733	KHKPIELG_01101	JFMFFMGH_02565	DCMCBFCJ_01689	HGKBCBGM_01746	FBBKEGBC_02588	IPCNCJJC_02255	BNEEOKOL_02084	GGNKNJNJ_03084	BCMBNKHC_01686	DKIBCKPO_02606	NMKDOBJI_02452	EMBNKICJ_01119	MBAGGKFC_02712	DIBJIBFK_03504	NDKOOMGM_02450	MEIDDJGM_02603	LMOLLKKE_02207	LICNMJOA_01608	CHCEEHAE_01819	EBKMHHDH_02013	EDAGEJEL_02077	CGMIKMFJ_01264	HALJMOII_02937	LFAJGGGK_00323	MPAICFCL_01712	LIEMNADH_00036	GJBOAPEF_02576	LELGMAHH_02193	LHOBDMKG_01939	PAFBLHHF_00159	CBIAGDBB_01988	MBPPBCAB_02466
mmgC_1		Acyl-CoA dehydrogenase	142	142	1	1	18170	1	15511	1178	1178	1178	JAIHPHFJ_01385	HDHLPCOH_00628	CFLFEDGE_01530	BJAIGLKP_01528	ODPNKNCF_00973	KHKPIELG_00182	JFMFFMGH_01617	DCMCBFCJ_01121	HGKBCBGM_01403	FBBKEGBC_00524	IPCNCJJC_01779	BNEEOKOL_00742	GGNKNJNJ_02626	BCMBNKHC_02965	DKIBCKPO_01180	NMKDOBJI_02713	EMBNKICJ_01872	MBAGGKFC_00487	DIBJIBFK_01078	NDKOOMGM_01065	MEIDDJGM_01119	LMOLLKKE_01600	LICNMJOA_01320	CHCEEHAE_00886	EBKMHHDH_01772	EDAGEJEL_00882	CGMIKMFJ_02958	HALJMOII_01909	LFAJGGGK_01418	MPAICFCL_00545	LIEMNADH_02679	GJBOAPEF_00536	LELGMAHH_01268	LHOBDMKG_01365	PAFBLHHF_00743	CBIAGDBB_01899	MBPPBCAB_01173
glmS		Glutamine--fructose-6-phosphate aminotransferase [isomerizing]	142	142	1	1	24399	1	24320	1850	1850	1850	JAIHPHFJ_01995	HDHLPCOH_03245	CFLFEDGE_03655	BJAIGLKP_03620	ODPNKNCF_01201	KHKPIELG_01632	JFMFFMGH_01943	DCMCBFCJ_02014	HGKBCBGM_02213	FBBKEGBC_03219	IPCNCJJC_03100	BNEEOKOL_02831	GGNKNJNJ_03369	BCMBNKHC_03805	DKIBCKPO_03567	NMKDOBJI_03457	EMBNKICJ_03158	MBAGGKFC_03544	DIBJIBFK_02766	NDKOOMGM_03154	MEIDDJGM_01337	LMOLLKKE_03254	LICNMJOA_01933	CHCEEHAE_02292	EBKMHHDH_02570	EDAGEJEL_03687	CGMIKMFJ_03328	HALJMOII_02597	LFAJGGGK_03326	MPAICFCL_03155	LIEMNADH_03590	GJBOAPEF_03259	LELGMAHH_03404	LHOBDMKG_03141	PAFBLHHF_03686	CBIAGDBB_03177	MBPPBCAB_02647
macB_5		Macrolide export ATP-binding/permease protein MacB	142	142	1	1	23935	1	2774	1229	1229	1229	JAIHPHFJ_02306	HDHLPCOH_03326	CFLFEDGE_03053	BJAIGLKP_03143	ODPNKNCF_03552	KHKPIELG_01714	JFMFFMGH_01863	DCMCBFCJ_02094	HGKBCBGM_03973	FBBKEGBC_03753	IPCNCJJC_02972	BNEEOKOL_03756	GGNKNJNJ_03270	BCMBNKHC_03191	DKIBCKPO_02969	NMKDOBJI_03053	EMBNKICJ_03870	MBAGGKFC_03927	DIBJIBFK_03922	NDKOOMGM_02008	MEIDDJGM_03869	LMOLLKKE_03150	LICNMJOA_03629	CHCEEHAE_02212	EBKMHHDH_03973	EDAGEJEL_03957	CGMIKMFJ_03216	HALJMOII_03755	LFAJGGGK_03672	MPAICFCL_03508	LIEMNADH_03828	GJBOAPEF_03698	LELGMAHH_03527	LHOBDMKG_02952	PAFBLHHF_03609	CBIAGDBB_03063	MBPPBCAB_02724
pyk		Pyruvate kinase	142	142	1	1	9301	6	121	1445	1445	1445	JAIHPHFJ_01032	HDHLPCOH_02750	CFLFEDGE_01036	BJAIGLKP_01203	ODPNKNCF_03217	KHKPIELG_03017	JFMFFMGH_02674	DCMCBFCJ_02502	HGKBCBGM_02438	FBBKEGBC_02442	IPCNCJJC_01079	BNEEOKOL_02343	GGNKNJNJ_01588	BCMBNKHC_02347	DKIBCKPO_00585	NMKDOBJI_00985	EMBNKICJ_00835	MBAGGKFC_01950	DIBJIBFK_00585	NDKOOMGM_00495	MEIDDJGM_03306	LMOLLKKE_01233	LICNMJOA_02731	CHCEEHAE_02792	EBKMHHDH_01266	EDAGEJEL_02440	CGMIKMFJ_01821	HALJMOII_02289	LFAJGGGK_02444	MPAICFCL_00228	LIEMNADH_01025	GJBOAPEF_02806	LELGMAHH_03705	LHOBDMKG_03447	PAFBLHHF_01858	CBIAGDBB_03640	MBPPBCAB_03895
group_21589		Putative glutamate--cysteine ligase 2	142	142	1	1	6532	1	23658	1100	1100	1100	JAIHPHFJ_00886	HDHLPCOH_03221	CFLFEDGE_03247	BJAIGLKP_01091	ODPNKNCF_01909	KHKPIELG_01732	JFMFFMGH_00670	DCMCBFCJ_00923	HGKBCBGM_02261	FBBKEGBC_01351	IPCNCJJC_02455	BNEEOKOL_00997	GGNKNJNJ_01276	BCMBNKHC_01951	DKIBCKPO_00771	NMKDOBJI_01171	EMBNKICJ_01656	MBAGGKFC_01284	DIBJIBFK_01889	NDKOOMGM_01128	MEIDDJGM_01956	LMOLLKKE_00254	LICNMJOA_00722	CHCEEHAE_02192	EBKMHHDH_01126	EDAGEJEL_01862	CGMIKMFJ_02004	HALJMOII_01354	LFAJGGGK_01240	MPAICFCL_02642	LIEMNADH_00888	GJBOAPEF_03108	LELGMAHH_02612	LHOBDMKG_01502	PAFBLHHF_02710	CBIAGDBB_01810	MBPPBCAB_02152
nuoH		NADH-quinone oxidoreductase subunit H	142	142	1	1	10743	1	19554	1031	1031	1031	JAIHPHFJ_03005	HDHLPCOH_01762	CFLFEDGE_02797	BJAIGLKP_02982	ODPNKNCF_02654	KHKPIELG_02678	JFMFFMGH_03587	DCMCBFCJ_03525	HGKBCBGM_03310	FBBKEGBC_02953	IPCNCJJC_00679	BNEEOKOL_02543	GGNKNJNJ_01790	BCMBNKHC_02178	DKIBCKPO_02831	NMKDOBJI_02856	EMBNKICJ_02988	MBAGGKFC_03338	DIBJIBFK_03302	NDKOOMGM_02125	MEIDDJGM_02653	LMOLLKKE_00976	LICNMJOA_03513	CHCEEHAE_03600	EBKMHHDH_03361	EDAGEJEL_03455	CGMIKMFJ_01493	HALJMOII_03373	LFAJGGGK_01626	MPAICFCL_01197	LIEMNADH_02439	GJBOAPEF_01774	LELGMAHH_00636	LHOBDMKG_01094	PAFBLHHF_02534	CBIAGDBB_01160	MBPPBCAB_00999
thiL		Thiamine-monophosphate kinase	142	142	1	1	8607	1	22913	1058	1058	1058	JAIHPHFJ_03467	HDHLPCOH_02203	CFLFEDGE_03356	BJAIGLKP_03593	ODPNKNCF_02477	KHKPIELG_02300	JFMFFMGH_03258	DCMCBFCJ_03196	HGKBCBGM_02905	FBBKEGBC_01979	IPCNCJJC_00173	BNEEOKOL_01821	GGNKNJNJ_00066	BCMBNKHC_00394	DKIBCKPO_02505	NMKDOBJI_00361	EMBNKICJ_02442	MBAGGKFC_02912	DIBJIBFK_02996	NDKOOMGM_01876	MEIDDJGM_02244	LMOLLKKE_00066	LICNMJOA_03194	CHCEEHAE_03280	EBKMHHDH_03047	EDAGEJEL_03036	CGMIKMFJ_00431	HALJMOII_03318	LFAJGGGK_03219	MPAICFCL_00873	LIEMNADH_03026	GJBOAPEF_01122	LELGMAHH_03042	LHOBDMKG_02373	PAFBLHHF_02049	CBIAGDBB_02350	MBPPBCAB_01707
rplX		50S ribosomal protein L24	142	142	1	1	6687	32	1	320	320	320	JAIHPHFJ_00819	HDHLPCOH_03152	CFLFEDGE_02374	BJAIGLKP_01024	ODPNKNCF_01979	KHKPIELG_01801	JFMFFMGH_00738	DCMCBFCJ_00855	HGKBCBGM_02329	FBBKEGBC_01419	IPCNCJJC_03185	BNEEOKOL_00929	GGNKNJNJ_01205	BCMBNKHC_01881	DKIBCKPO_00842	NMKDOBJI_01242	EMBNKICJ_01724	MBAGGKFC_01352	DIBJIBFK_01821	NDKOOMGM_01197	MEIDDJGM_02024	LMOLLKKE_00325	LICNMJOA_00790	CHCEEHAE_02124	EBKMHHDH_01058	EDAGEJEL_01930	CGMIKMFJ_02074	HALJMOII_01285	LFAJGGGK_01170	MPAICFCL_02572	LIEMNADH_00818	GJBOAPEF_03178	LELGMAHH_02544	LHOBDMKG_01570	PAFBLHHF_02780	CBIAGDBB_01742	MBPPBCAB_02084
nuoJ		NADH-quinone oxidoreductase subunit J	142	142	1	1	10741	1	19552	494	494	494	JAIHPHFJ_03003	HDHLPCOH_01764	CFLFEDGE_02799	BJAIGLKP_02980	ODPNKNCF_02652	KHKPIELG_02680	JFMFFMGH_03589	DCMCBFCJ_03527	HGKBCBGM_03308	FBBKEGBC_02955	IPCNCJJC_00677	BNEEOKOL_02545	GGNKNJNJ_01788	BCMBNKHC_02176	DKIBCKPO_02829	NMKDOBJI_02858	EMBNKICJ_02986	MBAGGKFC_03340	DIBJIBFK_03304	NDKOOMGM_02123	MEIDDJGM_02655	LMOLLKKE_00974	LICNMJOA_03515	CHCEEHAE_03598	EBKMHHDH_03363	EDAGEJEL_03453	CGMIKMFJ_01495	HALJMOII_03371	LFAJGGGK_01624	MPAICFCL_01199	LIEMNADH_02437	GJBOAPEF_01772	LELGMAHH_00634	LHOBDMKG_01096	PAFBLHHF_02536	CBIAGDBB_01162	MBPPBCAB_00997
lemA_2		Protein LemA	142	142	1	1	23797	1	2901	611	611	611	JAIHPHFJ_02358	HDHLPCOH_03378	CFLFEDGE_03171	BJAIGLKP_03250	ODPNKNCF_03450	KHKPIELG_03540	JFMFFMGH_01810	DCMCBFCJ_03688	HGKBCBGM_03538	FBBKEGBC_02904	IPCNCJJC_03888	BNEEOKOL_02868	GGNKNJNJ_03325	BCMBNKHC_03246	DKIBCKPO_03023	NMKDOBJI_03107	EMBNKICJ_03537	MBAGGKFC_03463	DIBJIBFK_03627	NDKOOMGM_01956	MEIDDJGM_02818	LMOLLKKE_03968	LICNMJOA_03576	CHCEEHAE_03728	EBKMHHDH_03536	EDAGEJEL_03578	CGMIKMFJ_03271	HALJMOII_03467	LFAJGGGK_03621	MPAICFCL_03559	LIEMNADH_03879	GJBOAPEF_03749	LELGMAHH_03578	LHOBDMKG_02901	PAFBLHHF_03660	CBIAGDBB_03114	MBPPBCAB_02775
recQ_1		ATP-dependent DNA helicase RecQ	142	142	1	1	19154	4	71	2207	2207	2207	JAIHPHFJ_01187	HDHLPCOH_00942	CFLFEDGE_00014	BJAIGLKP_00354	ODPNKNCF_01759	KHKPIELG_01075	JFMFFMGH_02539	DCMCBFCJ_01715	HGKBCBGM_01720	FBBKEGBC_02771	IPCNCJJC_02229	BNEEOKOL_02110	GGNKNJNJ_03110	BCMBNKHC_01712	DKIBCKPO_02580	NMKDOBJI_03647	EMBNKICJ_01093	MBAGGKFC_02738	DIBJIBFK_02143	NDKOOMGM_03396	MEIDDJGM_03471	LMOLLKKE_02233	LICNMJOA_01634	CHCEEHAE_01845	EBKMHHDH_02039	EDAGEJEL_02051	CGMIKMFJ_01238	HALJMOII_02963	LFAJGGGK_00350	MPAICFCL_01739	LIEMNADH_00009	GJBOAPEF_02549	LELGMAHH_03926	LHOBDMKG_03855	PAFBLHHF_00132	CBIAGDBB_03939	MBPPBCAB_02440
accD		Acetyl-coenzyme A carboxylase carboxyl transferase subunit beta	142	142	1	1	7613	1	18575	857	857	857	JAIHPHFJ_02576	HDHLPCOH_01959	CFLFEDGE_01680	BJAIGLKP_01931	ODPNKNCF_02234	KHKPIELG_02056	JFMFFMGH_01016	DCMCBFCJ_00577	HGKBCBGM_01914	FBBKEGBC_00135	IPCNCJJC_02425	BNEEOKOL_03420	GGNKNJNJ_01078	BCMBNKHC_01589	DKIBCKPO_03049	NMKDOBJI_00102	EMBNKICJ_01505	MBAGGKFC_01854	DIBJIBFK_02042	NDKOOMGM_00736	MEIDDJGM_00938	LMOLLKKE_00788	LICNMJOA_01065	CHCEEHAE_02591	EBKMHHDH_00783	EDAGEJEL_01428	CGMIKMFJ_01088	HALJMOII_00976	LFAJGGGK_01830	MPAICFCL_03677	LIEMNADH_00544	GJBOAPEF_02185	LELGMAHH_01008	LHOBDMKG_00984	PAFBLHHF_02413	CBIAGDBB_00930	MBPPBCAB_01510
sufT		Fe-S protein maturation auxiliary factor SufT	142	142	1	1	8601	1	22918	332	332	332	JAIHPHFJ_03462	HDHLPCOH_02198	CFLFEDGE_03361	BJAIGLKP_03588	ODPNKNCF_02472	KHKPIELG_02295	JFMFFMGH_03253	DCMCBFCJ_03191	HGKBCBGM_02910	FBBKEGBC_01984	IPCNCJJC_00168	BNEEOKOL_01826	GGNKNJNJ_00071	BCMBNKHC_00399	DKIBCKPO_02500	NMKDOBJI_00356	EMBNKICJ_02437	MBAGGKFC_02907	DIBJIBFK_03001	NDKOOMGM_01871	MEIDDJGM_02239	LMOLLKKE_00071	LICNMJOA_03189	CHCEEHAE_03285	EBKMHHDH_03042	EDAGEJEL_03041	CGMIKMFJ_00426	HALJMOII_03323	LFAJGGGK_03214	MPAICFCL_00868	LIEMNADH_03031	GJBOAPEF_01127	LELGMAHH_03037	LHOBDMKG_02368	PAFBLHHF_02054	CBIAGDBB_02355	MBPPBCAB_01702
guaA		GMP synthase [glutamine-hydrolyzing]	142	142	1	1	17022	3	231	1529	1529	1529	JAIHPHFJ_00330	HDHLPCOH_00325	CFLFEDGE_01205	BJAIGLKP_01588	ODPNKNCF_00671	KHKPIELG_00486	JFMFFMGH_01283	DCMCBFCJ_02255	HGKBCBGM_00816	FBBKEGBC_01260	IPCNCJJC_00404	BNEEOKOL_01120	GGNKNJNJ_01529	BCMBNKHC_02069	DKIBCKPO_01988	NMKDOBJI_01551	EMBNKICJ_01353	MBAGGKFC_01647	DIBJIBFK_01516	NDKOOMGM_00171	MEIDDJGM_00107	LMOLLKKE_01095	LICNMJOA_02160	CHCEEHAE_01242	EBKMHHDH_02249	EDAGEJEL_01692	CGMIKMFJ_01683	HALJMOII_00785	LFAJGGGK_00854	MPAICFCL_01797	LIEMNADH_01484	GJBOAPEF_00166	LELGMAHH_00805	LHOBDMKG_00187	PAFBLHHF_01106	CBIAGDBB_00213	MBPPBCAB_00552
mtgA		Biosynthetic peptidoglycan transglycosylase	142	142	1	1	19345	1	6829	650	650	650	JAIHPHFJ_01272	HDHLPCOH_01024	CFLFEDGE_00098	BJAIGLKP_00437	ODPNKNCF_01677	KHKPIELG_01157	JFMFFMGH_02624	DCMCBFCJ_01630	HGKBCBGM_01805	FBBKEGBC_02529	IPCNCJJC_03506	BNEEOKOL_02025	GGNKNJNJ_03870	BCMBNKHC_03965	DKIBCKPO_02663	NMKDOBJI_02509	EMBNKICJ_01178	MBAGGKFC_02653	DIBJIBFK_03446	NDKOOMGM_02392	MEIDDJGM_02544	LMOLLKKE_03586	LICNMJOA_01549	CHCEEHAE_01760	EBKMHHDH_01953	EDAGEJEL_02136	CGMIKMFJ_03992	HALJMOII_02879	LFAJGGGK_00266	MPAICFCL_01655	LIEMNADH_00092	GJBOAPEF_02633	LELGMAHH_02136	LHOBDMKG_01996	PAFBLHHF_00216	CBIAGDBB_02045	MBPPBCAB_02523
aqpZ2		Aquaporin Z 2	142	142	1	1	10457	1	10343	719	722	719	JAIHPHFJ_02438	HDHLPCOH_01849	CFLFEDGE_02020	BJAIGLKP_02549	ODPNKNCF_02567	KHKPIELG_02765	JFMFFMGH_02169	DCMCBFCJ_01537	HGKBCBGM_01067	FBBKEGBC_01842	IPCNCJJC_00581	BNEEOKOL_00579	GGNKNJNJ_03820	BCMBNKHC_03884	DKIBCKPO_02390	NMKDOBJI_02158	EMBNKICJ_02323	MBAGGKFC_01033	DIBJIBFK_00839	NDKOOMGM_01290	MEIDDJGM_01878	LMOLLKKE_03459	LICNMJOA_02296	CHCEEHAE_01667	EBKMHHDH_01520	EDAGEJEL_01289	CGMIKMFJ_03906	HALJMOII_02819	LFAJGGGK_01536	MPAICFCL_01287	LIEMNADH_02349	GJBOAPEF_01684	LELGMAHH_00542	LHOBDMKG_01187	PAFBLHHF_02624	CBIAGDBB_01253	MBPPBCAB_00905
tig		Trigger factor	142	142	1	1	9536	1	12629	1334	1334	1334	JAIHPHFJ_01128	HDHLPCOH_02839	CFLFEDGE_00940	BJAIGLKP_01299	ODPNKNCF_03128	KHKPIELG_02928	JFMFFMGH_02336	DCMCBFCJ_01370	HGKBCBGM_01233	FBBKEGBC_02329	IPCNCJJC_01337	BNEEOKOL_00412	GGNKNJNJ_01871	BCMBNKHC_02740	DKIBCKPO_00678	NMKDOBJI_01078	EMBNKICJ_00747	MBAGGKFC_01199	DIBJIBFK_00673	NDKOOMGM_00405	MEIDDJGM_01437	LMOLLKKE_01324	LICNMJOA_02462	CHCEEHAE_01501	EBKMHHDH_01354	EDAGEJEL_01123	CGMIKMFJ_01889	HALJMOII_02200	LFAJGGGK_02792	MPAICFCL_00127	LIEMNADH_01126	GJBOAPEF_02313	LELGMAHH_03855	LHOBDMKG_03598	PAFBLHHF_01757	CBIAGDBB_03866	MBPPBCAB_04032
apaG		Protein ApaG	142	142	1	1	16946	1	7734	386	386	386	JAIHPHFJ_00303	HDHLPCOH_00298	CFLFEDGE_01232	BJAIGLKP_01615	ODPNKNCF_00644	KHKPIELG_00513	JFMFFMGH_01254	DCMCBFCJ_02284	HGKBCBGM_00845	FBBKEGBC_01289	IPCNCJJC_00378	BNEEOKOL_01149	GGNKNJNJ_01503	BCMBNKHC_02043	DKIBCKPO_01962	NMKDOBJI_01577	EMBNKICJ_01382	MBAGGKFC_01676	DIBJIBFK_01545	NDKOOMGM_00144	MEIDDJGM_00136	LMOLLKKE_01069	LICNMJOA_02189	CHCEEHAE_01271	EBKMHHDH_02220	EDAGEJEL_01663	CGMIKMFJ_01657	HALJMOII_00758	LFAJGGGK_00828	MPAICFCL_01823	LIEMNADH_01458	GJBOAPEF_00192	LELGMAHH_00779	LHOBDMKG_00213	PAFBLHHF_01132	CBIAGDBB_00239	MBPPBCAB_00578
ribA		GTP cyclohydrolase-2	142	142	1	1	23619	1	3185	593	593	593	JAIHPHFJ_02771	HDHLPCOH_03467	CFLFEDGE_02114	BJAIGLKP_02691	ODPNKNCF_03364	KHKPIELG_03355	JFMFFMGH_03370	DCMCBFCJ_03308	HGKBCBGM_03008	FBBKEGBC_02730	IPCNCJJC_02879	BNEEOKOL_02664	GGNKNJNJ_00769	BCMBNKHC_01204	DKIBCKPO_03176	NMKDOBJI_02978	EMBNKICJ_02679	MBAGGKFC_03048	DIBJIBFK_03099	NDKOOMGM_03244	MEIDDJGM_02700	LMOLLKKE_03030	LICNMJOA_03306	CHCEEHAE_03383	EBKMHHDH_03183	EDAGEJEL_03139	CGMIKMFJ_02557	HALJMOII_03139	LFAJGGGK_02988	MPAICFCL_04083	LIEMNADH_03165	GJBOAPEF_03024	LELGMAHH_01477	LHOBDMKG_02163	PAFBLHHF_03194	CBIAGDBB_02211	MBPPBCAB_01849
glgA_2		Glycogen synthase	142	142	1	1	24397	1	24177	770	770	770	JAIHPHFJ_01997	HDHLPCOH_03247	CFLFEDGE_03653	BJAIGLKP_03618	ODPNKNCF_01199	KHKPIELG_01634	JFMFFMGH_01941	DCMCBFCJ_02016	HGKBCBGM_02215	FBBKEGBC_03221	IPCNCJJC_03098	BNEEOKOL_02833	GGNKNJNJ_03367	BCMBNKHC_03807	DKIBCKPO_03565	NMKDOBJI_03459	EMBNKICJ_03160	MBAGGKFC_03542	DIBJIBFK_02764	NDKOOMGM_03156	MEIDDJGM_01339	LMOLLKKE_03256	LICNMJOA_01935	CHCEEHAE_02290	EBKMHHDH_02572	EDAGEJEL_03689	CGMIKMFJ_03326	HALJMOII_02595	LFAJGGGK_03328	MPAICFCL_03153	LIEMNADH_03588	GJBOAPEF_03261	LELGMAHH_03402	LHOBDMKG_03143	PAFBLHHF_03688	CBIAGDBB_03175	MBPPBCAB_02649
soj		Sporulation initiation inhibitor protein Soj	142	142	1	1	27711	1	10036	788	794	793	JAIHPHFJ_01777	HDHLPCOH_02615	CFLFEDGE_00843	BJAIGLKP_00289	ODPNKNCF_00334	KHKPIELG_00824	JFMFFMGH_00111	DCMCBFCJ_00390	HGKBCBGM_00554	FBBKEGBC_01013	IPCNCJJC_03129	BNEEOKOL_00017	GGNKNJNJ_00502	BCMBNKHC_01009	DKIBCKPO_00427	NMKDOBJI_00938	EMBNKICJ_00543	MBAGGKFC_00110	DIBJIBFK_01388	NDKOOMGM_02553	MEIDDJGM_00674	LMOLLKKE_00717	LICNMJOA_00111	CHCEEHAE_00110	EBKMHHDH_00595	EDAGEJEL_00595	CGMIKMFJ_00940	HALJMOII_00490	LFAJGGGK_00438	MPAICFCL_02366	LIEMNADH_02014	GJBOAPEF_00866	LELGMAHH_00329	LHOBDMKG_00508	PAFBLHHF_01344	CBIAGDBB_00533	MBPPBCAB_00071
lolD		Lipoprotein-releasing system ATP-binding protein LolD	142	142	1	1	17108	3	63	677	677	677	JAIHPHFJ_00351	HDHLPCOH_00344	CFLFEDGE_01184	BJAIGLKP_01567	ODPNKNCF_00690	KHKPIELG_00467	JFMFFMGH_01302	DCMCBFCJ_02236	HGKBCBGM_00797	FBBKEGBC_01241	IPCNCJJC_01893	BNEEOKOL_01101	GGNKNJNJ_00483	BCMBNKHC_00568	DKIBCKPO_03600	NMKDOBJI_03134	EMBNKICJ_01334	MBAGGKFC_01628	DIBJIBFK_02691	NDKOOMGM_00190	MEIDDJGM_00088	LMOLLKKE_01358	LICNMJOA_02141	CHCEEHAE_01223	EBKMHHDH_02268	EDAGEJEL_01711	CGMIKMFJ_00740	HALJMOII_00804	LFAJGGGK_00874	MPAICFCL_01777	LIEMNADH_01504	GJBOAPEF_00146	LELGMAHH_00831	LHOBDMKG_00161	PAFBLHHF_01086	CBIAGDBB_00187	MBPPBCAB_00526
yciO		putative protein YciO	142	142	1	1	17229	1	754	617	617	617	JAIHPHFJ_02853	HDHLPCOH_00379	CFLFEDGE_02679	BJAIGLKP_02828	ODPNKNCF_00725	KHKPIELG_00432	JFMFFMGH_01337	DCMCBFCJ_02201	HGKBCBGM_00762	FBBKEGBC_01206	IPCNCJJC_01855	BNEEOKOL_01066	GGNKNJNJ_00445	BCMBNKHC_00606	DKIBCKPO_04116	NMKDOBJI_03172	EMBNKICJ_01299	MBAGGKFC_01593	DIBJIBFK_02656	NDKOOMGM_00225	MEIDDJGM_00053	LMOLLKKE_01396	LICNMJOA_02106	CHCEEHAE_01188	EBKMHHDH_02303	EDAGEJEL_01746	CGMIKMFJ_00702	HALJMOII_00839	LFAJGGGK_00911	MPAICFCL_02998	LIEMNADH_01541	GJBOAPEF_00109	LELGMAHH_00867	LHOBDMKG_00125	PAFBLHHF_01049	CBIAGDBB_00151	MBPPBCAB_00490
group_23360		hypothetical protein	142	142	1	1	8829	2	290	491	491	491	JAIHPHFJ_03279	HDHLPCOH_02260	CFLFEDGE_03155	BJAIGLKP_03130	ODPNKNCF_02534	KHKPIELG_02357	JFMFFMGH_03315	DCMCBFCJ_03253	HGKBCBGM_02847	FBBKEGBC_01922	IPCNCJJC_00229	BNEEOKOL_01763	GGNKNJNJ_00010	BCMBNKHC_00338	DKIBCKPO_02561	NMKDOBJI_00417	EMBNKICJ_02499	MBAGGKFC_02969	DIBJIBFK_02939	NDKOOMGM_01933	MEIDDJGM_02301	LMOLLKKE_00010	LICNMJOA_03251	CHCEEHAE_03222	EBKMHHDH_03104	EDAGEJEL_02978	CGMIKMFJ_00487	HALJMOII_03261	LFAJGGGK_03277	MPAICFCL_00931	LIEMNADH_02967	GJBOAPEF_01063	LELGMAHH_03101	LHOBDMKG_02432	PAFBLHHF_01990	CBIAGDBB_02290	MBPPBCAB_01766
ccpA		Catabolite control protein A	142	142	1	1	8878	2	199	1037	1037	1037	JAIHPHFJ_00912	HDHLPCOH_02634	CFLFEDGE_01156	BJAIGLKP_03504	ODPNKNCF_03334	KHKPIELG_03134	JFMFFMGH_02792	DCMCBFCJ_02620	HGKBCBGM_02556	FBBKEGBC_03149	IPCNCJJC_03019	BNEEOKOL_03187	GGNKNJNJ_03755	BCMBNKHC_03749	DKIBCKPO_00467	NMKDOBJI_01899	EMBNKICJ_00953	MBAGGKFC_02068	DIBJIBFK_00467	NDKOOMGM_02879	MEIDDJGM_03113	LMOLLKKE_03233	LICNMJOA_02613	CHCEEHAE_02674	EBKMHHDH_01148	EDAGEJEL_02322	CGMIKMFJ_03853	HALJMOII_02406	LFAJGGGK_03747	MPAICFCL_00344	LIEMNADH_00909	GJBOAPEF_02690	LELGMAHH_02986	LHOBDMKG_03351	PAFBLHHF_01974	CBIAGDBB_02676	MBPPBCAB_03429
ruvB		Holliday junction ATP-dependent DNA helicase RuvB	142	142	1	1	9296	6	134	1022	1022	1022	JAIHPHFJ_01027	HDHLPCOH_02745	CFLFEDGE_01041	BJAIGLKP_01198	ODPNKNCF_03222	KHKPIELG_03022	JFMFFMGH_02679	DCMCBFCJ_02507	HGKBCBGM_02443	FBBKEGBC_02447	IPCNCJJC_01075	BNEEOKOL_02348	GGNKNJNJ_01584	BCMBNKHC_02351	DKIBCKPO_00581	NMKDOBJI_00981	EMBNKICJ_00840	MBAGGKFC_01955	DIBJIBFK_00580	NDKOOMGM_00500	MEIDDJGM_03311	LMOLLKKE_01237	LICNMJOA_02726	CHCEEHAE_02787	EBKMHHDH_01261	EDAGEJEL_02435	CGMIKMFJ_01825	HALJMOII_02294	LFAJGGGK_02449	MPAICFCL_00233	LIEMNADH_01020	GJBOAPEF_02801	LELGMAHH_02876	LHOBDMKG_02962	PAFBLHHF_01863	CBIAGDBB_02566	MBPPBCAB_03319
group_24053		Hydroxypyruvate reductase	142	142	1	1	18505	1	16103	950	953	952	JAIHPHFJ_02924	HDHLPCOH_00746	CFLFEDGE_03340	BJAIGLKP_02900	ODPNKNCF_01091	KHKPIELG_00063	JFMFFMGH_01497	DCMCBFCJ_01001	HGKBCBGM_01523	FBBKEGBC_00404	IPCNCJJC_02610	BNEEOKOL_02473	GGNKNJNJ_02821	BCMBNKHC_03127	DKIBCKPO_01799	NMKDOBJI_02299	EMBNKICJ_03355	MBAGGKFC_00372	DIBJIBFK_00962	NDKOOMGM_01409	MEIDDJGM_02977	LMOLLKKE_01968	LICNMJOA_01204	CHCEEHAE_00766	EBKMHHDH_01887	EDAGEJEL_00767	CGMIKMFJ_03182	HALJMOII_01809	LFAJGGGK_03437	MPAICFCL_00648	LIEMNADH_02782	GJBOAPEF_00433	LELGMAHH_01368	LHOBDMKG_03827	PAFBLHHF_03493	CBIAGDBB_03443	MBPPBCAB_01273
yabJ_1		2-iminobutanoate/2-iminopropanoate deaminase	142	142	1	1	6844	1	22087	380	380	380	JAIHPHFJ_00769	HDHLPCOH_03105	CFLFEDGE_02424	BJAIGLKP_00974	ODPNKNCF_02026	KHKPIELG_01848	JFMFFMGH_00785	DCMCBFCJ_00808	HGKBCBGM_02376	FBBKEGBC_01466	IPCNCJJC_00535	BNEEOKOL_00882	GGNKNJNJ_01152	BCMBNKHC_01828	DKIBCKPO_00895	NMKDOBJI_04115	EMBNKICJ_01771	MBAGGKFC_01399	DIBJIBFK_01774	NDKOOMGM_01770	MEIDDJGM_03162	LMOLLKKE_00378	LICNMJOA_00837	CHCEEHAE_02077	EBKMHHDH_01011	EDAGEJEL_01977	CGMIKMFJ_01416	HALJMOII_01238	LFAJGGGK_01118	MPAICFCL_04163	LIEMNADH_00766	GJBOAPEF_04032	LELGMAHH_03703	LHOBDMKG_01620	PAFBLHHF_02832	CBIAGDBB_01692	MBPPBCAB_02034
group_2411		hypothetical protein	142	142	1	1	7931	1	20641	2750	2750	2750	JAIHPHFJ_02641	HDHLPCOH_02009	CFLFEDGE_01616	BJAIGLKP_01996	ODPNKNCF_02284	KHKPIELG_02106	JFMFFMGH_01071	DCMCBFCJ_00522	HGKBCBGM_01859	FBBKEGBC_00190	IPCNCJJC_03670	BNEEOKOL_03272	GGNKNJNJ_03845	BCMBNKHC_03908	DKIBCKPO_01735	NMKDOBJI_00165	EMBNKICJ_01450	MBAGGKFC_01909	DIBJIBFK_02097	NDKOOMGM_02989	MEIDDJGM_00993	LMOLLKKE_04060	LICNMJOA_01120	CHCEEHAE_02646	EBKMHHDH_00728	EDAGEJEL_01373	CGMIKMFJ_03935	HALJMOII_02425	LFAJGGGK_03068	MPAICFCL_00687	LIEMNADH_03250	GJBOAPEF_01308	LELGMAHH_03606	LHOBDMKG_03189	PAFBLHHF_02235	CBIAGDBB_03359	MBPPBCAB_03793
fur_2		Ferric uptake regulation protein	142	142	1	1	9593	1	12684	476	479	478	JAIHPHFJ_01151	HDHLPCOH_02863	CFLFEDGE_00917	BJAIGLKP_01322	ODPNKNCF_03104	KHKPIELG_02904	JFMFFMGH_02312	DCMCBFCJ_01394	HGKBCBGM_01209	FBBKEGBC_02305	IPCNCJJC_01360	BNEEOKOL_00436	GGNKNJNJ_01894	BCMBNKHC_02763	DKIBCKPO_00701	NMKDOBJI_01101	EMBNKICJ_00723	MBAGGKFC_01175	DIBJIBFK_00697	NDKOOMGM_00381	MEIDDJGM_01461	LMOLLKKE_01301	LICNMJOA_02438	CHCEEHAE_01525	EBKMHHDH_01378	EDAGEJEL_01147	CGMIKMFJ_01912	HALJMOII_02176	LFAJGGGK_02813	MPAICFCL_00106	LIEMNADH_01147	GJBOAPEF_02292	LELGMAHH_03877	LHOBDMKG_03620	PAFBLHHF_01736	CBIAGDBB_03844	MBPPBCAB_04054
hemB		Delta-aminolevulinic acid dehydratase	142	142	1	1	10412	1	10402	989	989	989	JAIHPHFJ_02456	HDHLPCOH_01868	CFLFEDGE_02038	BJAIGLKP_02531	ODPNKNCF_02548	KHKPIELG_02784	JFMFFMGH_02188	DCMCBFCJ_01518	HGKBCBGM_01086	FBBKEGBC_01861	IPCNCJJC_04007	BNEEOKOL_00560	GGNKNJNJ_04039	BCMBNKHC_04099	DKIBCKPO_02369	NMKDOBJI_02137	EMBNKICJ_02304	MBAGGKFC_01052	DIBJIBFK_00820	NDKOOMGM_01271	MEIDDJGM_01859	LMOLLKKE_04030	LICNMJOA_02315	CHCEEHAE_01648	EBKMHHDH_01501	EDAGEJEL_01270	CGMIKMFJ_04133	HALJMOII_02838	LFAJGGGK_01515	MPAICFCL_01308	LIEMNADH_02328	GJBOAPEF_01663	LELGMAHH_00521	LHOBDMKG_01208	PAFBLHHF_02645	CBIAGDBB_01274	MBPPBCAB_00884
nqo9		NADH-quinone oxidoreductase subunit 9	142	142	1	1	10742	1	19553	539	539	539	JAIHPHFJ_03004	HDHLPCOH_01763	CFLFEDGE_02798	BJAIGLKP_02981	ODPNKNCF_02653	KHKPIELG_02679	JFMFFMGH_03588	DCMCBFCJ_03526	HGKBCBGM_03309	FBBKEGBC_02954	IPCNCJJC_00678	BNEEOKOL_02544	GGNKNJNJ_01789	BCMBNKHC_02177	DKIBCKPO_02830	NMKDOBJI_02857	EMBNKICJ_02987	MBAGGKFC_03339	DIBJIBFK_03303	NDKOOMGM_02124	MEIDDJGM_02654	LMOLLKKE_00975	LICNMJOA_03514	CHCEEHAE_03599	EBKMHHDH_03362	EDAGEJEL_03454	CGMIKMFJ_01494	HALJMOII_03372	LFAJGGGK_01625	MPAICFCL_01198	LIEMNADH_02438	GJBOAPEF_01773	LELGMAHH_00635	LHOBDMKG_01095	PAFBLHHF_02535	CBIAGDBB_01161	MBPPBCAB_00998
group_24983		Alcohol dehydrogenase	142	142	1	1	2765	1	19323	1022	1037	1036	JAIHPHFJ_03545	HDHLPCOH_01377	CFLFEDGE_03462	BJAIGLKP_03366	ODPNKNCF_01322	KHKPIELG_01510	JFMFFMGH_02075	DCMCBFCJ_01882	HGKBCBGM_02080	FBBKEGBC_01670	IPCNCJJC_01644	BNEEOKOL_01973	GGNKNJNJ_02760	BCMBNKHC_03026	DKIBCKPO_02750	NMKDOBJI_02619	EMBNKICJ_02603	MBAGGKFC_02591	DIBJIBFK_02898	NDKOOMGM_02307	MEIDDJGM_03441	LMOLLKKE_01750	LICNMJOA_01801	CHCEEHAE_02425	EBKMHHDH_02438	EDAGEJEL_02285	CGMIKMFJ_03092	HALJMOII_02722	LFAJGGGK_01937	MPAICFCL_01985	LIEMNADH_02156	GJBOAPEF_01932	LELGMAHH_02771	LHOBDMKG_02639	PAFBLHHF_03042	CBIAGDBB_02529	MBPPBCAB_03282
group_24996		hypothetical protein	142	142	1	1	8104	1	22475	692	692	692	JAIHPHFJ_03138	HDHLPCOH_02052	CFLFEDGE_01557	BJAIGLKP_02055	ODPNKNCF_02327	KHKPIELG_02149	JFMFFMGH_02912	DCMCBFCJ_02740	HGKBCBGM_02676	FBBKEGBC_00241	IPCNCJJC_00011	BNEEOKOL_03747	GGNKNJNJ_00229	BCMBNKHC_00556	DKIBCKPO_01701	NMKDOBJI_00199	EMBNKICJ_02001	MBAGGKFC_02100	DIBJIBFK_02304	NDKOOMGM_03032	MEIDDJGM_01558	LMOLLKKE_00229	LICNMJOA_02776	CHCEEHAE_02925	EBKMHHDH_02631	EDAGEJEL_02573	CGMIKMFJ_00268	HALJMOII_02468	LFAJGGGK_03101	MPAICFCL_00720	LIEMNADH_03283	GJBOAPEF_01275	LELGMAHH_03640	LHOBDMKG_03223	PAFBLHHF_02202	CBIAGDBB_03393	MBPPBCAB_03827
hemL		Glutamate-1-semialdehyde 2,1-aminomutase	142	142	1	1	10527	1	16744	1274	1274	1274	JAIHPHFJ_02411	HDHLPCOH_01822	CFLFEDGE_01993	BJAIGLKP_02576	ODPNKNCF_02594	KHKPIELG_02738	JFMFFMGH_02142	DCMCBFCJ_01564	HGKBCBGM_01040	FBBKEGBC_01815	IPCNCJJC_00615	BNEEOKOL_00606	GGNKNJNJ_01726	BCMBNKHC_02114	DKIBCKPO_02424	NMKDOBJI_02192	EMBNKICJ_02350	MBAGGKFC_01006	DIBJIBFK_00866	NDKOOMGM_01317	MEIDDJGM_01905	LMOLLKKE_00912	LICNMJOA_02269	CHCEEHAE_01694	EBKMHHDH_01547	EDAGEJEL_01316	CGMIKMFJ_01557	HALJMOII_02792	LFAJGGGK_01565	MPAICFCL_01258	LIEMNADH_02378	GJBOAPEF_01713	LELGMAHH_00573	LHOBDMKG_01157	PAFBLHHF_02595	CBIAGDBB_01223	MBPPBCAB_00936
def_3		Peptide deformylase	142	142	1	1	10693	1	16591	572	572	572	JAIHPHFJ_02987	HDHLPCOH_01780	CFLFEDGE_02815	BJAIGLKP_02964	ODPNKNCF_02636	KHKPIELG_02696	JFMFFMGH_03606	DCMCBFCJ_03544	HGKBCBGM_03291	FBBKEGBC_02972	IPCNCJJC_00661	BNEEOKOL_02562	GGNKNJNJ_01772	BCMBNKHC_02160	DKIBCKPO_02813	NMKDOBJI_02874	EMBNKICJ_02969	MBAGGKFC_03357	DIBJIBFK_03321	NDKOOMGM_02107	MEIDDJGM_02672	LMOLLKKE_00958	LICNMJOA_03532	CHCEEHAE_03581	EBKMHHDH_03380	EDAGEJEL_03436	CGMIKMFJ_01511	HALJMOII_03355	LFAJGGGK_01608	MPAICFCL_01215	LIEMNADH_02421	GJBOAPEF_01756	LELGMAHH_00617	LHOBDMKG_01113	PAFBLHHF_02552	CBIAGDBB_01179	MBPPBCAB_00980
lpxD_1		UDP-3-O-acylglucosamine N-acyltransferase	142	142	1	1	19897	1	13490	899	899	899	JAIHPHFJ_00448	HDHLPCOH_01177	CFLFEDGE_00314	BJAIGLKP_00653	ODPNKNCF_01523	KHKPIELG_01310	JFMFFMGH_03016	DCMCBFCJ_02824	HGKBCBGM_02760	FBBKEGBC_01582	IPCNCJJC_01257	BNEEOKOL_01565	GGNKNJNJ_02331	BCMBNKHC_00062	DKIBCKPO_02305	NMKDOBJI_02053	EMBNKICJ_02173	MBAGGKFC_02272	DIBJIBFK_02496	NDKOOMGM_01622	MEIDDJGM_01730	LMOLLKKE_02858	LICNMJOA_02968	CHCEEHAE_03009	EBKMHHDH_02803	EDAGEJEL_02677	CGMIKMFJ_02671	HALJMOII_01578	LFAJGGGK_00040	MPAICFCL_01558	LIEMNADH_00318	GJBOAPEF_01432	LELGMAHH_01680	LHOBDMKG_01735	PAFBLHHF_00441	CBIAGDBB_01577	MBPPBCAB_02233
ndhC		NAD(P)H-quinone oxidoreductase subunit 3	142	142	1	1	10752	1	19568	365	365	365	JAIHPHFJ_03013	HDHLPCOH_01754	CFLFEDGE_02789	BJAIGLKP_02990	ODPNKNCF_02662	KHKPIELG_02670	JFMFFMGH_03579	DCMCBFCJ_03517	HGKBCBGM_03318	FBBKEGBC_02945	IPCNCJJC_00687	BNEEOKOL_02535	GGNKNJNJ_01798	BCMBNKHC_02186	DKIBCKPO_02839	NMKDOBJI_02848	EMBNKICJ_02996	MBAGGKFC_03330	DIBJIBFK_03294	NDKOOMGM_02133	MEIDDJGM_02645	LMOLLKKE_00984	LICNMJOA_03505	CHCEEHAE_03608	EBKMHHDH_03353	EDAGEJEL_03463	CGMIKMFJ_01485	HALJMOII_03381	LFAJGGGK_01634	MPAICFCL_01189	LIEMNADH_02447	GJBOAPEF_01782	LELGMAHH_00644	LHOBDMKG_01086	PAFBLHHF_02526	CBIAGDBB_01152	MBPPBCAB_01007
nfuA_2		Fe/S biogenesis protein NfuA	142	142	1	1	10569	1	16789	245	245	245	JAIHPHFJ_02390	HDHLPCOH_01801	CFLFEDGE_01972	BJAIGLKP_02597	ODPNKNCF_02615	KHKPIELG_02717	JFMFFMGH_02121	DCMCBFCJ_01585	HGKBCBGM_01019	FBBKEGBC_01794	IPCNCJJC_00639	BNEEOKOL_00627	GGNKNJNJ_01750	BCMBNKHC_02138	DKIBCKPO_02448	NMKDOBJI_02216	EMBNKICJ_02371	MBAGGKFC_00985	DIBJIBFK_00887	NDKOOMGM_01338	MEIDDJGM_01926	LMOLLKKE_00936	LICNMJOA_02248	CHCEEHAE_01715	EBKMHHDH_01568	EDAGEJEL_01337	CGMIKMFJ_01533	HALJMOII_02771	LFAJGGGK_01586	MPAICFCL_01237	LIEMNADH_02399	GJBOAPEF_01734	LELGMAHH_00594	LHOBDMKG_01136	PAFBLHHF_02574	CBIAGDBB_01202	MBPPBCAB_00957
rpsC		30S ribosomal protein S3	142	142	1	1	6695	24	1	728	731	728	JAIHPHFJ_00814	HDHLPCOH_03147	CFLFEDGE_02379	BJAIGLKP_01019	ODPNKNCF_01984	KHKPIELG_01806	JFMFFMGH_00743	DCMCBFCJ_00850	HGKBCBGM_02334	FBBKEGBC_01424	IPCNCJJC_03180	BNEEOKOL_00924	GGNKNJNJ_01200	BCMBNKHC_01876	DKIBCKPO_00847	NMKDOBJI_01247	EMBNKICJ_01729	MBAGGKFC_01357	DIBJIBFK_01816	NDKOOMGM_01202	MEIDDJGM_02029	LMOLLKKE_00330	LICNMJOA_00795	CHCEEHAE_02119	EBKMHHDH_01053	EDAGEJEL_01935	CGMIKMFJ_02079	HALJMOII_01280	LFAJGGGK_01165	MPAICFCL_02567	LIEMNADH_00813	GJBOAPEF_03183	LELGMAHH_02539	LHOBDMKG_01575	PAFBLHHF_02785	CBIAGDBB_01737	MBPPBCAB_02079
mraY		Phospho-N-acetylmuramoyl-pentapeptide-transferase	142	142	1	1	8382	1	11855	1229	1229	1229	JAIHPHFJ_02705	HDHLPCOH_02143	CFLFEDGE_03037	BJAIGLKP_02772	ODPNKNCF_02417	KHKPIELG_02240	JFMFFMGH_02822	DCMCBFCJ_02650	HGKBCBGM_02586	FBBKEGBC_00331	IPCNCJJC_00111	BNEEOKOL_02140	GGNKNJNJ_00128	BCMBNKHC_00456	DKIBCKPO_01601	NMKDOBJI_00299	EMBNKICJ_02091	MBAGGKFC_02190	DIBJIBFK_02394	NDKOOMGM_01557	MEIDDJGM_01648	LMOLLKKE_00128	LICNMJOA_02866	CHCEEHAE_02835	EBKMHHDH_02721	EDAGEJEL_02483	CGMIKMFJ_00369	HALJMOII_02560	LFAJGGGK_03862	MPAICFCL_00813	LIEMNADH_03086	GJBOAPEF_01182	LELGMAHH_03510	LHOBDMKG_02661	PAFBLHHF_02109	CBIAGDBB_02411	MBPPBCAB_01646
dapE_1		Succinyl-diaminopimelate desuccinylase	142	142	1	1	18037	1	16909	1388	1391	1388	JAIHPHFJ_01432	HDHLPCOH_00579	CFLFEDGE_01483	BJAIGLKP_01481	ODPNKNCF_00924	KHKPIELG_00231	JFMFFMGH_01666	DCMCBFCJ_01170	HGKBCBGM_01354	FBBKEGBC_00573	IPCNCJJC_01726	BNEEOKOL_00693	GGNKNJNJ_02679	BCMBNKHC_02912	DKIBCKPO_01127	NMKDOBJI_02660	EMBNKICJ_01921	MBAGGKFC_00536	DIBJIBFK_01127	NDKOOMGM_01016	MEIDDJGM_01070	LMOLLKKE_01547	LICNMJOA_01369	CHCEEHAE_00935	EBKMHHDH_01723	EDAGEJEL_00931	CGMIKMFJ_03011	HALJMOII_01958	LFAJGGGK_01371	MPAICFCL_00498	LIEMNADH_01800	GJBOAPEF_00583	LELGMAHH_01225	LHOBDMKG_01408	PAFBLHHF_00790	CBIAGDBB_01942	MBPPBCAB_01130
nuoM		NADH-quinone oxidoreductase subunit M	142	142	1	1	10721	1	16524	1487	1487	1487	JAIHPHFJ_03000	HDHLPCOH_01767	CFLFEDGE_02802	BJAIGLKP_02977	ODPNKNCF_02649	KHKPIELG_02683	JFMFFMGH_03592	DCMCBFCJ_03530	HGKBCBGM_03305	FBBKEGBC_02958	IPCNCJJC_00674	BNEEOKOL_02548	GGNKNJNJ_01785	BCMBNKHC_02173	DKIBCKPO_02826	NMKDOBJI_02861	EMBNKICJ_02983	MBAGGKFC_03343	DIBJIBFK_03307	NDKOOMGM_02120	MEIDDJGM_02658	LMOLLKKE_00971	LICNMJOA_03518	CHCEEHAE_03595	EBKMHHDH_03366	EDAGEJEL_03450	CGMIKMFJ_01498	HALJMOII_03368	LFAJGGGK_01621	MPAICFCL_01202	LIEMNADH_02434	GJBOAPEF_01769	LELGMAHH_00631	LHOBDMKG_01099	PAFBLHHF_02539	CBIAGDBB_01165	MBPPBCAB_00994
uppS		Ditrans,polycis-undecaprenyl-diphosphate synthase ((2E,6E)-farnesyl-diphosphate specific)	142	142	1	1	8832	2	218	755	755	755	JAIHPHFJ_03282	HDHLPCOH_02263	CFLFEDGE_03158	BJAIGLKP_03133	ODPNKNCF_02537	KHKPIELG_02360	JFMFFMGH_03318	DCMCBFCJ_03256	HGKBCBGM_02844	FBBKEGBC_01919	IPCNCJJC_00232	BNEEOKOL_01760	GGNKNJNJ_00007	BCMBNKHC_00335	DKIBCKPO_02564	NMKDOBJI_00420	EMBNKICJ_02502	MBAGGKFC_02972	DIBJIBFK_02936	NDKOOMGM_01936	MEIDDJGM_02304	LMOLLKKE_00007	LICNMJOA_03254	CHCEEHAE_03219	EBKMHHDH_03107	EDAGEJEL_02975	CGMIKMFJ_00490	HALJMOII_03258	LFAJGGGK_03280	MPAICFCL_00934	LIEMNADH_02964	GJBOAPEF_01060	LELGMAHH_03104	LHOBDMKG_02435	PAFBLHHF_01987	CBIAGDBB_02287	MBPPBCAB_01769
guaB_2		Inosine-5'-monophosphate dehydrogenase	142	142	1	1	9002	1	10829	1460	1460	1460	JAIHPHFJ_00949	HDHLPCOH_02670	CFLFEDGE_01119	BJAIGLKP_01120	ODPNKNCF_03298	KHKPIELG_03097	JFMFFMGH_02756	DCMCBFCJ_02584	HGKBCBGM_02520	FBBKEGBC_03185	IPCNCJJC_02985	BNEEOKOL_03151	GGNKNJNJ_03721	BCMBNKHC_03783	DKIBCKPO_00501	NMKDOBJI_01933	EMBNKICJ_00917	MBAGGKFC_02032	DIBJIBFK_00503	NDKOOMGM_02915	MEIDDJGM_03149	LMOLLKKE_03199	LICNMJOA_02649	CHCEEHAE_02710	EBKMHHDH_01184	EDAGEJEL_02358	CGMIKMFJ_03819	HALJMOII_02370	LFAJGGGK_03785	MPAICFCL_00306	LIEMNADH_00947	GJBOAPEF_02728	LELGMAHH_02949	LHOBDMKG_03314	PAFBLHHF_01936	CBIAGDBB_02639	MBPPBCAB_03392
aroA_1		Protein AroA(G)	142	142	1	1	17116	1	656	1079	1079	1079	JAIHPHFJ_00357	HDHLPCOH_00350	CFLFEDGE_01178	BJAIGLKP_01561	ODPNKNCF_00696	KHKPIELG_00461	JFMFFMGH_01309	DCMCBFCJ_02229	HGKBCBGM_00790	FBBKEGBC_01234	IPCNCJJC_01884	BNEEOKOL_01094	GGNKNJNJ_00474	BCMBNKHC_00577	DKIBCKPO_03609	NMKDOBJI_03143	EMBNKICJ_01327	MBAGGKFC_01621	DIBJIBFK_02684	NDKOOMGM_00196	MEIDDJGM_00081	LMOLLKKE_01367	LICNMJOA_02134	CHCEEHAE_01216	EBKMHHDH_02275	EDAGEJEL_01718	CGMIKMFJ_00731	HALJMOII_00810	LFAJGGGK_00881	MPAICFCL_01770	LIEMNADH_01511	GJBOAPEF_00139	LELGMAHH_00839	LHOBDMKG_00153	PAFBLHHF_01079	CBIAGDBB_00179	MBPPBCAB_00518
susC_14		TonB-dependent receptor SusC	142	142	1	1	7010	1	21704	2918	2918	2918	JAIHPHFJ_00757	HDHLPCOH_03085	CFLFEDGE_03569	BJAIGLKP_00961	ODPNKNCF_02046	KHKPIELG_01867	JFMFFMGH_00805	DCMCBFCJ_00788	HGKBCBGM_02396	FBBKEGBC_01486	IPCNCJJC_00506	BNEEOKOL_00862	GGNKNJNJ_02048	BCMBNKHC_02464	DKIBCKPO_00913	NMKDOBJI_03748	EMBNKICJ_01791	MBAGGKFC_01419	DIBJIBFK_01754	NDKOOMGM_01840	MEIDDJGM_03182	LMOLLKKE_00406	LICNMJOA_00857	CHCEEHAE_02057	EBKMHHDH_00991	EDAGEJEL_01997	CGMIKMFJ_01387	HALJMOII_01168	LFAJGGGK_01101	MPAICFCL_03377	LIEMNADH_00749	GJBOAPEF_03499	LELGMAHH_03679	LHOBDMKG_01644	PAFBLHHF_03560	CBIAGDBB_01668	MBPPBCAB_02010
gpx1		Hydroperoxy fatty acid reductase gpx1	142	142	1	1	19202	11	28	533	533	533	JAIHPHFJ_01213	HDHLPCOH_00967	CFLFEDGE_00039	BJAIGLKP_00379	ODPNKNCF_01734	KHKPIELG_01100	JFMFFMGH_02564	DCMCBFCJ_01690	HGKBCBGM_01745	FBBKEGBC_02589	IPCNCJJC_02254	BNEEOKOL_02085	GGNKNJNJ_03085	BCMBNKHC_01687	DKIBCKPO_02605	NMKDOBJI_02451	EMBNKICJ_01118	MBAGGKFC_02713	DIBJIBFK_03505	NDKOOMGM_02451	MEIDDJGM_02604	LMOLLKKE_02208	LICNMJOA_01609	CHCEEHAE_01820	EBKMHHDH_02014	EDAGEJEL_02076	CGMIKMFJ_01263	HALJMOII_02938	LFAJGGGK_00324	MPAICFCL_01713	LIEMNADH_00035	GJBOAPEF_02575	LELGMAHH_02194	LHOBDMKG_01938	PAFBLHHF_00158	CBIAGDBB_01987	MBPPBCAB_02465
rbsK/rbiA		Bifunctional ribokinase/ribose-5-phosphate isomerase A	142	142	1	1	23901	1	2807	890	890	890	JAIHPHFJ_02318	HDHLPCOH_03338	CFLFEDGE_03210	BJAIGLKP_03289	ODPNKNCF_03490	KHKPIELG_03500	JFMFFMGH_01850	DCMCBFCJ_03648	HGKBCBGM_03498	FBBKEGBC_02864	IPCNCJJC_02960	BNEEOKOL_02908	GGNKNJNJ_03282	BCMBNKHC_03203	DKIBCKPO_02980	NMKDOBJI_03064	EMBNKICJ_03497	MBAGGKFC_03503	DIBJIBFK_03667	NDKOOMGM_01996	MEIDDJGM_02778	LMOLLKKE_03162	LICNMJOA_03616	CHCEEHAE_03768	EBKMHHDH_03496	EDAGEJEL_03618	CGMIKMFJ_03228	HALJMOII_03427	LFAJGGGK_03660	MPAICFCL_03520	LIEMNADH_03840	GJBOAPEF_03710	LELGMAHH_03539	LHOBDMKG_02940	PAFBLHHF_03621	CBIAGDBB_03075	MBPPBCAB_02736
group_27462		Dihydrolipoyl dehydrogenase	142	142	1	1	18941	1	16439	1403	1403	1403	JAIHPHFJ_02190	HDHLPCOH_00885	CFLFEDGE_01736	BJAIGLKP_02379	ODPNKNCF_01817	KHKPIELG_01018	JFMFFMGH_02482	DCMCBFCJ_01773	HGKBCBGM_01663	FBBKEGBC_02114	IPCNCJJC_03765	BNEEOKOL_03650	GGNKNJNJ_02915	BCMBNKHC_01773	DKIBCKPO_02961	NMKDOBJI_01697	EMBNKICJ_01036	MBAGGKFC_03115	DIBJIBFK_02201	NDKOOMGM_03194	MEIDDJGM_02122	LMOLLKKE_01858	LICNMJOA_01692	CHCEEHAE_01903	EBKMHHDH_02097	EDAGEJEL_03230	CGMIKMFJ_01178	HALJMOII_03047	LFAJGGGK_03543	MPAICFCL_02707	LIEMNADH_03382	GJBOAPEF_03416	LELGMAHH_03186	LHOBDMKG_02517	PAFBLHHF_00073	CBIAGDBB_02818	MBPPBCAB_02993
yceI_3		Protein YceI	142	142	1	1	21944	1	23308	659	659	659	JAIHPHFJ_01674	HDHLPCOH_01513	CFLFEDGE_02279	BJAIGLKP_01754	ODPNKNCF_02909	KHKPIELG_02429	JFMFFMGH_00539	DCMCBFCJ_02444	HGKBCBGM_00074	FBBKEGBC_02366	IPCNCJJC_02201	BNEEOKOL_01394	GGNKNJNJ_03019	BCMBNKHC_03312	DKIBCKPO_00035	NMKDOBJI_01327	EMBNKICJ_00115	MBAGGKFC_00914	DIBJIBFK_00115	NDKOOMGM_02942	MEIDDJGM_00371	LMOLLKKE_03308	LICNMJOA_00591	CHCEEHAE_00590	EBKMHHDH_00115	EDAGEJEL_00115	CGMIKMFJ_00023	HALJMOII_00122	LFAJGGGK_02738	MPAICFCL_02841	LIEMNADH_03491	GJBOAPEF_03368	LELGMAHH_02660	LHOBDMKG_02245	PAFBLHHF_03298	CBIAGDBB_03242	MBPPBCAB_03148
eco		Ecotin	142	142	1	1	25882	1	9829	500	500	500	JAIHPHFJ_02135	HDHLPCOH_02550	CFLFEDGE_01826	BJAIGLKP_02202	ODPNKNCF_00268	KHKPIELG_00889	JFMFFMGH_00167	DCMCBFCJ_00334	HGKBCBGM_00498	FBBKEGBC_00957	IPCNCJJC_00993	BNEEOKOL_00073	GGNKNJNJ_00567	BCMBNKHC_00944	DKIBCKPO_00362	NMKDOBJI_00873	EMBNKICJ_00487	MBAGGKFC_00166	DIBJIBFK_01332	NDKOOMGM_02453	MEIDDJGM_00730	LMOLLKKE_00652	LICNMJOA_00167	CHCEEHAE_00166	EBKMHHDH_00539	EDAGEJEL_00539	CGMIKMFJ_00875	HALJMOII_00425	LFAJGGGK_00499	MPAICFCL_02305	LIEMNADH_03653	GJBOAPEF_00805	LELGMAHH_00269	LHOBDMKG_00568	PAFBLHHF_01405	CBIAGDBB_00593	MBPPBCAB_00131
uvrA_1		UvrABC system protein A	142	142	1	1	25852	1	12916	2792	2792	2792	JAIHPHFJ_02119	HDHLPCOH_02534	CFLFEDGE_01842	BJAIGLKP_02186	ODPNKNCF_00252	KHKPIELG_00905	JFMFFMGH_00183	DCMCBFCJ_00318	HGKBCBGM_00482	FBBKEGBC_00941	IPCNCJJC_01009	BNEEOKOL_00089	GGNKNJNJ_00583	BCMBNKHC_00928	DKIBCKPO_00346	NMKDOBJI_00857	EMBNKICJ_00471	MBAGGKFC_00182	DIBJIBFK_01316	NDKOOMGM_02469	MEIDDJGM_00746	LMOLLKKE_00636	LICNMJOA_00183	CHCEEHAE_00182	EBKMHHDH_00523	EDAGEJEL_00523	CGMIKMFJ_00859	HALJMOII_00409	LFAJGGGK_00515	MPAICFCL_02289	LIEMNADH_03669	GJBOAPEF_00789	LELGMAHH_00253	LHOBDMKG_00584	PAFBLHHF_01421	CBIAGDBB_00609	MBPPBCAB_00147
accB		Biotin carboxyl carrier protein of acetyl-CoA carboxylase	142	142	1	1	9079	1	10865	476	476	476	JAIHPHFJ_00965	HDHLPCOH_02686	CFLFEDGE_01103	BJAIGLKP_01136	ODPNKNCF_03282	KHKPIELG_03081	JFMFFMGH_02739	DCMCBFCJ_02567	HGKBCBGM_02503	FBBKEGBC_02507	IPCNCJJC_02581	BNEEOKOL_02408	GGNKNJNJ_03611	BCMBNKHC_03689	DKIBCKPO_00519	NMKDOBJI_01951	EMBNKICJ_00900	MBAGGKFC_02015	DIBJIBFK_00520	NDKOOMGM_00560	MEIDDJGM_03244	LMOLLKKE_02550	LICNMJOA_02666	CHCEEHAE_02727	EBKMHHDH_01201	EDAGEJEL_02375	CGMIKMFJ_03718	HALJMOII_02354	LFAJGGGK_02508	MPAICFCL_00292	LIEMNADH_00961	GJBOAPEF_02742	LELGMAHH_02935	LHOBDMKG_03021	PAFBLHHF_01922	CBIAGDBB_02625	MBPPBCAB_03378
group_2954		hypothetical protein	142	142	1	1	18729	1	15983	176	176	176	JAIHPHFJ_03778	HDHLPCOH_00817	CFLFEDGE_01803	BJAIGLKP_03802	ODPNKNCF_01885	KHKPIELG_00950	JFMFFMGH_02414	DCMCBFCJ_01841	HGKBCBGM_01594	FBBKEGBC_02046	IPCNCJJC_02714	BNEEOKOL_03129	GGNKNJNJ_03655	BCMBNKHC_03733	DKIBCKPO_02889	NMKDOBJI_01769	EMBNKICJ_00968	MBAGGKFC_03183	DIBJIBFK_02268	NDKOOMGM_02805	MEIDDJGM_03876	LMOLLKKE_02595	LICNMJOA_01760	CHCEEHAE_01971	EBKMHHDH_02165	EDAGEJEL_03298	CGMIKMFJ_03728	HALJMOII_02978	LFAJGGGK_03480	MPAICFCL_02770	LIEMNADH_03445	GJBOAPEF_03479	LELGMAHH_03120	LHOBDMKG_02451	PAFBLHHF_00010	CBIAGDBB_02884	MBPPBCAB_03059
ywaD_2		Aminopeptidase YwaD	142	142	1	1	2768	1	19325	1538	1544	1543	JAIHPHFJ_03543	HDHLPCOH_01375	CFLFEDGE_03460	BJAIGLKP_03364	ODPNKNCF_01324	KHKPIELG_01508	JFMFFMGH_02077	DCMCBFCJ_01880	HGKBCBGM_02078	FBBKEGBC_01668	IPCNCJJC_01642	BNEEOKOL_01975	GGNKNJNJ_02762	BCMBNKHC_03024	DKIBCKPO_02752	NMKDOBJI_02621	EMBNKICJ_02605	MBAGGKFC_02593	DIBJIBFK_02900	NDKOOMGM_02309	MEIDDJGM_03439	LMOLLKKE_01748	LICNMJOA_01799	CHCEEHAE_02427	EBKMHHDH_02436	EDAGEJEL_02287	CGMIKMFJ_03094	HALJMOII_02724	LFAJGGGK_01935	MPAICFCL_01983	LIEMNADH_02158	GJBOAPEF_01934	LELGMAHH_02769	LHOBDMKG_02641	PAFBLHHF_03044	CBIAGDBB_02531	MBPPBCAB_03284
group_3387		hypothetical protein	142	142	1	1	10522	1	16734	173	173	173	JAIHPHFJ_02415	HDHLPCOH_01826	CFLFEDGE_01997	BJAIGLKP_02572	ODPNKNCF_02590	KHKPIELG_02742	JFMFFMGH_02146	DCMCBFCJ_01560	HGKBCBGM_01044	FBBKEGBC_01819	IPCNCJJC_00611	BNEEOKOL_00602	GGNKNJNJ_01722	BCMBNKHC_02110	DKIBCKPO_02420	NMKDOBJI_02188	EMBNKICJ_02346	MBAGGKFC_01010	DIBJIBFK_00862	NDKOOMGM_01313	MEIDDJGM_01901	LMOLLKKE_00908	LICNMJOA_02273	CHCEEHAE_01690	EBKMHHDH_01543	EDAGEJEL_01312	CGMIKMFJ_01561	HALJMOII_02796	LFAJGGGK_01561	MPAICFCL_01262	LIEMNADH_02374	GJBOAPEF_01709	LELGMAHH_00569	LHOBDMKG_01161	PAFBLHHF_02599	CBIAGDBB_01227	MBPPBCAB_00932
aspC_1		Aspartate aminotransferase	142	142	1	1	19207	11	37	1253	1253	1253	JAIHPHFJ_01216	HDHLPCOH_00971	CFLFEDGE_00042	BJAIGLKP_00382	ODPNKNCF_01730	KHKPIELG_01104	JFMFFMGH_02568	DCMCBFCJ_01686	HGKBCBGM_01749	FBBKEGBC_02585	IPCNCJJC_02257	BNEEOKOL_02081	GGNKNJNJ_03082	BCMBNKHC_01684	DKIBCKPO_02608	NMKDOBJI_02454	EMBNKICJ_01122	MBAGGKFC_02709	DIBJIBFK_03501	NDKOOMGM_02447	MEIDDJGM_02600	LMOLLKKE_02205	LICNMJOA_01605	CHCEEHAE_01816	EBKMHHDH_02010	EDAGEJEL_02080	CGMIKMFJ_01266	HALJMOII_02934	LFAJGGGK_00320	MPAICFCL_01709	LIEMNADH_00039	GJBOAPEF_02579	LELGMAHH_02190	LHOBDMKG_01942	PAFBLHHF_00162	CBIAGDBB_01991	MBPPBCAB_02469
nqo6		NADH-quinone oxidoreductase subunit 6	142	142	1	1	10751	1	19567	548	548	548	JAIHPHFJ_03012	HDHLPCOH_01755	CFLFEDGE_02790	BJAIGLKP_02989	ODPNKNCF_02661	KHKPIELG_02671	JFMFFMGH_03580	DCMCBFCJ_03518	HGKBCBGM_03317	FBBKEGBC_02946	IPCNCJJC_00686	BNEEOKOL_02536	GGNKNJNJ_01797	BCMBNKHC_02185	DKIBCKPO_02838	NMKDOBJI_02849	EMBNKICJ_02995	MBAGGKFC_03331	DIBJIBFK_03295	NDKOOMGM_02132	MEIDDJGM_02646	LMOLLKKE_00983	LICNMJOA_03506	CHCEEHAE_03607	EBKMHHDH_03354	EDAGEJEL_03462	CGMIKMFJ_01486	HALJMOII_03380	LFAJGGGK_01633	MPAICFCL_01190	LIEMNADH_02446	GJBOAPEF_01781	LELGMAHH_00643	LHOBDMKG_01087	PAFBLHHF_02527	CBIAGDBB_01153	MBPPBCAB_01006
mraZ		Transcriptional regulator MraZ	142	142	1	1	8375	1	11860	467	467	467	JAIHPHFJ_02700	HDHLPCOH_02138	CFLFEDGE_03032	BJAIGLKP_02767	ODPNKNCF_02412	KHKPIELG_02235	JFMFFMGH_02827	DCMCBFCJ_02655	HGKBCBGM_02591	FBBKEGBC_00326	IPCNCJJC_00105	BNEEOKOL_02145	GGNKNJNJ_00134	BCMBNKHC_00462	DKIBCKPO_01607	NMKDOBJI_00293	EMBNKICJ_02086	MBAGGKFC_02185	DIBJIBFK_02389	NDKOOMGM_01552	MEIDDJGM_01643	LMOLLKKE_00134	LICNMJOA_02861	CHCEEHAE_02840	EBKMHHDH_02716	EDAGEJEL_02488	CGMIKMFJ_00363	HALJMOII_02555	LFAJGGGK_03867	MPAICFCL_00808	LIEMNADH_03091	GJBOAPEF_01187	LELGMAHH_03505	LHOBDMKG_02666	PAFBLHHF_02114	CBIAGDBB_02416	MBPPBCAB_01641
nhaK_2		Sodium, potassium, lithium and rubidium/H(+) antiporter	142	142	1	1	7635	1	18547	1607	1607	1607	JAIHPHFJ_02587	HDHLPCOH_01970	CFLFEDGE_01669	BJAIGLKP_01942	ODPNKNCF_02245	KHKPIELG_02067	JFMFFMGH_01027	DCMCBFCJ_00566	HGKBCBGM_01903	FBBKEGBC_00146	IPCNCJJC_02411	BNEEOKOL_03409	GGNKNJNJ_01092	BCMBNKHC_01603	DKIBCKPO_03063	NMKDOBJI_00116	EMBNKICJ_01494	MBAGGKFC_01865	DIBJIBFK_02053	NDKOOMGM_00747	MEIDDJGM_00949	LMOLLKKE_00774	LICNMJOA_01076	CHCEEHAE_02602	EBKMHHDH_00772	EDAGEJEL_01417	CGMIKMFJ_01102	HALJMOII_00965	LFAJGGGK_01841	MPAICFCL_03666	LIEMNADH_00533	GJBOAPEF_02196	LELGMAHH_00997	LHOBDMKG_00995	PAFBLHHF_02424	CBIAGDBB_00919	MBPPBCAB_01521
group_3864		hypothetical protein	142	142	1	1	2834	1	19376	1844	1844	1844	JAIHPHFJ_03525	HDHLPCOH_01358	CFLFEDGE_03442	BJAIGLKP_03346	ODPNKNCF_01341	KHKPIELG_01491	JFMFFMGH_02094	DCMCBFCJ_01863	HGKBCBGM_02061	FBBKEGBC_01651	IPCNCJJC_01623	BNEEOKOL_01992	GGNKNJNJ_02781	BCMBNKHC_03005	DKIBCKPO_02770	NMKDOBJI_02639	EMBNKICJ_02622	MBAGGKFC_02610	DIBJIBFK_02917	NDKOOMGM_03674	MEIDDJGM_03422	LMOLLKKE_01729	LICNMJOA_01782	CHCEEHAE_02444	EBKMHHDH_02419	EDAGEJEL_02304	CGMIKMFJ_03113	HALJMOII_02741	LFAJGGGK_01917	MPAICFCL_01965	LIEMNADH_02176	GJBOAPEF_01952	LELGMAHH_02751	LHOBDMKG_04106	PAFBLHHF_03062	CBIAGDBB_02549	MBPPBCAB_03302
rarA		Replication-associated recombination protein A	142	142	1	1	17257	1	24779	1280	1280	1280	JAIHPHFJ_02868	HDHLPCOH_00393	CFLFEDGE_02664	BJAIGLKP_02843	ODPNKNCF_00740	KHKPIELG_00417	JFMFFMGH_01353	DCMCBFCJ_02185	HGKBCBGM_00746	FBBKEGBC_01190	IPCNCJJC_01833	BNEEOKOL_01050	GGNKNJNJ_00423	BCMBNKHC_00628	DKIBCKPO_02066	NMKDOBJI_02388	EMBNKICJ_01283	MBAGGKFC_01577	DIBJIBFK_02640	NDKOOMGM_00239	MEIDDJGM_00037	LMOLLKKE_01418	LICNMJOA_02090	CHCEEHAE_01172	EBKMHHDH_02319	EDAGEJEL_01762	CGMIKMFJ_00680	HALJMOII_00853	LFAJGGGK_00936	MPAICFCL_02973	LIEMNADH_01566	GJBOAPEF_00084	LELGMAHH_00883	LHOBDMKG_00042	PAFBLHHF_01024	CBIAGDBB_00068	MBPPBCAB_00474
group_4136		hypothetical protein	142	142	1	1	23622	1	3182	617	617	617	JAIHPHFJ_02773	HDHLPCOH_03465	CFLFEDGE_02112	BJAIGLKP_02689	ODPNKNCF_03366	KHKPIELG_03357	JFMFFMGH_03372	DCMCBFCJ_03310	HGKBCBGM_03010	FBBKEGBC_02728	IPCNCJJC_02881	BNEEOKOL_02666	GGNKNJNJ_00767	BCMBNKHC_01206	DKIBCKPO_03174	NMKDOBJI_02980	EMBNKICJ_02681	MBAGGKFC_03046	DIBJIBFK_03101	NDKOOMGM_03246	MEIDDJGM_02702	LMOLLKKE_03028	LICNMJOA_03308	CHCEEHAE_03385	EBKMHHDH_03181	EDAGEJEL_03141	CGMIKMFJ_02555	HALJMOII_03137	LFAJGGGK_02986	MPAICFCL_04085	LIEMNADH_03167	GJBOAPEF_03026	LELGMAHH_01479	LHOBDMKG_02165	PAFBLHHF_03192	CBIAGDBB_02213	MBPPBCAB_01851
phaA		Acetyl-CoA acetyltransferase	142	142	1	1	18081	1	16879	1178	1178	1178	JAIHPHFJ_01422	HDHLPCOH_00596	CFLFEDGE_01493	BJAIGLKP_01491	ODPNKNCF_00941	KHKPIELG_00214	JFMFFMGH_01649	DCMCBFCJ_01153	HGKBCBGM_01371	FBBKEGBC_00556	IPCNCJJC_01743	BNEEOKOL_00710	GGNKNJNJ_02662	BCMBNKHC_02929	DKIBCKPO_01144	NMKDOBJI_02677	EMBNKICJ_01904	MBAGGKFC_00519	DIBJIBFK_01110	NDKOOMGM_01033	MEIDDJGM_01087	LMOLLKKE_01564	LICNMJOA_01352	CHCEEHAE_00918	EBKMHHDH_01740	EDAGEJEL_00914	CGMIKMFJ_02994	HALJMOII_01941	LFAJGGGK_01385	MPAICFCL_00512	LIEMNADH_01814	GJBOAPEF_00569	LELGMAHH_01236	LHOBDMKG_01397	PAFBLHHF_00776	CBIAGDBB_01931	MBPPBCAB_01141
sufC		putative ATP-dependent transporter SufC	142	142	1	1	7644	1	18532	737	740	738	JAIHPHFJ_02593	HDHLPCOH_01976	CFLFEDGE_01663	BJAIGLKP_01948	ODPNKNCF_02251	KHKPIELG_02073	JFMFFMGH_01033	DCMCBFCJ_00560	HGKBCBGM_01897	FBBKEGBC_00152	IPCNCJJC_02406	BNEEOKOL_03403	GGNKNJNJ_01097	BCMBNKHC_01608	DKIBCKPO_03068	NMKDOBJI_00121	EMBNKICJ_01488	MBAGGKFC_01871	DIBJIBFK_02059	NDKOOMGM_00753	MEIDDJGM_00955	LMOLLKKE_00769	LICNMJOA_01082	CHCEEHAE_02608	EBKMHHDH_00766	EDAGEJEL_01411	CGMIKMFJ_01107	HALJMOII_00959	LFAJGGGK_01846	MPAICFCL_03661	LIEMNADH_00528	GJBOAPEF_02201	LELGMAHH_00992	LHOBDMKG_01000	PAFBLHHF_02429	CBIAGDBB_00914	MBPPBCAB_01526
pyrDA		Dihydroorotate dehydrogenase A (fumarate)	142	142	1	1	9235	6	71	935	935	935	JAIHPHFJ_01004	HDHLPCOH_02724	CFLFEDGE_01064	BJAIGLKP_01175	ODPNKNCF_03243	KHKPIELG_03043	JFMFFMGH_02700	DCMCBFCJ_02528	HGKBCBGM_02464	FBBKEGBC_02468	IPCNCJJC_03650	BNEEOKOL_02369	GGNKNJNJ_01561	BCMBNKHC_02374	DKIBCKPO_00558	NMKDOBJI_01990	EMBNKICJ_00861	MBAGGKFC_01976	DIBJIBFK_00559	NDKOOMGM_00521	MEIDDJGM_03205	LMOLLKKE_03706	LICNMJOA_02705	CHCEEHAE_02766	EBKMHHDH_01240	EDAGEJEL_02414	CGMIKMFJ_01848	HALJMOII_02315	LFAJGGGK_02470	MPAICFCL_00254	LIEMNADH_00999	GJBOAPEF_02780	LELGMAHH_02897	LHOBDMKG_02983	PAFBLHHF_01884	CBIAGDBB_02587	MBPPBCAB_03340
trxB_2		Thioredoxin reductase	142	142	1	1	24771	1	23369	950	950	950	JAIHPHFJ_01704	HDHLPCOH_02276	CFLFEDGE_02309	BJAIGLKP_03516	ODPNKNCF_02939	KHKPIELG_02399	JFMFFMGH_00509	DCMCBFCJ_02474	HGKBCBGM_00104	FBBKEGBC_02336	IPCNCJJC_04319	BNEEOKOL_01364	GGNKNJNJ_04186	BCMBNKHC_04252	DKIBCKPO_00060	NMKDOBJI_01352	EMBNKICJ_00145	MBAGGKFC_00884	DIBJIBFK_00145	NDKOOMGM_02972	MEIDDJGM_00401	LMOLLKKE_04234	LICNMJOA_00561	CHCEEHAE_00560	EBKMHHDH_00145	EDAGEJEL_00145	CGMIKMFJ_04252	HALJMOII_00152	LFAJGGGK_02763	MPAICFCL_02866	LIEMNADH_03516	GJBOAPEF_03393	LELGMAHH_02685	LHOBDMKG_02270	PAFBLHHF_03273	CBIAGDBB_03267	MBPPBCAB_03123
ftsX		Cell division protein FtsX	142	142	1	1	17903	1	16987	899	899	899	JAIHPHFJ_01460	HDHLPCOH_00549	CFLFEDGE_01455	BJAIGLKP_01453	ODPNKNCF_00894	KHKPIELG_00261	JFMFFMGH_01696	DCMCBFCJ_01200	HGKBCBGM_01324	FBBKEGBC_00603	IPCNCJJC_00813	BNEEOKOL_00663	GGNKNJNJ_00268	BCMBNKHC_00783	DKIBCKPO_01090	NMKDOBJI_01806	EMBNKICJ_01951	MBAGGKFC_00566	DIBJIBFK_01156	NDKOOMGM_00986	MEIDDJGM_01039	LMOLLKKE_01713	LICNMJOA_01398	CHCEEHAE_00964	EBKMHHDH_01692	EDAGEJEL_00960	CGMIKMFJ_00525	HALJMOII_01988	LFAJGGGK_01340	MPAICFCL_00467	LIEMNADH_01769	GJBOAPEF_00613	LELGMAHH_01200	LHOBDMKG_01433	PAFBLHHF_00820	CBIAGDBB_01967	MBPPBCAB_01105
sucB		Dihydrolipoyllysine-residue succinyltransferase component of 2-oxoglutarate dehydrogenase complex	142	142	1	1	16945	1	7735	1238	1238	1238	JAIHPHFJ_00302	HDHLPCOH_00297	CFLFEDGE_01233	BJAIGLKP_01616	ODPNKNCF_00643	KHKPIELG_00514	JFMFFMGH_01253	DCMCBFCJ_02285	HGKBCBGM_00846	FBBKEGBC_01290	IPCNCJJC_00377	BNEEOKOL_01150	GGNKNJNJ_01502	BCMBNKHC_02042	DKIBCKPO_01961	NMKDOBJI_01578	EMBNKICJ_01383	MBAGGKFC_01677	DIBJIBFK_01546	NDKOOMGM_00143	MEIDDJGM_00137	LMOLLKKE_01068	LICNMJOA_02190	CHCEEHAE_01272	EBKMHHDH_02219	EDAGEJEL_01662	CGMIKMFJ_01656	HALJMOII_00757	LFAJGGGK_00827	MPAICFCL_01824	LIEMNADH_01457	GJBOAPEF_00193	LELGMAHH_00778	LHOBDMKG_00214	PAFBLHHF_01133	CBIAGDBB_00240	MBPPBCAB_00579
group_4599		hypothetical protein	142	142	1	1	18098	1	15546	248	248	248	JAIHPHFJ_01409	HDHLPCOH_00608	CFLFEDGE_01506	BJAIGLKP_01504	ODPNKNCF_00953	KHKPIELG_00202	JFMFFMGH_01637	DCMCBFCJ_01141	HGKBCBGM_01383	FBBKEGBC_00544	IPCNCJJC_01756	BNEEOKOL_00722	GGNKNJNJ_02649	BCMBNKHC_02942	DKIBCKPO_01157	NMKDOBJI_02690	EMBNKICJ_01892	MBAGGKFC_00507	DIBJIBFK_01098	NDKOOMGM_01045	MEIDDJGM_01099	LMOLLKKE_01577	LICNMJOA_01340	CHCEEHAE_00906	EBKMHHDH_01752	EDAGEJEL_00902	CGMIKMFJ_02981	HALJMOII_01929	LFAJGGGK_01397	MPAICFCL_00524	LIEMNADH_01826	GJBOAPEF_00557	LELGMAHH_01248	LHOBDMKG_01385	PAFBLHHF_00764	CBIAGDBB_01919	MBPPBCAB_01153
proC_2		Pyrroline-5-carboxylate reductase	142	142	1	1	19286	1	6762	788	788	788	JAIHPHFJ_01251	HDHLPCOH_01005	CFLFEDGE_00077	BJAIGLKP_00417	ODPNKNCF_01696	KHKPIELG_01138	JFMFFMGH_02602	DCMCBFCJ_01652	HGKBCBGM_01782	FBBKEGBC_02551	IPCNCJJC_02291	BNEEOKOL_02047	GGNKNJNJ_03048	BCMBNKHC_01650	DKIBCKPO_02643	NMKDOBJI_02489	EMBNKICJ_01156	MBAGGKFC_02675	DIBJIBFK_03468	NDKOOMGM_02412	MEIDDJGM_02566	LMOLLKKE_02171	LICNMJOA_01571	CHCEEHAE_01782	EBKMHHDH_01976	EDAGEJEL_02114	CGMIKMFJ_01300	HALJMOII_02899	LFAJGGGK_00286	MPAICFCL_01675	LIEMNADH_00072	GJBOAPEF_02613	LELGMAHH_02156	LHOBDMKG_01976	PAFBLHHF_00196	CBIAGDBB_02025	MBPPBCAB_02503
oprF_1		Outer membrane porin F	142	142	1	1	18519	1	16092	830	830	830	JAIHPHFJ_02930	HDHLPCOH_00752	CFLFEDGE_03334	BJAIGLKP_02906	ODPNKNCF_01097	KHKPIELG_00057	JFMFFMGH_01491	DCMCBFCJ_00995	HGKBCBGM_01529	FBBKEGBC_00398	IPCNCJJC_02618	BNEEOKOL_02467	GGNKNJNJ_02829	BCMBNKHC_03135	DKIBCKPO_01791	NMKDOBJI_02307	EMBNKICJ_03361	MBAGGKFC_00366	DIBJIBFK_00956	NDKOOMGM_01415	MEIDDJGM_02983	LMOLLKKE_01960	LICNMJOA_01198	CHCEEHAE_00760	EBKMHHDH_01893	EDAGEJEL_00761	CGMIKMFJ_03174	HALJMOII_01803	LFAJGGGK_03443	MPAICFCL_00654	LIEMNADH_02788	GJBOAPEF_00427	LELGMAHH_01374	LHOBDMKG_03821	PAFBLHHF_03487	CBIAGDBB_03437	MBPPBCAB_01279
yciH		putative protein YciH	142	142	1	1	18466	1	16164	323	323	323	JAIHPHFJ_03802	HDHLPCOH_00730	CFLFEDGE_03839	BJAIGLKP_03826	ODPNKNCF_01075	KHKPIELG_00079	JFMFFMGH_01513	DCMCBFCJ_01017	HGKBCBGM_01507	FBBKEGBC_00420	IPCNCJJC_02592	BNEEOKOL_02489	GGNKNJNJ_02803	BCMBNKHC_03109	DKIBCKPO_01817	NMKDOBJI_02281	EMBNKICJ_03339	MBAGGKFC_00388	DIBJIBFK_00978	NDKOOMGM_01393	MEIDDJGM_02961	LMOLLKKE_01986	LICNMJOA_01220	CHCEEHAE_00782	EBKMHHDH_01871	EDAGEJEL_00783	CGMIKMFJ_03200	HALJMOII_01825	LFAJGGGK_03418	MPAICFCL_00629	LIEMNADH_02763	GJBOAPEF_00452	LELGMAHH_01349	LHOBDMKG_03846	PAFBLHHF_03512	CBIAGDBB_03462	MBPPBCAB_01254
tktB		Transketolase 2	142	142	1	1	2562	1	23926	851	851	851	JAIHPHFJ_01945	HDHLPCOH_01447	CFLFEDGE_02550	BJAIGLKP_02460	ODPNKNCF_01252	KHKPIELG_01580	JFMFFMGH_02004	DCMCBFCJ_01953	HGKBCBGM_02151	FBBKEGBC_01741	IPCNCJJC_01711	BNEEOKOL_01902	GGNKNJNJ_02693	BCMBNKHC_03093	DKIBCKPO_02683	NMKDOBJI_02552	EMBNKICJ_02532	MBAGGKFC_02520	DIBJIBFK_02827	NDKOOMGM_03753	MEIDDJGM_01276	LMOLLKKE_01817	LICNMJOA_01872	CHCEEHAE_02354	EBKMHHDH_02509	EDAGEJEL_02214	CGMIKMFJ_03025	HALJMOII_02652	LFAJGGGK_02001	MPAICFCL_02049	LIEMNADH_02092	GJBOAPEF_01868	LELGMAHH_02842	LHOBDMKG_02568	PAFBLHHF_02978	CBIAGDBB_02458	MBPPBCAB_03211
ald1		Long-chain-aldehyde dehydrogenase	142	142	1	1	2764	1	19321	1532	1532	1532	JAIHPHFJ_03546	HDHLPCOH_01378	CFLFEDGE_03463	BJAIGLKP_03367	ODPNKNCF_01321	KHKPIELG_01511	JFMFFMGH_02074	DCMCBFCJ_01883	HGKBCBGM_02081	FBBKEGBC_01671	IPCNCJJC_01645	BNEEOKOL_01972	GGNKNJNJ_02759	BCMBNKHC_03027	DKIBCKPO_02749	NMKDOBJI_02618	EMBNKICJ_02602	MBAGGKFC_02590	DIBJIBFK_02897	NDKOOMGM_02306	MEIDDJGM_03442	LMOLLKKE_01751	LICNMJOA_01802	CHCEEHAE_02424	EBKMHHDH_02439	EDAGEJEL_02284	CGMIKMFJ_03091	HALJMOII_02721	LFAJGGGK_01938	MPAICFCL_01986	LIEMNADH_02155	GJBOAPEF_01931	LELGMAHH_02772	LHOBDMKG_02638	PAFBLHHF_03041	CBIAGDBB_02528	MBPPBCAB_03281
pepE_2		Aminopeptidase E	142	142	1	1	18877	1	16513	1181	1196	1195	JAIHPHFJ_02224	HDHLPCOH_00848	CFLFEDGE_01770	BJAIGLKP_02345	ODPNKNCF_01854	KHKPIELG_00981	JFMFFMGH_02445	DCMCBFCJ_01810	HGKBCBGM_01625	FBBKEGBC_02077	IPCNCJJC_02749	BNEEOKOL_03098	GGNKNJNJ_03620	BCMBNKHC_03698	DKIBCKPO_02924	NMKDOBJI_01734	EMBNKICJ_00999	MBAGGKFC_03152	DIBJIBFK_02238	NDKOOMGM_02774	MEIDDJGM_02159	LMOLLKKE_02560	LICNMJOA_01729	CHCEEHAE_01940	EBKMHHDH_02134	EDAGEJEL_03267	CGMIKMFJ_03763	HALJMOII_03009	LFAJGGGK_03514	MPAICFCL_02736	LIEMNADH_03411	GJBOAPEF_03445	LELGMAHH_03151	LHOBDMKG_02482	PAFBLHHF_00044	CBIAGDBB_02853	MBPPBCAB_03028
etfB		Electron transfer flavoprotein subunit beta	142	142	1	1	18042	1	16900	746	746	746	JAIHPHFJ_01430	HDHLPCOH_00581	CFLFEDGE_01485	BJAIGLKP_01483	ODPNKNCF_00926	KHKPIELG_00229	JFMFFMGH_01664	DCMCBFCJ_01168	HGKBCBGM_01356	FBBKEGBC_00571	IPCNCJJC_01728	BNEEOKOL_00695	GGNKNJNJ_02677	BCMBNKHC_02914	DKIBCKPO_01129	NMKDOBJI_02662	EMBNKICJ_01919	MBAGGKFC_00534	DIBJIBFK_01125	NDKOOMGM_01018	MEIDDJGM_01072	LMOLLKKE_01549	LICNMJOA_01367	CHCEEHAE_00933	EBKMHHDH_01725	EDAGEJEL_00929	CGMIKMFJ_03009	HALJMOII_01956	LFAJGGGK_01373	MPAICFCL_00500	LIEMNADH_01802	GJBOAPEF_00581	LELGMAHH_01227	LHOBDMKG_01406	PAFBLHHF_00788	CBIAGDBB_01940	MBPPBCAB_01132
mmgB		putative 3-hydroxybutyryl-CoA dehydrogenase	142	142	1	1	25864	1	9807	893	893	893	JAIHPHFJ_02126	HDHLPCOH_02541	CFLFEDGE_01835	BJAIGLKP_02193	ODPNKNCF_00259	KHKPIELG_00898	JFMFFMGH_00176	DCMCBFCJ_00325	HGKBCBGM_00489	FBBKEGBC_00948	IPCNCJJC_01002	BNEEOKOL_00082	GGNKNJNJ_00576	BCMBNKHC_00935	DKIBCKPO_00353	NMKDOBJI_00864	EMBNKICJ_00478	MBAGGKFC_00175	DIBJIBFK_01323	NDKOOMGM_02462	MEIDDJGM_00739	LMOLLKKE_00643	LICNMJOA_00176	CHCEEHAE_00175	EBKMHHDH_00530	EDAGEJEL_00530	CGMIKMFJ_00866	HALJMOII_00416	LFAJGGGK_00508	MPAICFCL_02296	LIEMNADH_03662	GJBOAPEF_00796	LELGMAHH_00260	LHOBDMKG_00577	PAFBLHHF_01414	CBIAGDBB_00602	MBPPBCAB_00140
group_528		hypothetical protein	142	142	1	1	7930	1	20650	1355	1355	1355	JAIHPHFJ_02640	HDHLPCOH_02008	CFLFEDGE_01617	BJAIGLKP_01995	ODPNKNCF_02283	KHKPIELG_02105	JFMFFMGH_01070	DCMCBFCJ_00523	HGKBCBGM_01860	FBBKEGBC_00189	IPCNCJJC_03669	BNEEOKOL_03271	GGNKNJNJ_03846	BCMBNKHC_03907	DKIBCKPO_01736	NMKDOBJI_00164	EMBNKICJ_01451	MBAGGKFC_01908	DIBJIBFK_02096	NDKOOMGM_02988	MEIDDJGM_00992	LMOLLKKE_04059	LICNMJOA_01119	CHCEEHAE_02645	EBKMHHDH_00729	EDAGEJEL_01374	CGMIKMFJ_03934	HALJMOII_02424	LFAJGGGK_03067	MPAICFCL_00686	LIEMNADH_03249	GJBOAPEF_01309	LELGMAHH_03605	LHOBDMKG_03188	PAFBLHHF_02236	CBIAGDBB_03358	MBPPBCAB_03792
lytG_1		hypothetical protein	142	142	1	1	19183	4	93	461	461	461	JAIHPHFJ_01200	HDHLPCOH_00955	CFLFEDGE_00027	BJAIGLKP_00367	ODPNKNCF_01746	KHKPIELG_01088	JFMFFMGH_02552	DCMCBFCJ_01702	HGKBCBGM_01733	FBBKEGBC_02784	IPCNCJJC_02242	BNEEOKOL_02097	GGNKNJNJ_03097	BCMBNKHC_01699	DKIBCKPO_02593	NMKDOBJI_03660	EMBNKICJ_01106	MBAGGKFC_02725	DIBJIBFK_02130	NDKOOMGM_03383	MEIDDJGM_03458	LMOLLKKE_02220	LICNMJOA_01621	CHCEEHAE_01832	EBKMHHDH_02026	EDAGEJEL_02064	CGMIKMFJ_01251	HALJMOII_02950	LFAJGGGK_00336	MPAICFCL_01725	LIEMNADH_00023	GJBOAPEF_02563	LELGMAHH_03939	LHOBDMKG_03868	PAFBLHHF_00146	CBIAGDBB_03952	MBPPBCAB_02453
argG		Argininosuccinate synthase	142	142	1	1	7309	8	51	1199	1199	1199	JAIHPHFJ_02480	HDHLPCOH_02989	CFLFEDGE_02233	BJAIGLKP_03636	ODPNKNCF_02141	KHKPIELG_01963	JFMFFMGH_00922	DCMCBFCJ_00671	HGKBCBGM_02008	FBBKEGBC_00041	IPCNCJJC_03435	BNEEOKOL_01272	GGNKNJNJ_00975	BCMBNKHC_01486	DKIBCKPO_02149	NMKDOBJI_03881	EMBNKICJ_01599	MBAGGKFC_01760	DIBJIBFK_01948	NDKOOMGM_00643	MEIDDJGM_00844	LMOLLKKE_03537	LICNMJOA_00971	CHCEEHAE_02497	EBKMHHDH_00877	EDAGEJEL_01522	CGMIKMFJ_00985	HALJMOII_01069	LFAJGGGK_01732	MPAICFCL_02439	LIEMNADH_00643	GJBOAPEF_02086	LELGMAHH_01105	LHOBDMKG_00887	PAFBLHHF_02314	CBIAGDBB_01027	MBPPBCAB_01415
ilvH		Putative acetolactate synthase small subunit	142	142	1	1	23743	1	2945	587	587	587	JAIHPHFJ_02837	HDHLPCOH_03395	CFLFEDGE_02048	BJAIGLKP_02625	ODPNKNCF_03434	KHKPIELG_03427	JFMFFMGH_03437	DCMCBFCJ_03375	HGKBCBGM_03075	FBBKEGBC_02663	IPCNCJJC_04218	BNEEOKOL_02731	GGNKNJNJ_00702	BCMBNKHC_01271	DKIBCKPO_03109	NMKDOBJI_03045	EMBNKICJ_02746	MBAGGKFC_02981	DIBJIBFK_03166	NDKOOMGM_02871	MEIDDJGM_02767	LMOLLKKE_03935	LICNMJOA_03373	CHCEEHAE_03450	EBKMHHDH_03116	EDAGEJEL_03206	CGMIKMFJ_02490	HALJMOII_03071	LFAJGGGK_02921	MPAICFCL_03752	LIEMNADH_03231	GJBOAPEF_03091	LELGMAHH_01611	LHOBDMKG_04339	PAFBLHHF_03127	CBIAGDBB_02278	MBPPBCAB_01983
lpd_1		Dihydrolipoyl dehydrogenase	142	142	1	1	18516	1	16095	1388	1388	1388	JAIHPHFJ_02929	HDHLPCOH_00751	CFLFEDGE_03335	BJAIGLKP_02905	ODPNKNCF_01096	KHKPIELG_00058	JFMFFMGH_01492	DCMCBFCJ_00996	HGKBCBGM_01528	FBBKEGBC_00399	IPCNCJJC_02615	BNEEOKOL_02468	GGNKNJNJ_02826	BCMBNKHC_03132	DKIBCKPO_01794	NMKDOBJI_02304	EMBNKICJ_03360	MBAGGKFC_00367	DIBJIBFK_00957	NDKOOMGM_01414	MEIDDJGM_02982	LMOLLKKE_01963	LICNMJOA_01199	CHCEEHAE_00761	EBKMHHDH_01892	EDAGEJEL_00762	CGMIKMFJ_03177	HALJMOII_01804	LFAJGGGK_03442	MPAICFCL_00653	LIEMNADH_02787	GJBOAPEF_00428	LELGMAHH_01373	LHOBDMKG_03822	PAFBLHHF_03488	CBIAGDBB_03438	MBPPBCAB_01278
gltP		Proton/glutamate-aspartate symporter	142	142	1	1	2783	1	19329	1244	1244	1244	JAIHPHFJ_03541	HDHLPCOH_01373	CFLFEDGE_03458	BJAIGLKP_03362	ODPNKNCF_01326	KHKPIELG_01506	JFMFFMGH_02079	DCMCBFCJ_01878	HGKBCBGM_02076	FBBKEGBC_01666	IPCNCJJC_01640	BNEEOKOL_01977	GGNKNJNJ_02764	BCMBNKHC_03022	DKIBCKPO_02754	NMKDOBJI_02623	EMBNKICJ_02607	MBAGGKFC_02595	DIBJIBFK_02902	NDKOOMGM_02311	MEIDDJGM_03437	LMOLLKKE_01746	LICNMJOA_01797	CHCEEHAE_02429	EBKMHHDH_02434	EDAGEJEL_02289	CGMIKMFJ_03096	HALJMOII_02726	LFAJGGGK_01933	MPAICFCL_01981	LIEMNADH_02160	GJBOAPEF_01936	LELGMAHH_02767	LHOBDMKG_02643	PAFBLHHF_03046	CBIAGDBB_02533	MBPPBCAB_03286
group_6045		Proline dehydrogenase	142	142	1	1	18573	1	15794	1169	1169	1169	JAIHPHFJ_02946	HDHLPCOH_00768	CFLFEDGE_03318	BJAIGLKP_02922	ODPNKNCF_01113	KHKPIELG_00041	JFMFFMGH_01475	DCMCBFCJ_00979	HGKBCBGM_01545	FBBKEGBC_00382	IPCNCJJC_02633	BNEEOKOL_02451	GGNKNJNJ_02844	BCMBNKHC_03150	DKIBCKPO_01776	NMKDOBJI_02322	EMBNKICJ_03377	MBAGGKFC_00350	DIBJIBFK_00940	NDKOOMGM_01431	MEIDDJGM_02999	LMOLLKKE_01945	LICNMJOA_01182	CHCEEHAE_00744	EBKMHHDH_01909	EDAGEJEL_00745	CGMIKMFJ_03159	HALJMOII_01787	LFAJGGGK_03458	MPAICFCL_00669	LIEMNADH_02803	GJBOAPEF_00412	LELGMAHH_01390	LHOBDMKG_04159	PAFBLHHF_03472	CBIAGDBB_03421	MBPPBCAB_01295
ileS		Isoleucine--tRNA ligase	142	142	1	1	8837	2	211	3386	3386	3386	JAIHPHFJ_03285	HDHLPCOH_02266	CFLFEDGE_03161	BJAIGLKP_03136	ODPNKNCF_02540	KHKPIELG_02363	JFMFFMGH_03321	DCMCBFCJ_03259	HGKBCBGM_02841	FBBKEGBC_01916	IPCNCJJC_00235	BNEEOKOL_01757	GGNKNJNJ_00004	BCMBNKHC_00332	DKIBCKPO_02567	NMKDOBJI_00423	EMBNKICJ_02505	MBAGGKFC_02975	DIBJIBFK_02933	NDKOOMGM_01939	MEIDDJGM_02307	LMOLLKKE_00004	LICNMJOA_03257	CHCEEHAE_03216	EBKMHHDH_03110	EDAGEJEL_02972	CGMIKMFJ_00493	HALJMOII_03255	LFAJGGGK_03283	MPAICFCL_00937	LIEMNADH_02961	GJBOAPEF_01057	LELGMAHH_03107	LHOBDMKG_02438	PAFBLHHF_01984	CBIAGDBB_02284	MBPPBCAB_01772
rplO		50S ribosomal protein L15	142	142	1	1	6678	20	2	449	449	449	JAIHPHFJ_00827	HDHLPCOH_03160	CFLFEDGE_02366	BJAIGLKP_01032	ODPNKNCF_01971	KHKPIELG_01793	JFMFFMGH_00730	DCMCBFCJ_00863	HGKBCBGM_02321	FBBKEGBC_01411	IPCNCJJC_03193	BNEEOKOL_00937	GGNKNJNJ_01213	BCMBNKHC_01889	DKIBCKPO_00834	NMKDOBJI_01234	EMBNKICJ_01716	MBAGGKFC_01344	DIBJIBFK_01829	NDKOOMGM_01189	MEIDDJGM_02016	LMOLLKKE_00317	LICNMJOA_00782	CHCEEHAE_02132	EBKMHHDH_01066	EDAGEJEL_01922	CGMIKMFJ_02066	HALJMOII_01293	LFAJGGGK_01178	MPAICFCL_02580	LIEMNADH_00826	GJBOAPEF_03170	LELGMAHH_02552	LHOBDMKG_01562	PAFBLHHF_02772	CBIAGDBB_01750	MBPPBCAB_02092
group_6282		hypothetical protein	142	142	1	1	27225	1	8927	179	179	179	JAIHPHFJ_00087	HDHLPCOH_00098	CFLFEDGE_00641	BJAIGLKP_00102	ODPNKNCF_00444	KHKPIELG_00712	JFMFFMGH_00045	DCMCBFCJ_00455	HGKBCBGM_00619	FBBKEGBC_01078	IPCNCJJC_02329	BNEEOKOL_03025	GGNKNJNJ_03223	BCMBNKHC_03449	DKIBCKPO_01241	NMKDOBJI_00458	EMBNKICJ_00608	MBAGGKFC_00045	DIBJIBFK_01453	NDKOOMGM_02223	MEIDDJGM_00609	LMOLLKKE_02280	LICNMJOA_00045	CHCEEHAE_00045	EBKMHHDH_00661	EDAGEJEL_00661	CGMIKMFJ_03470	HALJMOII_00556	LFAJGGGK_02165	MPAICFCL_00991	LIEMNADH_01860	GJBOAPEF_01021	LELGMAHH_00394	LHOBDMKG_03782	PAFBLHHF_03772	CBIAGDBB_04096	MBPPBCAB_00007
gyrA_2		DNA gyrase subunit A	142	142	1	1	18499	1	16111	2573	2573	2573	JAIHPHFJ_02919	HDHLPCOH_00741	CFLFEDGE_03345	BJAIGLKP_02895	ODPNKNCF_01086	KHKPIELG_00068	JFMFFMGH_01502	DCMCBFCJ_01006	HGKBCBGM_01518	FBBKEGBC_00409	IPCNCJJC_02602	BNEEOKOL_02478	GGNKNJNJ_02813	BCMBNKHC_03119	DKIBCKPO_01807	NMKDOBJI_02291	EMBNKICJ_03350	MBAGGKFC_00377	DIBJIBFK_00967	NDKOOMGM_01404	MEIDDJGM_02972	LMOLLKKE_01976	LICNMJOA_01209	CHCEEHAE_00771	EBKMHHDH_01882	EDAGEJEL_00772	CGMIKMFJ_03190	HALJMOII_01814	LFAJGGGK_03429	MPAICFCL_00640	LIEMNADH_02774	GJBOAPEF_00441	LELGMAHH_01360	LHOBDMKG_03835	PAFBLHHF_03501	CBIAGDBB_03451	MBPPBCAB_01265
lptB		Lipopolysaccharide export system ATP-binding protein LptB	142	142	1	1	24342	1	2522	728	728	728	JAIHPHFJ_02013	HDHLPCOH_03264	CFLFEDGE_03637	BJAIGLKP_03602	ODPNKNCF_01182	KHKPIELG_01651	JFMFFMGH_01924	DCMCBFCJ_02033	HGKBCBGM_02232	FBBKEGBC_03238	IPCNCJJC_03082	BNEEOKOL_02850	GGNKNJNJ_03351	BCMBNKHC_03823	DKIBCKPO_03549	NMKDOBJI_03475	EMBNKICJ_03177	MBAGGKFC_03525	DIBJIBFK_02747	NDKOOMGM_03721	MEIDDJGM_01356	LMOLLKKE_03272	LICNMJOA_01952	CHCEEHAE_02273	EBKMHHDH_02589	EDAGEJEL_03706	CGMIKMFJ_03310	HALJMOII_03803	LFAJGGGK_03345	MPAICFCL_03136	LIEMNADH_03571	GJBOAPEF_03278	LELGMAHH_03385	LHOBDMKG_03160	PAFBLHHF_03705	CBIAGDBB_03158	MBPPBCAB_02666
mgtC		Protein MgtC	142	142	1	1	19857	1	13437	698	698	698	JAIHPHFJ_00430	HDHLPCOH_01159	CFLFEDGE_00296	BJAIGLKP_00635	ODPNKNCF_01541	KHKPIELG_01292	JFMFFMGH_02998	DCMCBFCJ_02842	HGKBCBGM_02778	FBBKEGBC_01564	IPCNCJJC_01239	BNEEOKOL_01583	GGNKNJNJ_02349	BCMBNKHC_00044	DKIBCKPO_02287	NMKDOBJI_02071	EMBNKICJ_02191	MBAGGKFC_02290	DIBJIBFK_02478	NDKOOMGM_01641	MEIDDJGM_01748	LMOLLKKE_03080	LICNMJOA_02950	CHCEEHAE_03027	EBKMHHDH_02821	EDAGEJEL_02659	CGMIKMFJ_02689	HALJMOII_01559	LFAJGGGK_00058	MPAICFCL_01576	LIEMNADH_00300	GJBOAPEF_01414	LELGMAHH_01662	LHOBDMKG_01717	PAFBLHHF_00423	CBIAGDBB_01595	MBPPBCAB_02215
nhaX		Stress response protein NhaX	142	142	1	1	9569	1	12675	443	443	443	JAIHPHFJ_01142	HDHLPCOH_02854	CFLFEDGE_00926	BJAIGLKP_01313	ODPNKNCF_03113	KHKPIELG_02913	JFMFFMGH_02321	DCMCBFCJ_01385	HGKBCBGM_01218	FBBKEGBC_02314	IPCNCJJC_01351	BNEEOKOL_00427	GGNKNJNJ_01885	BCMBNKHC_02754	DKIBCKPO_00692	NMKDOBJI_01092	EMBNKICJ_00732	MBAGGKFC_01184	DIBJIBFK_00688	NDKOOMGM_00390	MEIDDJGM_01452	LMOLLKKE_01310	LICNMJOA_02447	CHCEEHAE_01516	EBKMHHDH_01369	EDAGEJEL_01138	CGMIKMFJ_01903	HALJMOII_02185	LFAJGGGK_02806	MPAICFCL_00113	LIEMNADH_01140	GJBOAPEF_02299	LELGMAHH_03870	LHOBDMKG_03613	PAFBLHHF_01743	CBIAGDBB_03851	MBPPBCAB_04047
nrdB_2		Ribonucleoside-diphosphate reductase subunit beta	142	142	1	1	23937	1	2772	974	974	974	JAIHPHFJ_02304	HDHLPCOH_03324	CFLFEDGE_03055	BJAIGLKP_03145	ODPNKNCF_03554	KHKPIELG_01712	JFMFFMGH_01865	DCMCBFCJ_02092	HGKBCBGM_03971	FBBKEGBC_03751	IPCNCJJC_02974	BNEEOKOL_03754	GGNKNJNJ_03268	BCMBNKHC_03189	DKIBCKPO_02967	NMKDOBJI_03051	EMBNKICJ_03868	MBAGGKFC_03925	DIBJIBFK_03920	NDKOOMGM_02010	MEIDDJGM_03867	LMOLLKKE_03148	LICNMJOA_03631	CHCEEHAE_02214	EBKMHHDH_03971	EDAGEJEL_03955	CGMIKMFJ_03214	HALJMOII_03753	LFAJGGGK_03674	MPAICFCL_03506	LIEMNADH_03826	GJBOAPEF_03696	LELGMAHH_03525	LHOBDMKG_02954	PAFBLHHF_03607	CBIAGDBB_03061	MBPPBCAB_02722
adk		Adenylate kinase	142	142	1	1	27770	1	9931	578	578	578	JAIHPHFJ_01765	HDHLPCOH_02603	CFLFEDGE_00855	BJAIGLKP_00301	ODPNKNCF_00321	KHKPIELG_00836	JFMFFMGH_00123	DCMCBFCJ_00378	HGKBCBGM_00542	FBBKEGBC_01001	IPCNCJJC_03141	BNEEOKOL_00029	GGNKNJNJ_00514	BCMBNKHC_00997	DKIBCKPO_00415	NMKDOBJI_00926	EMBNKICJ_00531	MBAGGKFC_00122	DIBJIBFK_01376	NDKOOMGM_02541	MEIDDJGM_00686	LMOLLKKE_00705	LICNMJOA_00123	CHCEEHAE_00122	EBKMHHDH_00583	EDAGEJEL_00583	CGMIKMFJ_00928	HALJMOII_00478	LFAJGGGK_00450	MPAICFCL_02354	LIEMNADH_02026	GJBOAPEF_00854	LELGMAHH_00317	LHOBDMKG_00520	PAFBLHHF_01356	CBIAGDBB_00545	MBPPBCAB_00083
sucD		Succinate--CoA ligase [ADP-forming] subunit alpha	142	142	1	1	19896	1	13489	875	875	875	JAIHPHFJ_00447	HDHLPCOH_01176	CFLFEDGE_00313	BJAIGLKP_00652	ODPNKNCF_01524	KHKPIELG_01309	JFMFFMGH_03015	DCMCBFCJ_02825	HGKBCBGM_02761	FBBKEGBC_01581	IPCNCJJC_01256	BNEEOKOL_01566	GGNKNJNJ_02332	BCMBNKHC_00061	DKIBCKPO_02304	NMKDOBJI_02054	EMBNKICJ_02174	MBAGGKFC_02273	DIBJIBFK_02495	NDKOOMGM_01623	MEIDDJGM_01731	LMOLLKKE_02857	LICNMJOA_02967	CHCEEHAE_03010	EBKMHHDH_02804	EDAGEJEL_02676	CGMIKMFJ_02672	HALJMOII_01577	LFAJGGGK_00041	MPAICFCL_01559	LIEMNADH_00317	GJBOAPEF_01431	LELGMAHH_01679	LHOBDMKG_01734	PAFBLHHF_00440	CBIAGDBB_01578	MBPPBCAB_02232
group_7250		hypothetical protein	142	142	1	1	6308	1	23691	305	305	305	JAIHPHFJ_03695	HDHLPCOH_03544	CFLFEDGE_03598	BJAIGLKP_03857	ODPNKNCF_03539	KHKPIELG_03482	JFMFFMGH_03739	DCMCBFCJ_03711	HGKBCBGM_03613	FBBKEGBC_03105	IPCNCJJC_01517	BNEEOKOL_03050	GGNKNJNJ_00935	BCMBNKHC_01037	DKIBCKPO_03310	NMKDOBJI_03276	EMBNKICJ_03479	MBAGGKFC_03632	DIBJIBFK_03582	NDKOOMGM_02746	MEIDDJGM_03069	LMOLLKKE_03772	LICNMJOA_03736	CHCEEHAE_03787	EBKMHHDH_03650	EDAGEJEL_03634	CGMIKMFJ_02744	HALJMOII_03490	LFAJGGGK_03040	MPAICFCL_03705	LIEMNADH_03113	GJBOAPEF_02972	LELGMAHH_01413	LHOBDMKG_02099	PAFBLHHF_03246	CBIAGDBB_02147	MBPPBCAB_01785
rpoN		RNA polymerase sigma-54 factor	142	142	1	1	23887	1	2826	1463	1463	1463	JAIHPHFJ_02326	HDHLPCOH_03346	CFLFEDGE_03202	BJAIGLKP_03281	ODPNKNCF_03482	KHKPIELG_03508	JFMFFMGH_01842	DCMCBFCJ_03656	HGKBCBGM_03506	FBBKEGBC_02872	IPCNCJJC_02951	BNEEOKOL_02900	GGNKNJNJ_03291	BCMBNKHC_03212	DKIBCKPO_02989	NMKDOBJI_03073	EMBNKICJ_03505	MBAGGKFC_03495	DIBJIBFK_03659	NDKOOMGM_01988	MEIDDJGM_02786	LMOLLKKE_03171	LICNMJOA_03608	CHCEEHAE_03760	EBKMHHDH_03504	EDAGEJEL_03610	CGMIKMFJ_03237	HALJMOII_03435	LFAJGGGK_03651	MPAICFCL_03529	LIEMNADH_03849	GJBOAPEF_03719	LELGMAHH_03547	LHOBDMKG_02932	PAFBLHHF_03630	CBIAGDBB_03083	MBPPBCAB_02744
fusA		Elongation factor G	142	142	1	1	6746	30	1	2117	2117	2117	JAIHPHFJ_00791	HDHLPCOH_03125	CFLFEDGE_02402	BJAIGLKP_00996	ODPNKNCF_02006	KHKPIELG_01828	JFMFFMGH_00765	DCMCBFCJ_00828	HGKBCBGM_02356	FBBKEGBC_01446	IPCNCJJC_00557	BNEEOKOL_00902	GGNKNJNJ_01174	BCMBNKHC_01850	DKIBCKPO_00873	NMKDOBJI_01273	EMBNKICJ_01751	MBAGGKFC_01379	DIBJIBFK_01794	NDKOOMGM_01224	MEIDDJGM_02051	LMOLLKKE_00356	LICNMJOA_00817	CHCEEHAE_02097	EBKMHHDH_01031	EDAGEJEL_01957	CGMIKMFJ_02105	HALJMOII_01258	LFAJGGGK_01140	MPAICFCL_02542	LIEMNADH_00788	GJBOAPEF_03208	LELGMAHH_02516	LHOBDMKG_01598	PAFBLHHF_02810	CBIAGDBB_01714	MBPPBCAB_02056
group_7942		hypothetical protein	142	142	1	1	23734	1	2966	869	869	869	JAIHPHFJ_02830	HDHLPCOH_03405	CFLFEDGE_02055	BJAIGLKP_02632	ODPNKNCF_03424	KHKPIELG_03417	JFMFFMGH_03430	DCMCBFCJ_03368	HGKBCBGM_03068	FBBKEGBC_02670	IPCNCJJC_04100	BNEEOKOL_02724	GGNKNJNJ_00709	BCMBNKHC_01264	DKIBCKPO_03116	NMKDOBJI_03038	EMBNKICJ_02739	MBAGGKFC_02988	DIBJIBFK_03159	NDKOOMGM_02864	MEIDDJGM_02760	LMOLLKKE_03928	LICNMJOA_03366	CHCEEHAE_03443	EBKMHHDH_03123	EDAGEJEL_03199	CGMIKMFJ_02497	HALJMOII_03078	LFAJGGGK_02928	MPAICFCL_03759	LIEMNADH_03224	GJBOAPEF_03084	LELGMAHH_01604	LHOBDMKG_04230	PAFBLHHF_03134	CBIAGDBB_02271	MBPPBCAB_01976
eno		Enolase	142	142	1	1	6662	22	6	1295	1295	1295	JAIHPHFJ_00836	HDHLPCOH_03170	CFLFEDGE_02357	BJAIGLKP_01041	ODPNKNCF_01961	KHKPIELG_01783	JFMFFMGH_00720	DCMCBFCJ_00873	HGKBCBGM_02311	FBBKEGBC_01401	IPCNCJJC_03203	BNEEOKOL_00947	GGNKNJNJ_01223	BCMBNKHC_01898	DKIBCKPO_00824	NMKDOBJI_01224	EMBNKICJ_01706	MBAGGKFC_01334	DIBJIBFK_01839	NDKOOMGM_01179	MEIDDJGM_02006	LMOLLKKE_00307	LICNMJOA_00772	CHCEEHAE_02142	EBKMHHDH_01076	EDAGEJEL_01912	CGMIKMFJ_02057	HALJMOII_01303	LFAJGGGK_01188	MPAICFCL_02590	LIEMNADH_00836	GJBOAPEF_03160	LELGMAHH_02562	LHOBDMKG_01552	PAFBLHHF_02762	CBIAGDBB_01760	MBPPBCAB_02102
group_8041		Butanoate coenzyme A-transferase	142	142	1	1	25633	7	93	1274	1274	1274	JAIHPHFJ_02020	HDHLPCOH_02452	CFLFEDGE_01940	BJAIGLKP_02087	ODPNKNCF_00170	KHKPIELG_03186	JFMFFMGH_00269	DCMCBFCJ_00232	HGKBCBGM_00396	FBBKEGBC_00650	IPCNCJJC_02847	BNEEOKOL_00175	GGNKNJNJ_00668	BCMBNKHC_00843	DKIBCKPO_00262	NMKDOBJI_03830	EMBNKICJ_00385	MBAGGKFC_00268	DIBJIBFK_00436	NDKOOMGM_00780	MEIDDJGM_02337	LMOLLKKE_02699	LICNMJOA_00269	CHCEEHAE_00268	EBKMHHDH_00437	EDAGEJEL_00437	CGMIKMFJ_00774	HALJMOII_00328	LFAJGGGK_00599	MPAICFCL_02101	LIEMNADH_02511	GJBOAPEF_02418	LELGMAHH_00170	LHOBDMKG_00668	PAFBLHHF_01505	CBIAGDBB_00693	MBPPBCAB_00231
group_8111		hypothetical protein	142	142	1	1	18492	1	16112	1367	1367	1367	JAIHPHFJ_02918	HDHLPCOH_00740	CFLFEDGE_03346	BJAIGLKP_02894	ODPNKNCF_01085	KHKPIELG_00069	JFMFFMGH_01503	DCMCBFCJ_01007	HGKBCBGM_01517	FBBKEGBC_00410	IPCNCJJC_02601	BNEEOKOL_02479	GGNKNJNJ_02812	BCMBNKHC_03118	DKIBCKPO_01808	NMKDOBJI_02290	EMBNKICJ_03349	MBAGGKFC_00378	DIBJIBFK_00968	NDKOOMGM_01403	MEIDDJGM_02971	LMOLLKKE_01977	LICNMJOA_01210	CHCEEHAE_00772	EBKMHHDH_01881	EDAGEJEL_00773	CGMIKMFJ_03191	HALJMOII_01815	LFAJGGGK_03428	MPAICFCL_00639	LIEMNADH_02773	GJBOAPEF_00442	LELGMAHH_01359	LHOBDMKG_03836	PAFBLHHF_03502	CBIAGDBB_03452	MBPPBCAB_01264
clpS		ATP-dependent Clp protease adapter protein ClpS	142	142	1	1	10912	1	19601	308	308	308	JAIHPHFJ_03026	HDHLPCOH_01740	CFLFEDGE_02776	BJAIGLKP_03003	ODPNKNCF_02676	KHKPIELG_02656	JFMFFMGH_03565	DCMCBFCJ_03503	HGKBCBGM_03332	FBBKEGBC_02931	IPCNCJJC_00701	BNEEOKOL_02521	GGNKNJNJ_01812	BCMBNKHC_02200	DKIBCKPO_02853	NMKDOBJI_02834	EMBNKICJ_03010	MBAGGKFC_03316	DIBJIBFK_03280	NDKOOMGM_02147	MEIDDJGM_02631	LMOLLKKE_00998	LICNMJOA_03491	CHCEEHAE_03622	EBKMHHDH_03339	EDAGEJEL_03477	CGMIKMFJ_01471	HALJMOII_03395	LFAJGGGK_01648	MPAICFCL_01175	LIEMNADH_02461	GJBOAPEF_01796	LELGMAHH_00657	LHOBDMKG_01073	PAFBLHHF_02512	CBIAGDBB_01139	MBPPBCAB_01020
rluB		Ribosomal large subunit pseudouridine synthase B	142	142	1	1	17128	1	671	986	986	986	JAIHPHFJ_00364	HDHLPCOH_00356	CFLFEDGE_01171	BJAIGLKP_01554	ODPNKNCF_00702	KHKPIELG_00455	JFMFFMGH_01315	DCMCBFCJ_02223	HGKBCBGM_00784	FBBKEGBC_01228	IPCNCJJC_01878	BNEEOKOL_01088	GGNKNJNJ_00468	BCMBNKHC_00583	DKIBCKPO_03615	NMKDOBJI_03149	EMBNKICJ_01321	MBAGGKFC_01615	DIBJIBFK_02678	NDKOOMGM_00202	MEIDDJGM_00075	LMOLLKKE_01373	LICNMJOA_02128	CHCEEHAE_01210	EBKMHHDH_02281	EDAGEJEL_01724	CGMIKMFJ_00725	HALJMOII_00816	LFAJGGGK_00887	MPAICFCL_01764	LIEMNADH_01517	GJBOAPEF_00133	LELGMAHH_00845	LHOBDMKG_00147	PAFBLHHF_01073	CBIAGDBB_00173	MBPPBCAB_00512
nusG		Transcription termination/antitermination protein NusG	142	142	1	1	9354	1	20863	542	542	542	JAIHPHFJ_01067	HDHLPCOH_02781	CFLFEDGE_01001	BJAIGLKP_01238	ODPNKNCF_03186	KHKPIELG_02986	JFMFFMGH_02392	DCMCBFCJ_01314	HGKBCBGM_01289	FBBKEGBC_03258	IPCNCJJC_01112	BNEEOKOL_03306	GGNKNJNJ_01621	BCMBNKHC_02314	DKIBCKPO_00618	NMKDOBJI_01018	EMBNKICJ_00803	MBAGGKFC_01255	DIBJIBFK_00617	NDKOOMGM_00464	MEIDDJGM_01381	LMOLLKKE_01200	LICNMJOA_03796	CHCEEHAE_01445	EBKMHHDH_01298	EDAGEJEL_01067	CGMIKMFJ_01788	HALJMOII_02258	LFAJGGGK_02412	MPAICFCL_00196	LIEMNADH_01057	GJBOAPEF_02382	LELGMAHH_03737	LHOBDMKG_03415	PAFBLHHF_01826	CBIAGDBB_03672	MBPPBCAB_03863
murD		UDP-N-acetylmuramoylalanine--D-glutamate ligase	142	142	1	1	8383	1	11854	1379	1379	1379	JAIHPHFJ_02706	HDHLPCOH_02144	CFLFEDGE_03038	BJAIGLKP_02773	ODPNKNCF_02418	KHKPIELG_02241	JFMFFMGH_02821	DCMCBFCJ_02649	HGKBCBGM_02585	FBBKEGBC_00332	IPCNCJJC_00112	BNEEOKOL_02139	GGNKNJNJ_00127	BCMBNKHC_00455	DKIBCKPO_01600	NMKDOBJI_00300	EMBNKICJ_02092	MBAGGKFC_02191	DIBJIBFK_02395	NDKOOMGM_01558	MEIDDJGM_01649	LMOLLKKE_00127	LICNMJOA_02867	CHCEEHAE_02834	EBKMHHDH_02722	EDAGEJEL_02482	CGMIKMFJ_00370	HALJMOII_02561	LFAJGGGK_03861	MPAICFCL_00814	LIEMNADH_03085	GJBOAPEF_01181	LELGMAHH_03511	LHOBDMKG_02660	PAFBLHHF_02108	CBIAGDBB_02410	MBPPBCAB_01647
hemE		Uroporphyrinogen decarboxylase	142	142	1	1	7758	1	20543	1025	1025	1025	JAIHPHFJ_02612	HDHLPCOH_01994	CFLFEDGE_01645	BJAIGLKP_01967	ODPNKNCF_02269	KHKPIELG_02091	JFMFFMGH_01051	DCMCBFCJ_00542	HGKBCBGM_01879	FBBKEGBC_00170	IPCNCJJC_02387	BNEEOKOL_03252	GGNKNJNJ_01116	BCMBNKHC_01627	DKIBCKPO_03087	NMKDOBJI_00140	EMBNKICJ_01470	MBAGGKFC_01889	DIBJIBFK_02077	NDKOOMGM_03523	MEIDDJGM_00973	LMOLLKKE_00750	LICNMJOA_01100	CHCEEHAE_02626	EBKMHHDH_00748	EDAGEJEL_01393	CGMIKMFJ_01126	HALJMOII_00940	LFAJGGGK_04048	MPAICFCL_03641	LIEMNADH_00508	GJBOAPEF_04050	LELGMAHH_00973	LHOBDMKG_01019	PAFBLHHF_02449	CBIAGDBB_00895	MBPPBCAB_01545
tolQ_2		Protein TolQ	142	142	1	1	8448	9	40	695	695	695	JAIHPHFJ_02727	HDHLPCOH_02165	CFLFEDGE_03700	BJAIGLKP_02794	ODPNKNCF_02439	KHKPIELG_02262	JFMFFMGH_02800	DCMCBFCJ_02628	HGKBCBGM_02564	FBBKEGBC_00353	IPCNCJJC_00135	BNEEOKOL_02118	GGNKNJNJ_00104	BCMBNKHC_00432	DKIBCKPO_02467	NMKDOBJI_00323	EMBNKICJ_02113	MBAGGKFC_02212	DIBJIBFK_02416	NDKOOMGM_03774	MEIDDJGM_01670	LMOLLKKE_00104	LICNMJOA_02888	CHCEEHAE_02813	EBKMHHDH_02743	EDAGEJEL_02461	CGMIKMFJ_00393	HALJMOII_03783	LFAJGGGK_03181	MPAICFCL_00835	LIEMNADH_03064	GJBOAPEF_01160	LELGMAHH_03004	LHOBDMKG_02335	PAFBLHHF_02087	CBIAGDBB_02388	MBPPBCAB_01669
nagB		Glucosamine-6-phosphate deaminase 1	142	142	1	1	8195	1	22391	1919	1919	1919	JAIHPHFJ_03763	HDHLPCOH_02093	CFLFEDGE_03753	BJAIGLKP_03709	ODPNKNCF_02367	KHKPIELG_02190	JFMFFMGH_02872	DCMCBFCJ_02700	HGKBCBGM_02636	FBBKEGBC_00281	IPCNCJJC_00055	BNEEOKOL_02190	GGNKNJNJ_00184	BCMBNKHC_00512	DKIBCKPO_01657	NMKDOBJI_00243	EMBNKICJ_02041	MBAGGKFC_02140	DIBJIBFK_02344	NDKOOMGM_01506	MEIDDJGM_01598	LMOLLKKE_00184	LICNMJOA_02816	CHCEEHAE_02885	EBKMHHDH_02671	EDAGEJEL_02533	CGMIKMFJ_00313	HALJMOII_02509	LFAJGGGK_03144	MPAICFCL_00763	LIEMNADH_03326	GJBOAPEF_01232	LELGMAHH_03462	LHOBDMKG_02709	PAFBLHHF_02159	CBIAGDBB_03562	MBPPBCAB_01598
recR		Recombination protein RecR	142	142	1	1	21966	1	23329	605	605	605	JAIHPHFJ_01685	HDHLPCOH_01502	CFLFEDGE_02290	BJAIGLKP_01743	ODPNKNCF_02920	KHKPIELG_02418	JFMFFMGH_00528	DCMCBFCJ_02455	HGKBCBGM_00085	FBBKEGBC_02355	IPCNCJJC_02210	BNEEOKOL_01383	GGNKNJNJ_03028	BCMBNKHC_03321	DKIBCKPO_00044	NMKDOBJI_01336	EMBNKICJ_00126	MBAGGKFC_00903	DIBJIBFK_00126	NDKOOMGM_02953	MEIDDJGM_00382	LMOLLKKE_03299	LICNMJOA_00580	CHCEEHAE_00579	EBKMHHDH_00126	EDAGEJEL_00126	CGMIKMFJ_00014	HALJMOII_00133	LFAJGGGK_02747	MPAICFCL_02850	LIEMNADH_03500	GJBOAPEF_03377	LELGMAHH_02669	LHOBDMKG_02254	PAFBLHHF_03289	CBIAGDBB_03251	MBPPBCAB_03139
group_927		hypothetical protein	142	142	1	1	7642	1	18536	317	317	317	JAIHPHFJ_02590	HDHLPCOH_01973	CFLFEDGE_01666	BJAIGLKP_01945	ODPNKNCF_02248	KHKPIELG_02070	JFMFFMGH_01030	DCMCBFCJ_00563	HGKBCBGM_01900	FBBKEGBC_00149	IPCNCJJC_02408	BNEEOKOL_03406	GGNKNJNJ_01095	BCMBNKHC_01606	DKIBCKPO_03066	NMKDOBJI_00119	EMBNKICJ_01491	MBAGGKFC_01868	DIBJIBFK_02056	NDKOOMGM_00750	MEIDDJGM_00952	LMOLLKKE_00771	LICNMJOA_01079	CHCEEHAE_02605	EBKMHHDH_00769	EDAGEJEL_01414	CGMIKMFJ_01105	HALJMOII_00962	LFAJGGGK_01844	MPAICFCL_03663	LIEMNADH_00530	GJBOAPEF_02199	LELGMAHH_00994	LHOBDMKG_00998	PAFBLHHF_02427	CBIAGDBB_00916	MBPPBCAB_01524
fbp		Fructose-1,6-bisphosphatase class 1	142	142	1	1	2830	1	19365	1022	1022	1022	JAIHPHFJ_03527	HDHLPCOH_01360	CFLFEDGE_03444	BJAIGLKP_03348	ODPNKNCF_01339	KHKPIELG_01493	JFMFFMGH_02092	DCMCBFCJ_01865	HGKBCBGM_02063	FBBKEGBC_01653	IPCNCJJC_01625	BNEEOKOL_01990	GGNKNJNJ_02779	BCMBNKHC_03007	DKIBCKPO_02768	NMKDOBJI_02637	EMBNKICJ_02620	MBAGGKFC_02608	DIBJIBFK_02915	NDKOOMGM_03676	MEIDDJGM_03424	LMOLLKKE_01731	LICNMJOA_01784	CHCEEHAE_02442	EBKMHHDH_02421	EDAGEJEL_02302	CGMIKMFJ_03111	HALJMOII_02739	LFAJGGGK_01919	MPAICFCL_01967	LIEMNADH_02174	GJBOAPEF_01950	LELGMAHH_02753	LHOBDMKG_04104	PAFBLHHF_03060	CBIAGDBB_02547	MBPPBCAB_03300
greA_2		Transcription elongation factor GreA	142	142	1	1	23719	1	3015	470	470	470	JAIHPHFJ_02819	HDHLPCOH_03416	CFLFEDGE_02066	BJAIGLKP_02643	ODPNKNCF_03413	KHKPIELG_03406	JFMFFMGH_03419	DCMCBFCJ_03357	HGKBCBGM_03057	FBBKEGBC_02681	IPCNCJJC_02928	BNEEOKOL_02713	GGNKNJNJ_00720	BCMBNKHC_01253	DKIBCKPO_03127	NMKDOBJI_03027	EMBNKICJ_02728	MBAGGKFC_02999	DIBJIBFK_03148	NDKOOMGM_02853	MEIDDJGM_02749	LMOLLKKE_03917	LICNMJOA_03355	CHCEEHAE_03432	EBKMHHDH_03134	EDAGEJEL_03188	CGMIKMFJ_02508	HALJMOII_03089	LFAJGGGK_02939	MPAICFCL_03770	LIEMNADH_03213	GJBOAPEF_03073	LELGMAHH_01526	LHOBDMKG_04241	PAFBLHHF_03145	CBIAGDBB_02260	MBPPBCAB_01898
nusA		Transcription termination/antitermination protein NusA	142	142	1	1	7076	1	21590	1247	1247	1247	JAIHPHFJ_00735	HDHLPCOH_03066	CFLFEDGE_02695	BJAIGLKP_00939	ODPNKNCF_02064	KHKPIELG_01886	JFMFFMGH_00830	DCMCBFCJ_00763	HGKBCBGM_03602	FBBKEGBC_03357	IPCNCJJC_00486	BNEEOKOL_01361	GGNKNJNJ_02028	BCMBNKHC_02445	DKIBCKPO_00933	NMKDOBJI_02799	EMBNKICJ_03391	MBAGGKFC_01444	DIBJIBFK_01729	NDKOOMGM_00565	MEIDDJGM_03018	LMOLLKKE_02005	LICNMJOA_00882	CHCEEHAE_02032	EBKMHHDH_00966	EDAGEJEL_01611	CGMIKMFJ_01367	HALJMOII_01147	LFAJGGGK_01081	MPAICFCL_03397	LIEMNADH_00729	GJBOAPEF_03519	LELGMAHH_01180	LHOBDMKG_00812	PAFBLHHF_03580	CBIAGDBB_01102	MBPPBCAB_01340
group_976		hypothetical protein	142	142	1	1	8982	2	106	332	332	332	JAIHPHFJ_00942	HDHLPCOH_02663	CFLFEDGE_01126	BJAIGLKP_01113	ODPNKNCF_03305	KHKPIELG_03104	JFMFFMGH_02763	DCMCBFCJ_02591	HGKBCBGM_02527	FBBKEGBC_03178	IPCNCJJC_02992	BNEEOKOL_03158	GGNKNJNJ_03728	BCMBNKHC_03776	DKIBCKPO_00494	NMKDOBJI_01926	EMBNKICJ_00924	MBAGGKFC_02039	DIBJIBFK_00496	NDKOOMGM_02908	MEIDDJGM_03142	LMOLLKKE_03206	LICNMJOA_02642	CHCEEHAE_02703	EBKMHHDH_01177	EDAGEJEL_02351	CGMIKMFJ_03826	HALJMOII_02377	LFAJGGGK_03778	MPAICFCL_00313	LIEMNADH_00940	GJBOAPEF_02721	LELGMAHH_02956	LHOBDMKG_03321	PAFBLHHF_01943	CBIAGDBB_02646	MBPPBCAB_03399
purC		Phosphoribosylaminoimidazole-succinocarboxamide synthase	142	142	1	1	16972	3	156	722	722	722	JAIHPHFJ_00316	HDHLPCOH_00311	CFLFEDGE_01219	BJAIGLKP_01602	ODPNKNCF_00657	KHKPIELG_00500	JFMFFMGH_01268	DCMCBFCJ_02270	HGKBCBGM_00831	FBBKEGBC_01275	IPCNCJJC_00390	BNEEOKOL_01135	GGNKNJNJ_01515	BCMBNKHC_02055	DKIBCKPO_01974	NMKDOBJI_01565	EMBNKICJ_01368	MBAGGKFC_01662	DIBJIBFK_01531	NDKOOMGM_00157	MEIDDJGM_00122	LMOLLKKE_01081	LICNMJOA_02175	CHCEEHAE_01257	EBKMHHDH_02234	EDAGEJEL_01677	CGMIKMFJ_01669	HALJMOII_00771	LFAJGGGK_00840	MPAICFCL_01811	LIEMNADH_01470	GJBOAPEF_00180	LELGMAHH_00791	LHOBDMKG_00201	PAFBLHHF_01120	CBIAGDBB_00227	MBPPBCAB_00566
ahcY		Adenosylhomocysteinase	142	142	1	1	16871	1	7827	1313	1313	1313	JAIHPHFJ_00273	HDHLPCOH_00267	CFLFEDGE_01262	BJAIGLKP_01645	ODPNKNCF_00613	KHKPIELG_00544	JFMFFMGH_01223	DCMCBFCJ_02315	HGKBCBGM_00876	FBBKEGBC_01320	IPCNCJJC_00345	BNEEOKOL_01180	GGNKNJNJ_01470	BCMBNKHC_02010	DKIBCKPO_01929	NMKDOBJI_01610	EMBNKICJ_01413	MBAGGKFC_01707	DIBJIBFK_01576	NDKOOMGM_00113	MEIDDJGM_00167	LMOLLKKE_01036	LICNMJOA_02220	CHCEEHAE_01302	EBKMHHDH_02189	EDAGEJEL_01632	CGMIKMFJ_01624	HALJMOII_00727	LFAJGGGK_00796	MPAICFCL_01855	LIEMNADH_01426	GJBOAPEF_00224	LELGMAHH_00746	LHOBDMKG_00246	PAFBLHHF_01164	CBIAGDBB_00272	MBPPBCAB_00611
pepO_2		Neutral endopeptidase	142	142	1	1	25620	7	117	2072	2072	2072	JAIHPHFJ_03341	HDHLPCOH_02444	CFLFEDGE_03264	BJAIGLKP_02315	ODPNKNCF_00162	KHKPIELG_03194	JFMFFMGH_00277	DCMCBFCJ_00224	HGKBCBGM_00388	FBBKEGBC_00658	IPCNCJJC_02839	BNEEOKOL_00183	GGNKNJNJ_00676	BCMBNKHC_00835	DKIBCKPO_00254	NMKDOBJI_03822	EMBNKICJ_00377	MBAGGKFC_00276	DIBJIBFK_00428	NDKOOMGM_00788	MEIDDJGM_02345	LMOLLKKE_02691	LICNMJOA_00277	CHCEEHAE_00276	EBKMHHDH_00429	EDAGEJEL_00429	CGMIKMFJ_00766	HALJMOII_00320	LFAJGGGK_00607	MPAICFCL_02109	LIEMNADH_02519	GJBOAPEF_02426	LELGMAHH_00162	LHOBDMKG_00676	PAFBLHHF_01513	CBIAGDBB_00701	MBPPBCAB_00239
fbaA		Fructose-bisphosphate aldolase class 2	142	142	1	1	7608	1	18576	1070	1070	1070	JAIHPHFJ_02575	HDHLPCOH_01958	CFLFEDGE_01681	BJAIGLKP_01930	ODPNKNCF_02233	KHKPIELG_02055	JFMFFMGH_01015	DCMCBFCJ_00578	HGKBCBGM_01915	FBBKEGBC_00134	IPCNCJJC_02426	BNEEOKOL_03421	GGNKNJNJ_01077	BCMBNKHC_01588	DKIBCKPO_03048	NMKDOBJI_00101	EMBNKICJ_01506	MBAGGKFC_01853	DIBJIBFK_02041	NDKOOMGM_00735	MEIDDJGM_00937	LMOLLKKE_00789	LICNMJOA_01064	CHCEEHAE_02590	EBKMHHDH_00784	EDAGEJEL_01429	CGMIKMFJ_01087	HALJMOII_00977	LFAJGGGK_01829	MPAICFCL_03678	LIEMNADH_00545	GJBOAPEF_02184	LELGMAHH_01009	LHOBDMKG_00983	PAFBLHHF_02412	CBIAGDBB_00931	MBPPBCAB_01509
mrdB		Peptidoglycan glycosyltransferase MrdB	141	141	1	1	7950	1	22591	1229	1229	1229	JAIHPHFJ_02648	HDHLPCOH_02016	CFLFEDGE_01609	BJAIGLKP_02003	ODPNKNCF_02291	KHKPIELG_02113	JFMFFMGH_01078	DCMCBFCJ_00515	HGKBCBGM_01852	FBBKEGBC_00197	IPCNCJJC_03677	BNEEOKOL_03279	GGNKNJNJ_03838	BCMBNKHC_03915	DKIBCKPO_01728	NMKDOBJI_00172	EMBNKICJ_01443	MBAGGKFC_01916	DIBJIBFK_02104	NDKOOMGM_02996	MEIDDJGM_01000	LMOLLKKE_04081	LICNMJOA_01127	CHCEEHAE_02653	EBKMHHDH_00721	EDAGEJEL_01366	CGMIKMFJ_03942	HALJMOII_02432	LFAJGGGK_03075	MPAICFCL_00694	LIEMNADH_03257	GJBOAPEF_01301	LELGMAHH_03613	LHOBDMKG_03196	PAFBLHHF_02228	CBIAGDBB_03366	MBPPBCAB_03800
tyrS		Tyrosine--tRNA ligase	141	141	1	1	25552	1	2323	1295	1295	1295	JAIHPHFJ_03356	HDHLPCOH_02428	CFLFEDGE_03279	BJAIGLKP_02300	ODPNKNCF_00146	KHKPIELG_03210	JFMFFMGH_00293	DCMCBFCJ_00208	HGKBCBGM_00372	FBBKEGBC_00674	IPCNCJJC_02823	BNEEOKOL_00199	GGNKNJNJ_00692	BCMBNKHC_00819	DKIBCKPO_00238	NMKDOBJI_01530	EMBNKICJ_00361	MBAGGKFC_00292	DIBJIBFK_00412	NDKOOMGM_00804	MEIDDJGM_02361	LMOLLKKE_02675	LICNMJOA_00293	CHCEEHAE_00292	EBKMHHDH_00413	EDAGEJEL_00413	CGMIKMFJ_00750	HALJMOII_00304	LFAJGGGK_00623	MPAICFCL_02125	LIEMNADH_02535	GJBOAPEF_02442	LELGMAHH_00146	LHOBDMKG_00692	PAFBLHHF_01529	CBIAGDBB_00717	MBPPBCAB_00255
group_10201		hypothetical protein	141	141	1	1	2601	1	19212	1019	1019	1019	JAIHPHFJ_01930	HDHLPCOH_01432	CFLFEDGE_02565	BJAIGLKP_02475	ODPNKNCF_01267	KHKPIELG_01565	JFMFFMGH_02020	DCMCBFCJ_01937	HGKBCBGM_02135	FBBKEGBC_01725	IPCNCJJC_01695	BNEEOKOL_01918	GGNKNJNJ_02709	BCMBNKHC_03077	DKIBCKPO_02699	NMKDOBJI_02568	EMBNKICJ_02548	MBAGGKFC_02536	DIBJIBFK_02843	NDKOOMGM_02252	MEIDDJGM_01260	LMOLLKKE_01801	LICNMJOA_01856	CHCEEHAE_02370	EBKMHHDH_02493	EDAGEJEL_02230	CGMIKMFJ_03041	HALJMOII_02667	LFAJGGGK_01987	MPAICFCL_02035	LIEMNADH_02106	GJBOAPEF_01882	LELGMAHH_02825	LHOBDMKG_02585	PAFBLHHF_02992	CBIAGDBB_02475	MBPPBCAB_03228
lpxG_1		UDP-2,3-diacylglucosamine pyrophosphatase LpxG	141	141	1	1	27906	1	9848	1208	1208	1208	JAIHPHFJ_02140	HDHLPCOH_02556	CFLFEDGE_01821	BJAIGLKP_02207	ODPNKNCF_00274	KHKPIELG_00883	JFMFFMGH_00161	DCMCBFCJ_00340	HGKBCBGM_00504	FBBKEGBC_00963	IPCNCJJC_00984	BNEEOKOL_00067	GGNKNJNJ_00558	BCMBNKHC_00953	DKIBCKPO_00371	NMKDOBJI_00882	EMBNKICJ_00493	MBAGGKFC_00160	DIBJIBFK_01338	NDKOOMGM_03124	MEIDDJGM_00724	LMOLLKKE_00661	LICNMJOA_00161	CHCEEHAE_00160	EBKMHHDH_00545	EDAGEJEL_00545	CGMIKMFJ_00884	HALJMOII_00431	LFAJGGGK_00494	MPAICFCL_02310	LIEMNADH_03648	GJBOAPEF_00810	LELGMAHH_00274	LHOBDMKG_00563	PAFBLHHF_01400	CBIAGDBB_00588	MBPPBCAB_00126
nagA		Alpha-N-acetylgalactosaminidase	141	141	1	1	19114	4	23	1388	1388	1388	JAIHPHFJ_02149	HDHLPCOH_00926	CFLFEDGE_01696	BJAIGLKP_02418	ODPNKNCF_01775	KHKPIELG_01059	JFMFFMGH_02523	DCMCBFCJ_01731	HGKBCBGM_01704	FBBKEGBC_02755	IPCNCJJC_03802	BNEEOKOL_03203	GGNKNJNJ_02958	BCMBNKHC_01730	DKIBCKPO_03642	NMKDOBJI_03894	EMBNKICJ_01077	MBAGGKFC_03730	DIBJIBFK_02159	NDKOOMGM_03542	MEIDDJGM_02080	LMOLLKKE_01901	LICNMJOA_01650	CHCEEHAE_01861	EBKMHHDH_02055	EDAGEJEL_02035	CGMIKMFJ_01221	HALJMOII_03702	LFAJGGGK_00368	MPAICFCL_02666	LIEMNADH_04046	GJBOAPEF_03847	LELGMAHH_04007	LHOBDMKG_03683	PAFBLHHF_00114	CBIAGDBB_04020	MBPPBCAB_02951
cysS		Cysteine--tRNA ligase	141	141	1	1	9313	10	52	1463	1463	1463	JAIHPHFJ_01038	HDHLPCOH_02756	CFLFEDGE_01030	BJAIGLKP_01209	ODPNKNCF_03211	KHKPIELG_03011	JFMFFMGH_02668	DCMCBFCJ_02496	HGKBCBGM_02432	FBBKEGBC_02436	IPCNCJJC_01085	BNEEOKOL_02337	GGNKNJNJ_01594	BCMBNKHC_02341	DKIBCKPO_00591	NMKDOBJI_00991	EMBNKICJ_00829	MBAGGKFC_01944	DIBJIBFK_00591	NDKOOMGM_00489	MEIDDJGM_03300	LMOLLKKE_01227	LICNMJOA_02737	CHCEEHAE_02798	EBKMHHDH_01272	EDAGEJEL_02446	CGMIKMFJ_01815	HALJMOII_02283	LFAJGGGK_02438	MPAICFCL_00222	LIEMNADH_01031	GJBOAPEF_02812	LELGMAHH_03711	LHOBDMKG_03441	PAFBLHHF_01852	CBIAGDBB_03646	MBPPBCAB_03889
dnaN		Beta sliding clamp	141	141	1	1	25855	1	12909	1130	1130	1130	JAIHPHFJ_02122	HDHLPCOH_02537	CFLFEDGE_01839	BJAIGLKP_02189	ODPNKNCF_00255	KHKPIELG_00902	JFMFFMGH_00180	DCMCBFCJ_00321	HGKBCBGM_00485	FBBKEGBC_00944	IPCNCJJC_01006	BNEEOKOL_00086	GGNKNJNJ_00580	BCMBNKHC_00931	DKIBCKPO_00349	NMKDOBJI_00860	EMBNKICJ_00474	MBAGGKFC_00179	DIBJIBFK_01319	NDKOOMGM_02466	MEIDDJGM_00743	LMOLLKKE_00639	LICNMJOA_00180	CHCEEHAE_00179	EBKMHHDH_00526	EDAGEJEL_00526	CGMIKMFJ_00862	HALJMOII_00412	LFAJGGGK_00512	MPAICFCL_02292	LIEMNADH_03666	GJBOAPEF_00792	LELGMAHH_00256	LHOBDMKG_00581	PAFBLHHF_01418	CBIAGDBB_00606	MBPPBCAB_00144
lptD_2		LPS-assembly protein LptD	141	141	1	1	9595	1	12686	1751	1751	1751	JAIHPHFJ_01152	HDHLPCOH_02864	CFLFEDGE_00916	BJAIGLKP_01323	ODPNKNCF_03103	KHKPIELG_02903	JFMFFMGH_02311	DCMCBFCJ_01395	HGKBCBGM_01208	FBBKEGBC_02304	IPCNCJJC_01361	BNEEOKOL_00437	GGNKNJNJ_01895	BCMBNKHC_02764	DKIBCKPO_00702	NMKDOBJI_01102	EMBNKICJ_00722	MBAGGKFC_01174	DIBJIBFK_00698	NDKOOMGM_00380	MEIDDJGM_01462	LMOLLKKE_01300	LICNMJOA_02437	CHCEEHAE_01526	EBKMHHDH_01379	EDAGEJEL_01148	CGMIKMFJ_01913	HALJMOII_02175	LFAJGGGK_02814	MPAICFCL_00105	LIEMNADH_01148	GJBOAPEF_02291	LELGMAHH_03878	LHOBDMKG_03621	PAFBLHHF_01735	CBIAGDBB_03843	MBPPBCAB_04055
ffh		Signal recognition particle protein	141	141	1	1	20685	1	14200	1364	1364	1364	JAIHPHFJ_00621	HDHLPCOH_01313	CFLFEDGE_00487	BJAIGLKP_00825	ODPNKNCF_01386	KHKPIELG_01446	JFMFFMGH_03172	DCMCBFCJ_02930	HGKBCBGM_03694	FBBKEGBC_03616	IPCNCJJC_03525	BNEEOKOL_03574	GGNKNJNJ_02096	BCMBNKHC_00286	DKIBCKPO_03469	NMKDOBJI_03370	EMBNKICJ_03623	MBAGGKFC_02439	DIBJIBFK_03687	NDKOOMGM_03449	MEIDDJGM_03542	LMOLLKKE_02647	LICNMJOA_02509	CHCEEHAE_03185	EBKMHHDH_03673	EDAGEJEL_02818	CGMIKMFJ_02388	HALJMOII_01714	LFAJGGGK_02255	MPAICFCL_03481	LIEMNADH_03765	GJBOAPEF_03603	LELGMAHH_02451	LHOBDMKG_03065	PAFBLHHF_00640	CBIAGDBB_03491	MBPPBCAB_02894
ftsA		Cell division protein FtsA	141	141	1	1	8399	1	11841	1361	1361	1361	JAIHPHFJ_02713	HDHLPCOH_02151	CFLFEDGE_03045	BJAIGLKP_02780	ODPNKNCF_02425	KHKPIELG_02248	JFMFFMGH_02814	DCMCBFCJ_02642	HGKBCBGM_02578	FBBKEGBC_00339	IPCNCJJC_00119	BNEEOKOL_02132	GGNKNJNJ_00120	BCMBNKHC_00448	DKIBCKPO_01593	NMKDOBJI_00307	EMBNKICJ_02099	MBAGGKFC_02198	DIBJIBFK_02402	NDKOOMGM_01565	MEIDDJGM_01656	LMOLLKKE_00120	LICNMJOA_02874	CHCEEHAE_02827	EBKMHHDH_02729	EDAGEJEL_02475	CGMIKMFJ_00377	HALJMOII_02568	LFAJGGGK_03856	MPAICFCL_00819	LIEMNADH_03080	GJBOAPEF_01176	LELGMAHH_03517	LHOBDMKG_02654	PAFBLHHF_02103	CBIAGDBB_02404	MBPPBCAB_01653
lgt_1		Prolipoprotein diacylglyceryl transferase	141	141	1	1	27258	1	8947	839	839	839	JAIHPHFJ_00073	HDHLPCOH_00090	CFLFEDGE_00655	BJAIGLKP_00116	ODPNKNCF_00436	KHKPIELG_00720	JFMFFMGH_00053	DCMCBFCJ_00447	HGKBCBGM_00611	FBBKEGBC_01070	IPCNCJJC_02322	BNEEOKOL_03033	GGNKNJNJ_03216	BCMBNKHC_03456	DKIBCKPO_01234	NMKDOBJI_00451	EMBNKICJ_00600	MBAGGKFC_00053	DIBJIBFK_01445	NDKOOMGM_02231	MEIDDJGM_00617	LMOLLKKE_02287	LICNMJOA_00053	CHCEEHAE_00053	EBKMHHDH_00653	EDAGEJEL_00653	CGMIKMFJ_03463	HALJMOII_00548	LFAJGGGK_02158	MPAICFCL_00984	LIEMNADH_01867	GJBOAPEF_01014	LELGMAHH_00387	LHOBDMKG_03775	PAFBLHHF_03779	CBIAGDBB_04103	MBPPBCAB_00014
mgl		L-methionine gamma-lyase	141	141	1	1	6580	1	23620	1163	1169	1165	JAIHPHFJ_00865	HDHLPCOH_03199	CFLFEDGE_03226	BJAIGLKP_01070	ODPNKNCF_01931	KHKPIELG_01754	JFMFFMGH_00691	DCMCBFCJ_00902	HGKBCBGM_02282	FBBKEGBC_01372	IPCNCJJC_02476	BNEEOKOL_00976	GGNKNJNJ_01255	BCMBNKHC_01930	DKIBCKPO_00792	NMKDOBJI_01192	EMBNKICJ_01677	MBAGGKFC_01305	DIBJIBFK_01868	NDKOOMGM_01150	MEIDDJGM_01977	LMOLLKKE_00275	LICNMJOA_00743	CHCEEHAE_02171	EBKMHHDH_01105	EDAGEJEL_01883	CGMIKMFJ_02025	HALJMOII_01332	LFAJGGGK_01220	MPAICFCL_02622	LIEMNADH_00868	GJBOAPEF_03128	LELGMAHH_02591	LHOBDMKG_01523	PAFBLHHF_02730	CBIAGDBB_01789	MBPPBCAB_02131
coaD		Phosphopantetheine adenylyltransferase	141	141	1	1	23805	1	2884	458	458	458	JAIHPHFJ_02354	HDHLPCOH_03374	CFLFEDGE_03175	BJAIGLKP_03254	ODPNKNCF_03454	KHKPIELG_03536	JFMFFMGH_01814	DCMCBFCJ_03684	HGKBCBGM_03534	FBBKEGBC_02900	IPCNCJJC_03883	BNEEOKOL_02872	GGNKNJNJ_03320	BCMBNKHC_03241	DKIBCKPO_03018	NMKDOBJI_03102	EMBNKICJ_03533	MBAGGKFC_03467	DIBJIBFK_03631	NDKOOMGM_01960	MEIDDJGM_02814	LMOLLKKE_03973	LICNMJOA_03580	CHCEEHAE_03732	EBKMHHDH_03532	EDAGEJEL_03582	CGMIKMFJ_03266	HALJMOII_03463	LFAJGGGK_03626	MPAICFCL_03554	LIEMNADH_03874	GJBOAPEF_03744	LELGMAHH_03574	LHOBDMKG_02905	PAFBLHHF_03655	CBIAGDBB_03110	MBPPBCAB_02771
tgt		Queuine tRNA-ribosyltransferase	141	141	1	1	8706	15	16	1136	1136	1136	JAIHPHFJ_03255	HDHLPCOH_02236	CFLFEDGE_03131	BJAIGLKP_03106	ODPNKNCF_02510	KHKPIELG_02333	JFMFFMGH_03291	DCMCBFCJ_03229	HGKBCBGM_02871	FBBKEGBC_01946	IPCNCJJC_00205	BNEEOKOL_01787	GGNKNJNJ_00034	BCMBNKHC_00362	DKIBCKPO_02537	NMKDOBJI_00393	EMBNKICJ_02475	MBAGGKFC_02945	DIBJIBFK_02963	NDKOOMGM_01909	MEIDDJGM_02277	LMOLLKKE_00034	LICNMJOA_03227	CHCEEHAE_03246	EBKMHHDH_03080	EDAGEJEL_03002	CGMIKMFJ_00463	HALJMOII_03285	LFAJGGGK_03253	MPAICFCL_00907	LIEMNADH_02991	GJBOAPEF_01087	LELGMAHH_03077	LHOBDMKG_02408	PAFBLHHF_02014	CBIAGDBB_02314	MBPPBCAB_01742
clpX		ATP-dependent Clp protease ATP-binding subunit ClpX	141	141	1	1	23721	1	2986	1190	1190	1190	JAIHPHFJ_02821	HDHLPCOH_03414	CFLFEDGE_02064	BJAIGLKP_02641	ODPNKNCF_03415	KHKPIELG_03408	JFMFFMGH_03421	DCMCBFCJ_03359	HGKBCBGM_03059	FBBKEGBC_02679	IPCNCJJC_02930	BNEEOKOL_02715	GGNKNJNJ_00718	BCMBNKHC_01255	DKIBCKPO_03125	NMKDOBJI_03029	EMBNKICJ_02730	MBAGGKFC_02997	DIBJIBFK_03150	NDKOOMGM_02855	MEIDDJGM_02751	LMOLLKKE_03919	LICNMJOA_03357	CHCEEHAE_03434	EBKMHHDH_03132	EDAGEJEL_03190	CGMIKMFJ_02506	HALJMOII_03087	LFAJGGGK_02937	MPAICFCL_03768	LIEMNADH_03215	GJBOAPEF_03075	LELGMAHH_01528	LHOBDMKG_04239	PAFBLHHF_03143	CBIAGDBB_02262	MBPPBCAB_01900
lysS		Lysine--tRNA ligase	141	141	1	1	18403	1	15280	1703	1703	1703	JAIHPHFJ_03403	HDHLPCOH_00701	CFLFEDGE_02898	BJAIGLKP_03224	ODPNKNCF_01046	KHKPIELG_00108	JFMFFMGH_01541	DCMCBFCJ_01045	HGKBCBGM_01479	FBBKEGBC_00448	IPCNCJJC_03053	BNEEOKOL_00818	GGNKNJNJ_03422	BCMBNKHC_03500	DKIBCKPO_01845	NMKDOBJI_02253	EMBNKICJ_03595	MBAGGKFC_00416	DIBJIBFK_01006	NDKOOMGM_01365	MEIDDJGM_01195	LMOLLKKE_02757	LICNMJOA_01248	CHCEEHAE_00810	EBKMHHDH_01843	EDAGEJEL_00811	CGMIKMFJ_03558	HALJMOII_01853	LFAJGGGK_03388	MPAICFCL_00599	LIEMNADH_02733	GJBOAPEF_00482	LELGMAHH_01319	LHOBDMKG_01313	PAFBLHHF_03542	CBIAGDBB_01847	MBPPBCAB_01224
ligA		DNA ligase	141	141	1	1	25016	1	25004	2006	2006	2006	JAIHPHFJ_03556	HDHLPCOH_02336	CFLFEDGE_03513	BJAIGLKP_03417	ODPNKNCF_00055	KHKPIELG_03302	JFMFFMGH_00387	DCMCBFCJ_00114	HGKBCBGM_00226	FBBKEGBC_00768	IPCNCJJC_04087	BNEEOKOL_00293	GGNKNJNJ_02511	BCMBNKHC_02591	DKIBCKPO_00135	NMKDOBJI_01427	EMBNKICJ_00267	MBAGGKFC_00762	DIBJIBFK_00266	NDKOOMGM_00896	MEIDDJGM_00523	LMOLLKKE_03745	LICNMJOA_00439	CHCEEHAE_00438	EBKMHHDH_00267	EDAGEJEL_00267	CGMIKMFJ_02121	HALJMOII_00212	LFAJGGGK_00717	MPAICFCL_02219	LIEMNADH_02629	GJBOAPEF_02536	LELGMAHH_00050	LHOBDMKG_00788	PAFBLHHF_01623	CBIAGDBB_00813	MBPPBCAB_00351
group_11679		hypothetical protein	141	141	1	1	25358	1	25311	782	782	782	JAIHPHFJ_03074	HDHLPCOH_02379	CFLFEDGE_02856	BJAIGLKP_02252	ODPNKNCF_00098	KHKPIELG_03259	JFMFFMGH_00344	DCMCBFCJ_00157	HGKBCBGM_00269	FBBKEGBC_00725	IPCNCJJC_01565	BNEEOKOL_00250	GGNKNJNJ_02562	BCMBNKHC_02857	DKIBCKPO_00184	NMKDOBJI_01476	EMBNKICJ_00310	MBAGGKFC_00719	DIBJIBFK_00309	NDKOOMGM_00854	MEIDDJGM_02412	LMOLLKKE_01492	LICNMJOA_00396	CHCEEHAE_00395	EBKMHHDH_00310	EDAGEJEL_00310	CGMIKMFJ_02884	HALJMOII_00254	LFAJGGGK_00673	MPAICFCL_02175	LIEMNADH_02585	GJBOAPEF_02492	LELGMAHH_00094	LHOBDMKG_00744	PAFBLHHF_01579	CBIAGDBB_00769	MBPPBCAB_00307
dnaK		Chaperone protein DnaK	141	141	1	1	10592	1	16820	1886	1886	1886	JAIHPHFJ_02386	HDHLPCOH_01797	CFLFEDGE_01968	BJAIGLKP_02601	ODPNKNCF_02619	KHKPIELG_02713	JFMFFMGH_02117	DCMCBFCJ_01589	HGKBCBGM_01015	FBBKEGBC_01790	IPCNCJJC_00643	BNEEOKOL_00631	GGNKNJNJ_01754	BCMBNKHC_02142	DKIBCKPO_02452	NMKDOBJI_02220	EMBNKICJ_02375	MBAGGKFC_00981	DIBJIBFK_00891	NDKOOMGM_01342	MEIDDJGM_01930	LMOLLKKE_00940	LICNMJOA_02244	CHCEEHAE_01719	EBKMHHDH_01572	EDAGEJEL_01341	CGMIKMFJ_01529	HALJMOII_02767	LFAJGGGK_01590	MPAICFCL_01233	LIEMNADH_02403	GJBOAPEF_01738	LELGMAHH_00598	LHOBDMKG_01132	PAFBLHHF_02570	CBIAGDBB_01198	MBPPBCAB_00961
rpsD		30S ribosomal protein S4	141	141	1	1	6672	31	1	605	605	605	JAIHPHFJ_00832	HDHLPCOH_03165	CFLFEDGE_02361	BJAIGLKP_01037	ODPNKNCF_01966	KHKPIELG_01788	JFMFFMGH_00725	DCMCBFCJ_00868	HGKBCBGM_02316	FBBKEGBC_01406	IPCNCJJC_03198	BNEEOKOL_00942	GGNKNJNJ_01218	BCMBNKHC_01894	DKIBCKPO_00829	NMKDOBJI_01229	EMBNKICJ_01711	MBAGGKFC_01339	DIBJIBFK_01834	NDKOOMGM_01184	MEIDDJGM_02011	LMOLLKKE_00312	LICNMJOA_00777	CHCEEHAE_02137	EBKMHHDH_01071	EDAGEJEL_01917	CGMIKMFJ_02061	HALJMOII_01298	LFAJGGGK_01183	MPAICFCL_02585	LIEMNADH_00831	GJBOAPEF_03165	LELGMAHH_02557	LHOBDMKG_01557	PAFBLHHF_02767	CBIAGDBB_01755	MBPPBCAB_02097
emrK_1		putative multidrug resistance protein EmrK	141	141	1	1	7478	1	18605	1088	1088	1088	JAIHPHFJ_02535	HDHLPCOH_01919	CFLFEDGE_02178	BJAIGLKP_03468	ODPNKNCF_02194	KHKPIELG_02016	JFMFFMGH_00975	DCMCBFCJ_00618	HGKBCBGM_01955	FBBKEGBC_00094	IPCNCJJC_02028	BNEEOKOL_01219	GGNKNJNJ_01036	BCMBNKHC_01547	DKIBCKPO_02210	NMKDOBJI_00060	EMBNKICJ_01546	MBAGGKFC_01813	DIBJIBFK_02001	NDKOOMGM_00696	MEIDDJGM_00897	LMOLLKKE_00830	LICNMJOA_01024	CHCEEHAE_02550	EBKMHHDH_00824	EDAGEJEL_01469	CGMIKMFJ_01046	HALJMOII_01016	LFAJGGGK_01789	MPAICFCL_02496	LIEMNADH_00586	GJBOAPEF_02143	LELGMAHH_01049	LHOBDMKG_00943	PAFBLHHF_02371	CBIAGDBB_00971	MBPPBCAB_01470
can_2		Carbonic anhydrase 2	141	141	1	1	7089	1	21586	662	662	662	JAIHPHFJ_00731	HDHLPCOH_03062	CFLFEDGE_02699	BJAIGLKP_00935	ODPNKNCF_02068	KHKPIELG_01890	JFMFFMGH_00834	DCMCBFCJ_00759	HGKBCBGM_03598	FBBKEGBC_03361	IPCNCJJC_00482	BNEEOKOL_01357	GGNKNJNJ_02024	BCMBNKHC_02441	DKIBCKPO_00937	NMKDOBJI_02795	EMBNKICJ_03395	MBAGGKFC_01448	DIBJIBFK_01725	NDKOOMGM_00569	MEIDDJGM_03022	LMOLLKKE_02009	LICNMJOA_00886	CHCEEHAE_02028	EBKMHHDH_00962	EDAGEJEL_01607	CGMIKMFJ_01363	HALJMOII_01143	LFAJGGGK_01077	MPAICFCL_03401	LIEMNADH_00725	GJBOAPEF_03523	LELGMAHH_01176	LHOBDMKG_00816	PAFBLHHF_03584	CBIAGDBB_01098	MBPPBCAB_01344
group_12161		hypothetical protein	141	141	1	1	8696	15	32	743	743	743	JAIHPHFJ_03251	HDHLPCOH_02232	CFLFEDGE_03127	BJAIGLKP_03102	ODPNKNCF_02506	KHKPIELG_02329	JFMFFMGH_03287	DCMCBFCJ_03225	HGKBCBGM_02875	FBBKEGBC_01950	IPCNCJJC_00201	BNEEOKOL_01791	GGNKNJNJ_00038	BCMBNKHC_00366	DKIBCKPO_02533	NMKDOBJI_00389	EMBNKICJ_02471	MBAGGKFC_02941	DIBJIBFK_02967	NDKOOMGM_01905	MEIDDJGM_02273	LMOLLKKE_00038	LICNMJOA_03223	CHCEEHAE_03250	EBKMHHDH_03076	EDAGEJEL_03006	CGMIKMFJ_00459	HALJMOII_03289	LFAJGGGK_03249	MPAICFCL_00903	LIEMNADH_02995	GJBOAPEF_01091	LELGMAHH_03073	LHOBDMKG_02404	PAFBLHHF_02018	CBIAGDBB_02318	MBPPBCAB_01738
secDF		Protein translocase subunit SecDF	141	141	1	1	17699	1	17165	2894	2894	2894	JAIHPHFJ_01511	HDHLPCOH_00498	CFLFEDGE_01404	BJAIGLKP_01402	ODPNKNCF_00843	KHKPIELG_00312	JFMFFMGH_01746	DCMCBFCJ_01250	HGKBCBGM_03396	FBBKEGBC_03335	IPCNCJJC_00763	BNEEOKOL_02941	GGNKNJNJ_00318	BCMBNKHC_00733	DKIBCKPO_01040	NMKDOBJI_01856	EMBNKICJ_03217	MBAGGKFC_00616	DIBJIBFK_01206	NDKOOMGM_03074	MEIDDJGM_03374	LMOLLKKE_01663	LICNMJOA_01448	CHCEEHAE_01014	EBKMHHDH_01642	EDAGEJEL_01010	CGMIKMFJ_00575	HALJMOII_02039	LFAJGGGK_01292	MPAICFCL_00419	LIEMNADH_01721	GJBOAPEF_00661	LELGMAHH_03895	LHOBDMKG_01482	PAFBLHHF_00868	CBIAGDBB_03908	MBPPBCAB_04092
kduD		2-dehydro-3-deoxy-D-gluconate 5-dehydrogenase	141	141	1	1	25338	1	25288	764	764	764	JAIHPHFJ_03081	HDHLPCOH_02372	CFLFEDGE_02849	BJAIGLKP_02245	ODPNKNCF_00091	KHKPIELG_03266	JFMFFMGH_00351	DCMCBFCJ_00150	HGKBCBGM_00262	FBBKEGBC_00732	IPCNCJJC_01558	BNEEOKOL_00257	GGNKNJNJ_02569	BCMBNKHC_02850	DKIBCKPO_00177	NMKDOBJI_01469	EMBNKICJ_00303	MBAGGKFC_00726	DIBJIBFK_00302	NDKOOMGM_00861	MEIDDJGM_00559	LMOLLKKE_01485	LICNMJOA_00403	CHCEEHAE_00402	EBKMHHDH_00303	EDAGEJEL_00303	CGMIKMFJ_02877	HALJMOII_00247	LFAJGGGK_00680	MPAICFCL_02182	LIEMNADH_02592	GJBOAPEF_02499	LELGMAHH_00087	LHOBDMKG_00751	PAFBLHHF_01586	CBIAGDBB_00776	MBPPBCAB_00314
albA		Antilisterial bacteriocin subtilosin biosynthesis protein AlbA	141	141	1	1	8152	1	22437	1403	1403	1403	JAIHPHFJ_03120	HDHLPCOH_02070	CFLFEDGE_01539	BJAIGLKP_02073	ODPNKNCF_02345	KHKPIELG_02167	JFMFFMGH_02894	DCMCBFCJ_02722	HGKBCBGM_02658	FBBKEGBC_00259	IPCNCJJC_00031	BNEEOKOL_02212	GGNKNJNJ_00208	BCMBNKHC_00536	DKIBCKPO_01681	NMKDOBJI_00219	EMBNKICJ_02019	MBAGGKFC_02118	DIBJIBFK_02322	NDKOOMGM_01483	MEIDDJGM_01576	LMOLLKKE_00208	LICNMJOA_02794	CHCEEHAE_02907	EBKMHHDH_02649	EDAGEJEL_02555	CGMIKMFJ_00289	HALJMOII_02486	LFAJGGGK_03119	MPAICFCL_00738	LIEMNADH_03301	GJBOAPEF_01257	LELGMAHH_03440	LHOBDMKG_02732	PAFBLHHF_02184	CBIAGDBB_03540	MBPPBCAB_01576
group_13312		hypothetical protein	141	141	1	1	20208	1	13572	1427	1427	1427	JAIHPHFJ_00480	HDHLPCOH_01209	CFLFEDGE_00346	BJAIGLKP_00685	ODPNKNCF_01491	KHKPIELG_01342	JFMFFMGH_03048	DCMCBFCJ_02792	HGKBCBGM_02728	FBBKEGBC_01614	IPCNCJJC_01289	BNEEOKOL_01533	GGNKNJNJ_02299	BCMBNKHC_00094	DKIBCKPO_02337	NMKDOBJI_02021	EMBNKICJ_02141	MBAGGKFC_02240	DIBJIBFK_02528	NDKOOMGM_01590	MEIDDJGM_01698	LMOLLKKE_02890	LICNMJOA_03000	CHCEEHAE_02977	EBKMHHDH_02771	EDAGEJEL_02709	CGMIKMFJ_02639	HALJMOII_01610	LFAJGGGK_00008	MPAICFCL_01526	LIEMNADH_00350	GJBOAPEF_01464	LELGMAHH_01711	LHOBDMKG_01766	PAFBLHHF_00473	CBIAGDBB_01546	MBPPBCAB_02264
group_13359		Aminopeptidase S	141	141	1	1	20661	1	14124	998	998	998	JAIHPHFJ_00611	HDHLPCOH_01303	CFLFEDGE_00477	BJAIGLKP_00815	ODPNKNCF_01396	KHKPIELG_01436	JFMFFMGH_03163	DCMCBFCJ_02939	HGKBCBGM_03703	FBBKEGBC_03625	IPCNCJJC_03535	BNEEOKOL_03565	GGNKNJNJ_02106	BCMBNKHC_00276	DKIBCKPO_03479	NMKDOBJI_03380	EMBNKICJ_03614	MBAGGKFC_02430	DIBJIBFK_03678	NDKOOMGM_03439	MEIDDJGM_03551	LMOLLKKE_02657	LICNMJOA_02518	CHCEEHAE_03176	EBKMHHDH_03664	EDAGEJEL_02809	CGMIKMFJ_02398	HALJMOII_01704	LFAJGGGK_02265	MPAICFCL_03491	LIEMNADH_03755	GJBOAPEF_03613	LELGMAHH_02441	LHOBDMKG_03055	PAFBLHHF_00630	CBIAGDBB_03481	MBPPBCAB_02884
group_13445		hypothetical protein	141	141	1	1	8402	1	11837	410	410	410	JAIHPHFJ_02716	HDHLPCOH_02154	CFLFEDGE_03048	BJAIGLKP_02783	ODPNKNCF_02428	KHKPIELG_02251	JFMFFMGH_02811	DCMCBFCJ_02639	HGKBCBGM_02575	FBBKEGBC_00342	IPCNCJJC_00122	BNEEOKOL_02129	GGNKNJNJ_00117	BCMBNKHC_00445	DKIBCKPO_01590	NMKDOBJI_00310	EMBNKICJ_02102	MBAGGKFC_02201	DIBJIBFK_02405	NDKOOMGM_01568	MEIDDJGM_01659	LMOLLKKE_00117	LICNMJOA_02877	CHCEEHAE_02824	EBKMHHDH_02732	EDAGEJEL_02472	CGMIKMFJ_00380	HALJMOII_02571	LFAJGGGK_03853	MPAICFCL_00822	LIEMNADH_03077	GJBOAPEF_01173	LELGMAHH_03520	LHOBDMKG_02651	PAFBLHHF_02100	CBIAGDBB_02401	MBPPBCAB_01656
asnC_2		Regulatory protein AsnC	141	141	1	1	2536	1	23960	467	467	467	JAIHPHFJ_01957	HDHLPCOH_01459	CFLFEDGE_02538	BJAIGLKP_02448	ODPNKNCF_01240	KHKPIELG_01592	JFMFFMGH_01992	DCMCBFCJ_01965	HGKBCBGM_02163	FBBKEGBC_01753	IPCNCJJC_03936	BNEEOKOL_01890	GGNKNJNJ_04019	BCMBNKHC_03834	DKIBCKPO_02672	NMKDOBJI_02541	EMBNKICJ_02520	MBAGGKFC_02508	DIBJIBFK_02815	NDKOOMGM_03741	MEIDDJGM_01288	LMOLLKKE_04005	LICNMJOA_01884	CHCEEHAE_02342	EBKMHHDH_02521	EDAGEJEL_02202	CGMIKMFJ_04113	HALJMOII_02640	LFAJGGGK_02013	MPAICFCL_02061	LIEMNADH_02080	GJBOAPEF_01856	LELGMAHH_02854	LHOBDMKG_02556	PAFBLHHF_02966	CBIAGDBB_02446	MBPPBCAB_03199
ppiB		putative peptidyl-prolyl cis-trans isomerase	141	141	1	1	18836	1	16256	1079	1079	1079	JAIHPHFJ_02235	HDHLPCOH_00837	CFLFEDGE_01781	BJAIGLKP_02334	ODPNKNCF_01865	KHKPIELG_00970	JFMFFMGH_02433	DCMCBFCJ_01822	HGKBCBGM_01613	FBBKEGBC_02065	IPCNCJJC_02736	BNEEOKOL_03110	GGNKNJNJ_03633	BCMBNKHC_03711	DKIBCKPO_02911	NMKDOBJI_01747	EMBNKICJ_00987	MBAGGKFC_03164	DIBJIBFK_02249	NDKOOMGM_02785	MEIDDJGM_02171	LMOLLKKE_02573	LICNMJOA_01741	CHCEEHAE_01952	EBKMHHDH_02146	EDAGEJEL_03279	CGMIKMFJ_03750	HALJMOII_02998	LFAJGGGK_03501	MPAICFCL_02749	LIEMNADH_03424	GJBOAPEF_03458	LELGMAHH_03140	LHOBDMKG_02471	PAFBLHHF_00031	CBIAGDBB_02864	MBPPBCAB_03039
panB		3-methyl-2-oxobutanoate hydroxymethyltransferase	141	141	1	1	7312	8	55	815	815	815	JAIHPHFJ_02483	HDHLPCOH_02986	CFLFEDGE_02230	BJAIGLKP_03633	ODPNKNCF_02144	KHKPIELG_01966	JFMFFMGH_00925	DCMCBFCJ_00668	HGKBCBGM_02005	FBBKEGBC_00044	IPCNCJJC_01974	BNEEOKOL_01269	GGNKNJNJ_00982	BCMBNKHC_01493	DKIBCKPO_02156	NMKDOBJI_00006	EMBNKICJ_01596	MBAGGKFC_01763	DIBJIBFK_01951	NDKOOMGM_00646	MEIDDJGM_00847	LMOLLKKE_00884	LICNMJOA_00974	CHCEEHAE_02500	EBKMHHDH_00874	EDAGEJEL_01519	CGMIKMFJ_00992	HALJMOII_01066	LFAJGGGK_01735	MPAICFCL_02442	LIEMNADH_00640	GJBOAPEF_02089	LELGMAHH_01102	LHOBDMKG_00890	PAFBLHHF_02317	CBIAGDBB_01024	MBPPBCAB_01418
ndk		Nucleoside diphosphate kinase	141	141	1	1	18083	1	16845	419	419	419	JAIHPHFJ_01420	HDHLPCOH_00598	CFLFEDGE_01495	BJAIGLKP_01493	ODPNKNCF_00943	KHKPIELG_00212	JFMFFMGH_01647	DCMCBFCJ_01151	HGKBCBGM_01373	FBBKEGBC_00554	IPCNCJJC_01745	BNEEOKOL_00712	GGNKNJNJ_02660	BCMBNKHC_02931	DKIBCKPO_01146	NMKDOBJI_02679	EMBNKICJ_01902	MBAGGKFC_00517	DIBJIBFK_01108	NDKOOMGM_01035	MEIDDJGM_01089	LMOLLKKE_01566	LICNMJOA_01350	CHCEEHAE_00916	EBKMHHDH_01742	EDAGEJEL_00912	CGMIKMFJ_02992	HALJMOII_01939	LFAJGGGK_01387	MPAICFCL_00514	LIEMNADH_01816	GJBOAPEF_00567	LELGMAHH_01238	LHOBDMKG_01395	PAFBLHHF_00774	CBIAGDBB_01929	MBPPBCAB_01143
group_13711		hypothetical protein	141	141	1	1	7310	8	53	566	566	566	JAIHPHFJ_02481	HDHLPCOH_02988	CFLFEDGE_02232	BJAIGLKP_03635	ODPNKNCF_02142	KHKPIELG_01964	JFMFFMGH_00923	DCMCBFCJ_00670	HGKBCBGM_02007	FBBKEGBC_00042	IPCNCJJC_03436	BNEEOKOL_01271	GGNKNJNJ_00976	BCMBNKHC_01487	DKIBCKPO_02150	NMKDOBJI_03882	EMBNKICJ_01598	MBAGGKFC_01761	DIBJIBFK_01949	NDKOOMGM_00644	MEIDDJGM_00845	LMOLLKKE_03538	LICNMJOA_00972	CHCEEHAE_02498	EBKMHHDH_00876	EDAGEJEL_01521	CGMIKMFJ_00986	HALJMOII_01068	LFAJGGGK_01733	MPAICFCL_02440	LIEMNADH_00642	GJBOAPEF_02087	LELGMAHH_01104	LHOBDMKG_00888	PAFBLHHF_02315	CBIAGDBB_01026	MBPPBCAB_01416
group_13983		Asp/Glu-specific dipeptidyl-peptidase	141	141	1	1	24953	1	24937	2135	2135	2135	JAIHPHFJ_03572	HDHLPCOH_02315	CFLFEDGE_03529	BJAIGLKP_03433	ODPNKNCF_00034	KHKPIELG_03323	JFMFFMGH_00408	DCMCBFCJ_00093	HGKBCBGM_00205	FBBKEGBC_00789	IPCNCJJC_02069	BNEEOKOL_00314	GGNKNJNJ_02492	BCMBNKHC_02572	DKIBCKPO_00116	NMKDOBJI_01408	EMBNKICJ_00246	MBAGGKFC_00783	DIBJIBFK_00245	NDKOOMGM_00917	MEIDDJGM_00502	LMOLLKKE_02066	LICNMJOA_00460	CHCEEHAE_00459	EBKMHHDH_00246	EDAGEJEL_00246	CGMIKMFJ_02140	HALJMOII_00191	LFAJGGGK_00738	MPAICFCL_04032	LIEMNADH_02650	GJBOAPEF_03973	LELGMAHH_00029	LHOBDMKG_00809	PAFBLHHF_04016	CBIAGDBB_00834	MBPPBCAB_00372
lytG		Exo-glucosaminidase LytG	141	141	1	1	10525	1	16739	1040	1040	1040	JAIHPHFJ_02412	HDHLPCOH_01823	CFLFEDGE_01994	BJAIGLKP_02575	ODPNKNCF_02593	KHKPIELG_02739	JFMFFMGH_02143	DCMCBFCJ_01563	HGKBCBGM_01041	FBBKEGBC_01816	IPCNCJJC_00614	BNEEOKOL_00605	GGNKNJNJ_01725	BCMBNKHC_02113	DKIBCKPO_02423	NMKDOBJI_02191	EMBNKICJ_02349	MBAGGKFC_01007	DIBJIBFK_00865	NDKOOMGM_01316	MEIDDJGM_01904	LMOLLKKE_00911	LICNMJOA_02270	CHCEEHAE_01693	EBKMHHDH_01546	EDAGEJEL_01315	CGMIKMFJ_01558	HALJMOII_02793	LFAJGGGK_01564	MPAICFCL_01259	LIEMNADH_02377	GJBOAPEF_01712	LELGMAHH_00572	LHOBDMKG_01158	PAFBLHHF_02596	CBIAGDBB_01224	MBPPBCAB_00935
group_14102		hypothetical protein	141	141	1	1	7332	8	67	470	470	470	JAIHPHFJ_02491	HDHLPCOH_01877	CFLFEDGE_02222	BJAIGLKP_03408	ODPNKNCF_02152	KHKPIELG_01974	JFMFFMGH_00933	DCMCBFCJ_00660	HGKBCBGM_01997	FBBKEGBC_00052	IPCNCJJC_01982	BNEEOKOL_01261	GGNKNJNJ_00990	BCMBNKHC_01501	DKIBCKPO_02164	NMKDOBJI_00014	EMBNKICJ_01588	MBAGGKFC_01771	DIBJIBFK_01959	NDKOOMGM_00654	MEIDDJGM_00855	LMOLLKKE_00876	LICNMJOA_00982	CHCEEHAE_02508	EBKMHHDH_00866	EDAGEJEL_01511	CGMIKMFJ_01000	HALJMOII_01058	LFAJGGGK_01743	MPAICFCL_02450	LIEMNADH_00632	GJBOAPEF_02097	LELGMAHH_01094	LHOBDMKG_00898	PAFBLHHF_02325	CBIAGDBB_01016	MBPPBCAB_01426
fumC		Fumarate hydratase class II	141	141	1	1	7410	5	119	1394	1394	1394		HDHLPCOH_01909	CFLFEDGE_02188	BJAIGLKP_03374	ODPNKNCF_02184	KHKPIELG_02006	JFMFFMGH_00965	DCMCBFCJ_00628	HGKBCBGM_01965	FBBKEGBC_00084	IPCNCJJC_02018	BNEEOKOL_01229	GGNKNJNJ_01026	BCMBNKHC_01537	DKIBCKPO_02200	NMKDOBJI_00050	EMBNKICJ_01556	MBAGGKFC_01803	DIBJIBFK_01991	NDKOOMGM_00686	MEIDDJGM_00887	LMOLLKKE_00840	LICNMJOA_01014	CHCEEHAE_02540	EBKMHHDH_00834	EDAGEJEL_01479	CGMIKMFJ_01036	HALJMOII_01026	LFAJGGGK_01779	MPAICFCL_02486	LIEMNADH_00596	GJBOAPEF_02133	LELGMAHH_01059	LHOBDMKG_00933	PAFBLHHF_02361	CBIAGDBB_00981	MBPPBCAB_01460
serC		Phosphoserine aminotransferase	141	141	1	1	18504	1	16104	1058	1058	1058	JAIHPHFJ_02923	HDHLPCOH_00745	CFLFEDGE_03341	BJAIGLKP_02899	ODPNKNCF_01090	KHKPIELG_00064	JFMFFMGH_01498	DCMCBFCJ_01002	HGKBCBGM_01522	FBBKEGBC_00405	IPCNCJJC_02609	BNEEOKOL_02474	GGNKNJNJ_02820	BCMBNKHC_03126	DKIBCKPO_01800	NMKDOBJI_02298	EMBNKICJ_03354	MBAGGKFC_00373	DIBJIBFK_00963	NDKOOMGM_01408	MEIDDJGM_02976	LMOLLKKE_01969	LICNMJOA_01205	CHCEEHAE_00767	EBKMHHDH_01886	EDAGEJEL_00768	CGMIKMFJ_03183	HALJMOII_01810	LFAJGGGK_03436	MPAICFCL_00647	LIEMNADH_02781	GJBOAPEF_00434	LELGMAHH_01367	LHOBDMKG_03828	PAFBLHHF_03494	CBIAGDBB_03444	MBPPBCAB_01272
mfd		Transcription-repair-coupling factor	141	141	1	1	7099	1	21576	3326	3356	3340	JAIHPHFJ_00727	HDHLPCOH_03055	CFLFEDGE_02703	BJAIGLKP_00931	ODPNKNCF_02075	KHKPIELG_01897	JFMFFMGH_00841	DCMCBFCJ_00752	HGKBCBGM_03591	FBBKEGBC_03368	IPCNCJJC_00477	BNEEOKOL_01350	GGNKNJNJ_02019	BCMBNKHC_02436	DKIBCKPO_00942	NMKDOBJI_02790	EMBNKICJ_03402	MBAGGKFC_01455	DIBJIBFK_01718	NDKOOMGM_00576	MEIDDJGM_03029	LMOLLKKE_02014	LICNMJOA_00893	CHCEEHAE_02021	EBKMHHDH_00955	EDAGEJEL_01600	CGMIKMFJ_01358	HALJMOII_01136	LFAJGGGK_01071	MPAICFCL_03407	LIEMNADH_00719	GJBOAPEF_03529	LELGMAHH_01170	LHOBDMKG_00822	PAFBLHHF_03590	CBIAGDBB_01092	MBPPBCAB_01350
rsgA		Small ribosomal subunit biogenesis GTPase RsgA	141	141	1	1	17119	1	659	923	923	923	JAIHPHFJ_00358	HDHLPCOH_00351	CFLFEDGE_01177	BJAIGLKP_01560	ODPNKNCF_00697	KHKPIELG_00460	JFMFFMGH_01310	DCMCBFCJ_02228	HGKBCBGM_00789	FBBKEGBC_01233	IPCNCJJC_01883	BNEEOKOL_01093	GGNKNJNJ_00473	BCMBNKHC_00578	DKIBCKPO_03610	NMKDOBJI_03144	EMBNKICJ_01326	MBAGGKFC_01620	DIBJIBFK_02683	NDKOOMGM_00197	MEIDDJGM_00080	LMOLLKKE_01368	LICNMJOA_02133	CHCEEHAE_01215	EBKMHHDH_02276	EDAGEJEL_01719	CGMIKMFJ_00730	HALJMOII_00811	LFAJGGGK_00882	MPAICFCL_01769	LIEMNADH_01512	GJBOAPEF_00138	LELGMAHH_00840	LHOBDMKG_00152	PAFBLHHF_01078	CBIAGDBB_00178	MBPPBCAB_00517
maeB		NADP-dependent malic enzyme	141	141	1	1	23735	1	2964	2282	2285	2284	JAIHPHFJ_02831	HDHLPCOH_03404	CFLFEDGE_02054	BJAIGLKP_02631	ODPNKNCF_03425	KHKPIELG_03418	JFMFFMGH_03431	DCMCBFCJ_03369	HGKBCBGM_03069	FBBKEGBC_02669	IPCNCJJC_04101	BNEEOKOL_02725	GGNKNJNJ_00708	BCMBNKHC_01265	DKIBCKPO_03115	NMKDOBJI_03039	EMBNKICJ_02740	MBAGGKFC_02987	DIBJIBFK_03160	NDKOOMGM_02865	MEIDDJGM_02761	LMOLLKKE_03929	LICNMJOA_03367	CHCEEHAE_03444	EBKMHHDH_03122	EDAGEJEL_03200	CGMIKMFJ_02496	HALJMOII_03077	LFAJGGGK_02927	MPAICFCL_03758	LIEMNADH_03225	GJBOAPEF_03085	LELGMAHH_01605	LHOBDMKG_04229	PAFBLHHF_03133	CBIAGDBB_02272	MBPPBCAB_01977
uppP_1		Undecaprenyl-diphosphatase	141	141	1	1	17920	1	16985	818	818	818	JAIHPHFJ_01458	HDHLPCOH_00551	CFLFEDGE_01457	BJAIGLKP_01455	ODPNKNCF_00896	KHKPIELG_00259	JFMFFMGH_01694	DCMCBFCJ_01198	HGKBCBGM_01326	FBBKEGBC_00601	IPCNCJJC_00815	BNEEOKOL_00665	GGNKNJNJ_00266	BCMBNKHC_00785	DKIBCKPO_01092	NMKDOBJI_01804	EMBNKICJ_01949	MBAGGKFC_00564	DIBJIBFK_01154	NDKOOMGM_00988	MEIDDJGM_01041	LMOLLKKE_01715	LICNMJOA_01396	CHCEEHAE_00962	EBKMHHDH_01694	EDAGEJEL_00958	CGMIKMFJ_00523	HALJMOII_01986	LFAJGGGK_01342	MPAICFCL_00469	LIEMNADH_01771	GJBOAPEF_00611	LELGMAHH_01202	LHOBDMKG_01431	PAFBLHHF_00818	CBIAGDBB_01965	MBPPBCAB_01107
group_15163		putative HIT-like protein	141	141	1	1	23720	1	2987	389	389	389	JAIHPHFJ_02820	HDHLPCOH_03415	CFLFEDGE_02065	BJAIGLKP_02642	ODPNKNCF_03414	KHKPIELG_03407	JFMFFMGH_03420	DCMCBFCJ_03358	HGKBCBGM_03058	FBBKEGBC_02680	IPCNCJJC_02929	BNEEOKOL_02714	GGNKNJNJ_00719	BCMBNKHC_01254	DKIBCKPO_03126	NMKDOBJI_03028	EMBNKICJ_02729	MBAGGKFC_02998	DIBJIBFK_03149	NDKOOMGM_02854	MEIDDJGM_02750	LMOLLKKE_03918	LICNMJOA_03356	CHCEEHAE_03433	EBKMHHDH_03133	EDAGEJEL_03189	CGMIKMFJ_02507	HALJMOII_03088	LFAJGGGK_02938	MPAICFCL_03769	LIEMNADH_03214	GJBOAPEF_03074	LELGMAHH_01527	LHOBDMKG_04240	PAFBLHHF_03144	CBIAGDBB_02261	MBPPBCAB_01899
msbA		Lipid A export ATP-binding/permease protein MsbA	141	141	1	1	8790	2	266	1811	1811	1811	JAIHPHFJ_03264	HDHLPCOH_02245	CFLFEDGE_03140	BJAIGLKP_03115	ODPNKNCF_02519	KHKPIELG_02342	JFMFFMGH_03300	DCMCBFCJ_03238	HGKBCBGM_02862	FBBKEGBC_01937	IPCNCJJC_00214	BNEEOKOL_01778	GGNKNJNJ_00025	BCMBNKHC_00353	DKIBCKPO_02546	NMKDOBJI_00402	EMBNKICJ_02484	MBAGGKFC_02954	DIBJIBFK_02954	NDKOOMGM_01918	MEIDDJGM_02286	LMOLLKKE_00025	LICNMJOA_03236	CHCEEHAE_03237	EBKMHHDH_03089	EDAGEJEL_02993	CGMIKMFJ_00472	HALJMOII_03276	LFAJGGGK_03262	MPAICFCL_00916	LIEMNADH_02982	GJBOAPEF_01078	LELGMAHH_03086	LHOBDMKG_02417	PAFBLHHF_02005	CBIAGDBB_02305	MBPPBCAB_01751
ribBA		Riboflavin biosynthesis protein RibBA	141	141	1	1	9527	1	12626	1127	1148	1127	JAIHPHFJ_01127	HDHLPCOH_02838	CFLFEDGE_00941	BJAIGLKP_01298	ODPNKNCF_03129	KHKPIELG_02929	JFMFFMGH_02337	DCMCBFCJ_01369	HGKBCBGM_01234	FBBKEGBC_02330	IPCNCJJC_01335	BNEEOKOL_00411	GGNKNJNJ_01869	BCMBNKHC_02738	DKIBCKPO_00676	NMKDOBJI_01076	EMBNKICJ_00748	MBAGGKFC_01200	DIBJIBFK_00672	NDKOOMGM_00406	MEIDDJGM_01436	LMOLLKKE_01326	LICNMJOA_02463	CHCEEHAE_01500	EBKMHHDH_01353	EDAGEJEL_01122	CGMIKMFJ_01887	HALJMOII_02201	LFAJGGGK_02788	MPAICFCL_00131	LIEMNADH_01122	GJBOAPEF_02317	LELGMAHH_03854	LHOBDMKG_03597	PAFBLHHF_01761	CBIAGDBB_03867	MBPPBCAB_04031
group_16107		putative protein	141	141	1	1	6753	1	22039	476	476	476	JAIHPHFJ_00787	HDHLPCOH_03121	CFLFEDGE_02406	BJAIGLKP_00992	ODPNKNCF_02010	KHKPIELG_01832	JFMFFMGH_00769	DCMCBFCJ_00824	HGKBCBGM_02360	FBBKEGBC_01450	IPCNCJJC_00553	BNEEOKOL_00898	GGNKNJNJ_01170	BCMBNKHC_01846	DKIBCKPO_00877	NMKDOBJI_01277	EMBNKICJ_01755	MBAGGKFC_01383	DIBJIBFK_01790	NDKOOMGM_01228	MEIDDJGM_02055	LMOLLKKE_00360	LICNMJOA_00821	CHCEEHAE_02093	EBKMHHDH_01027	EDAGEJEL_01961	CGMIKMFJ_01434	HALJMOII_01254	LFAJGGGK_01136	MPAICFCL_02538	LIEMNADH_00784	GJBOAPEF_03212	LELGMAHH_02512	LHOBDMKG_01602	PAFBLHHF_02814	CBIAGDBB_01710	MBPPBCAB_02052
ilvD		Dihydroxy-acid dehydratase	141	141	1	1	23741	1	2953	1679	1679	1679	JAIHPHFJ_02835	HDHLPCOH_03397	CFLFEDGE_02050	BJAIGLKP_02627	ODPNKNCF_03432	KHKPIELG_03425	JFMFFMGH_03435	DCMCBFCJ_03373	HGKBCBGM_03073	FBBKEGBC_02665	IPCNCJJC_04220	BNEEOKOL_02729	GGNKNJNJ_00704	BCMBNKHC_01269	DKIBCKPO_03111	NMKDOBJI_03043	EMBNKICJ_02744	MBAGGKFC_02983	DIBJIBFK_03164	NDKOOMGM_02869	MEIDDJGM_02765	LMOLLKKE_03933	LICNMJOA_03371	CHCEEHAE_03448	EBKMHHDH_03118	EDAGEJEL_03204	CGMIKMFJ_02492	HALJMOII_03073	LFAJGGGK_02923	MPAICFCL_03754	LIEMNADH_03229	GJBOAPEF_03089	LELGMAHH_01609	LHOBDMKG_04341	PAFBLHHF_03129	CBIAGDBB_02276	MBPPBCAB_01981
icd		Isocitrate dehydrogenase [NADP]	141	141	1	1	19287	1	6765	2219	2219	2219	JAIHPHFJ_01252	HDHLPCOH_01006	CFLFEDGE_00078	BJAIGLKP_00418	ODPNKNCF_01695	KHKPIELG_01139	JFMFFMGH_02603	DCMCBFCJ_01651	HGKBCBGM_01783	FBBKEGBC_02550	IPCNCJJC_02292	BNEEOKOL_02046	GGNKNJNJ_03047	BCMBNKHC_01649	DKIBCKPO_02644	NMKDOBJI_02490	EMBNKICJ_01157	MBAGGKFC_02674	DIBJIBFK_03467	NDKOOMGM_02411	MEIDDJGM_02565	LMOLLKKE_02170	LICNMJOA_01570	CHCEEHAE_01781	EBKMHHDH_01975	EDAGEJEL_02115	CGMIKMFJ_01301	HALJMOII_02898	LFAJGGGK_00285	MPAICFCL_01674	LIEMNADH_00073	GJBOAPEF_02614	LELGMAHH_02155	LHOBDMKG_01977	PAFBLHHF_00197	CBIAGDBB_02026	MBPPBCAB_02504
ccoP2_1		Cbb3-type cytochrome c oxidase subunit CcoP2	141	141	1	1	7328	8	64	893	893	893	JAIHPHFJ_02489	HDHLPCOH_01875	CFLFEDGE_02224	BJAIGLKP_03410	ODPNKNCF_02150	KHKPIELG_01972	JFMFFMGH_00931	DCMCBFCJ_00662	HGKBCBGM_01999	FBBKEGBC_00050	IPCNCJJC_01980	BNEEOKOL_01263	GGNKNJNJ_00988	BCMBNKHC_01499	DKIBCKPO_02162	NMKDOBJI_00012	EMBNKICJ_01590	MBAGGKFC_01769	DIBJIBFK_01957	NDKOOMGM_00652	MEIDDJGM_00853	LMOLLKKE_00878	LICNMJOA_00980	CHCEEHAE_02506	EBKMHHDH_00868	EDAGEJEL_01513	CGMIKMFJ_00998	HALJMOII_01060	LFAJGGGK_01741	MPAICFCL_02448	LIEMNADH_00634	GJBOAPEF_02095	LELGMAHH_01096	LHOBDMKG_00896	PAFBLHHF_02323	CBIAGDBB_01018	MBPPBCAB_01424
pheS		Phenylalanine--tRNA ligase alpha subunit	141	141	1	1	21945	1	23310	1010	1010	1010	JAIHPHFJ_01675	HDHLPCOH_01512	CFLFEDGE_02280	BJAIGLKP_01753	ODPNKNCF_02910	KHKPIELG_02428	JFMFFMGH_00538	DCMCBFCJ_02445	HGKBCBGM_00075	FBBKEGBC_02365	IPCNCJJC_02202	BNEEOKOL_01393	GGNKNJNJ_03020	BCMBNKHC_03313	DKIBCKPO_00036	NMKDOBJI_01328	EMBNKICJ_00116	MBAGGKFC_00913	DIBJIBFK_00116	NDKOOMGM_02943	MEIDDJGM_00372	LMOLLKKE_03307	LICNMJOA_00590	CHCEEHAE_00589	EBKMHHDH_00116	EDAGEJEL_00116	CGMIKMFJ_00022	HALJMOII_00123	LFAJGGGK_02739	MPAICFCL_02842	LIEMNADH_03492	GJBOAPEF_03369	LELGMAHH_02661	LHOBDMKG_02246	PAFBLHHF_03297	CBIAGDBB_03243	MBPPBCAB_03147
sodC		Superoxide dismutase [Cu-Zn]	141	141	1	1	8178	1	22405	509	509	509	JAIHPHFJ_03809	HDHLPCOH_02083	CFLFEDGE_03763	BJAIGLKP_03699	ODPNKNCF_02357	KHKPIELG_02180	JFMFFMGH_02882	DCMCBFCJ_02710	HGKBCBGM_02646	FBBKEGBC_00271	IPCNCJJC_00044	BNEEOKOL_02200	GGNKNJNJ_00195	BCMBNKHC_00523	DKIBCKPO_01668	NMKDOBJI_00232	EMBNKICJ_02031	MBAGGKFC_02130	DIBJIBFK_02334	NDKOOMGM_01496	MEIDDJGM_01588	LMOLLKKE_00195	LICNMJOA_02806	CHCEEHAE_02895	EBKMHHDH_02661	EDAGEJEL_02543	CGMIKMFJ_00302	HALJMOII_02499	LFAJGGGK_03133	MPAICFCL_00752	LIEMNADH_03315	GJBOAPEF_01243	LELGMAHH_03452	LHOBDMKG_02719	PAFBLHHF_02170	CBIAGDBB_03552	MBPPBCAB_01588
group_17497		hypothetical protein	141	141	1	1	9008	1	10917	1046	1046	1046	JAIHPHFJ_00951	HDHLPCOH_02672	CFLFEDGE_01117	BJAIGLKP_01122	ODPNKNCF_03296	KHKPIELG_03095	JFMFFMGH_02753	DCMCBFCJ_02581	HGKBCBGM_02517	FBBKEGBC_03188	IPCNCJJC_02983	BNEEOKOL_03148	GGNKNJNJ_03719	BCMBNKHC_03785	DKIBCKPO_00503	NMKDOBJI_01935	EMBNKICJ_00914	MBAGGKFC_02029	DIBJIBFK_00506	NDKOOMGM_02917	MEIDDJGM_03152	LMOLLKKE_03197	LICNMJOA_02652	CHCEEHAE_02713	EBKMHHDH_01187	EDAGEJEL_02361	CGMIKMFJ_03817	HALJMOII_02368	LFAJGGGK_03787	MPAICFCL_00304	LIEMNADH_00949	GJBOAPEF_02730	LELGMAHH_02947	LHOBDMKG_03312	PAFBLHHF_01934	CBIAGDBB_02637	MBPPBCAB_03390
queG		Epoxyqueuosine reductase	141	141	1	1	25705	1	13161	935	935	935	JAIHPHFJ_02061	HDHLPCOH_02479	CFLFEDGE_01899	BJAIGLKP_02129	ODPNKNCF_00197	KHKPIELG_03159	JFMFFMGH_00238	DCMCBFCJ_00263	HGKBCBGM_00427	FBBKEGBC_00886	IPCNCJJC_01062	BNEEOKOL_00144	GGNKNJNJ_00636	BCMBNKHC_00875	DKIBCKPO_00293	NMKDOBJI_00804	EMBNKICJ_00416	MBAGGKFC_00237	DIBJIBFK_01261	NDKOOMGM_02524	MEIDDJGM_00801	LMOLLKKE_00583	LICNMJOA_00238	CHCEEHAE_00237	EBKMHHDH_00468	EDAGEJEL_00468	CGMIKMFJ_00806	HALJMOII_00354	LFAJGGGK_00571	MPAICFCL_02233	LIEMNADH_03725	GJBOAPEF_00733	LELGMAHH_00198	LHOBDMKG_00639	PAFBLHHF_01477	CBIAGDBB_00664	MBPPBCAB_00202
ugl		Unsaturated chondroitin disaccharide hydrolase	141	141	1	1	27817	1	9900	1190	1190	1190	JAIHPHFJ_01744	HDHLPCOH_02584	CFLFEDGE_00873	BJAIGLKP_00319	ODPNKNCF_00302	KHKPIELG_00855	JFMFFMGH_00135	DCMCBFCJ_00366	HGKBCBGM_00530	FBBKEGBC_00989	IPCNCJJC_03154	BNEEOKOL_00041	GGNKNJNJ_00527	BCMBNKHC_00984	DKIBCKPO_00402	NMKDOBJI_00913	EMBNKICJ_00519	MBAGGKFC_00134	DIBJIBFK_01364	NDKOOMGM_03096	MEIDDJGM_00698	LMOLLKKE_00692	LICNMJOA_00135	CHCEEHAE_00134	EBKMHHDH_00571	EDAGEJEL_00571	CGMIKMFJ_00915	HALJMOII_00459	LFAJGGGK_00462	MPAICFCL_02342	LIEMNADH_02038	GJBOAPEF_00842	LELGMAHH_00305	LHOBDMKG_00532	PAFBLHHF_01368	CBIAGDBB_00557	MBPPBCAB_00095
radA		DNA repair protein RadA	141	141	1	1	9899	1	12369	1346	1346	1346	JAIHPHFJ_03622	HDHLPCOH_02921	CFLFEDGE_03624	BJAIGLKP_03555	ODPNKNCF_03046	KHKPIELG_02846	JFMFFMGH_02252	DCMCBFCJ_01454	HGKBCBGM_01149	FBBKEGBC_02245	IPCNCJJC_03606	BNEEOKOL_00496	GGNKNJNJ_01962	BCMBNKHC_04037	DKIBCKPO_03501	NMKDOBJI_03320	EMBNKICJ_00663	MBAGGKFC_01115	DIBJIBFK_00757	NDKOOMGM_00323	MEIDDJGM_01521	LMOLLKKE_03631	LICNMJOA_02378	CHCEEHAE_01585	EBKMHHDH_01438	EDAGEJEL_01207	CGMIKMFJ_01980	HALJMOII_02118	LFAJGGGK_02887	MPAICFCL_00032	LIEMNADH_01221	GJBOAPEF_02218	LELGMAHH_04216	LHOBDMKG_04019	PAFBLHHF_01662	CBIAGDBB_03713	MBPPBCAB_00759
group_17764		hypothetical protein	141	141	1	1	27757	1	9944	638	638	638	JAIHPHFJ_01772	HDHLPCOH_02610	CFLFEDGE_00848	BJAIGLKP_00294	ODPNKNCF_00328	KHKPIELG_00829	JFMFFMGH_00116	DCMCBFCJ_00385	HGKBCBGM_00549	FBBKEGBC_01008	IPCNCJJC_03134	BNEEOKOL_00022	GGNKNJNJ_00507	BCMBNKHC_01004	DKIBCKPO_00422	NMKDOBJI_00933	EMBNKICJ_00538	MBAGGKFC_00115	DIBJIBFK_01383	NDKOOMGM_02548	MEIDDJGM_00679	LMOLLKKE_00712	LICNMJOA_00116	CHCEEHAE_00115	EBKMHHDH_00590	EDAGEJEL_00590	CGMIKMFJ_00935	HALJMOII_00485	LFAJGGGK_00443	MPAICFCL_02361	LIEMNADH_02019	GJBOAPEF_00861	LELGMAHH_00324	LHOBDMKG_00513	PAFBLHHF_01349	CBIAGDBB_00538	MBPPBCAB_00076
group_18096	macB_5	Macrolide export ATP-binding/permease protein MacB	141	141	1	1	23933	1	2776	1271	1271	1271	JAIHPHFJ_02307	HDHLPCOH_03327	CFLFEDGE_03052	BJAIGLKP_03142	ODPNKNCF_03551	KHKPIELG_01715	JFMFFMGH_01862	DCMCBFCJ_02095	HGKBCBGM_03974	FBBKEGBC_03754	IPCNCJJC_02971	BNEEOKOL_03757	GGNKNJNJ_03271	BCMBNKHC_03192	DKIBCKPO_02970	NMKDOBJI_03054	EMBNKICJ_03871	MBAGGKFC_03928	DIBJIBFK_03923	NDKOOMGM_02007	MEIDDJGM_03870	LMOLLKKE_03151	LICNMJOA_03628	CHCEEHAE_02211	EBKMHHDH_03974	EDAGEJEL_03958	CGMIKMFJ_03217	HALJMOII_03756	LFAJGGGK_03671	MPAICFCL_03509	LIEMNADH_03829	GJBOAPEF_03699	LELGMAHH_03528	LHOBDMKG_02951	PAFBLHHF_03610	CBIAGDBB_03064	MBPPBCAB_02725
ftsW		putative peptidoglycan glycosyltransferase FtsW	141	141	1	1	8389	1	11853	1226	1226	1226	JAIHPHFJ_02707	HDHLPCOH_02145	CFLFEDGE_03039	BJAIGLKP_02774	ODPNKNCF_02419	KHKPIELG_02242	JFMFFMGH_02820	DCMCBFCJ_02648	HGKBCBGM_02584	FBBKEGBC_00333	IPCNCJJC_00113	BNEEOKOL_02138	GGNKNJNJ_00126	BCMBNKHC_00454	DKIBCKPO_01599	NMKDOBJI_00301	EMBNKICJ_02093	MBAGGKFC_02192	DIBJIBFK_02396	NDKOOMGM_01559	MEIDDJGM_01650	LMOLLKKE_00126	LICNMJOA_02868	CHCEEHAE_02833	EBKMHHDH_02723	EDAGEJEL_02481	CGMIKMFJ_00371	HALJMOII_02562	LFAJGGGK_03860	MPAICFCL_00815	LIEMNADH_03084	GJBOAPEF_01180	LELGMAHH_03512	LHOBDMKG_02659	PAFBLHHF_02107	CBIAGDBB_02409	MBPPBCAB_01648
group_18123		hypothetical protein	141	141	1	1	7606	1	18578	653	653	653	JAIHPHFJ_02573	HDHLPCOH_01956	CFLFEDGE_01683	BJAIGLKP_01928	ODPNKNCF_02231	KHKPIELG_02053	JFMFFMGH_01013	DCMCBFCJ_00580	HGKBCBGM_01917	FBBKEGBC_00132	IPCNCJJC_02428	BNEEOKOL_03423	GGNKNJNJ_01075	BCMBNKHC_01586	DKIBCKPO_03046	NMKDOBJI_00099	EMBNKICJ_01508	MBAGGKFC_01851	DIBJIBFK_02039	NDKOOMGM_00733	MEIDDJGM_00935	LMOLLKKE_00791	LICNMJOA_01062	CHCEEHAE_02588	EBKMHHDH_00786	EDAGEJEL_01431	CGMIKMFJ_01085	HALJMOII_00979	LFAJGGGK_01827	MPAICFCL_03680	LIEMNADH_00547	GJBOAPEF_02182	LELGMAHH_01011	LHOBDMKG_00981	PAFBLHHF_02410	CBIAGDBB_00933	MBPPBCAB_01507
purM		Phosphoribosylformylglycinamidine cyclo-ligase	141	141	1	1	17011	3	177	986	986	986	JAIHPHFJ_00326	HDHLPCOH_00321	CFLFEDGE_01209	BJAIGLKP_01592	ODPNKNCF_00667	KHKPIELG_00490	JFMFFMGH_01278	DCMCBFCJ_02260	HGKBCBGM_00821	FBBKEGBC_01265	IPCNCJJC_00400	BNEEOKOL_01125	GGNKNJNJ_01525	BCMBNKHC_02065	DKIBCKPO_01984	NMKDOBJI_01555	EMBNKICJ_01358	MBAGGKFC_01652	DIBJIBFK_01521	NDKOOMGM_00167	MEIDDJGM_00112	LMOLLKKE_01091	LICNMJOA_02165	CHCEEHAE_01247	EBKMHHDH_02244	EDAGEJEL_01687	CGMIKMFJ_01679	HALJMOII_00781	LFAJGGGK_00850	MPAICFCL_01801	LIEMNADH_01480	GJBOAPEF_00170	LELGMAHH_00801	LHOBDMKG_00191	PAFBLHHF_01110	CBIAGDBB_00217	MBPPBCAB_00556
group_18327		hypothetical protein	141	141	1	1	10518	1	16731	548	551	548	JAIHPHFJ_02416	HDHLPCOH_01827	CFLFEDGE_01998	BJAIGLKP_02571	ODPNKNCF_02589	KHKPIELG_02743	JFMFFMGH_02147	DCMCBFCJ_01559	HGKBCBGM_01045	FBBKEGBC_01820	IPCNCJJC_00610	BNEEOKOL_00601	GGNKNJNJ_01721	BCMBNKHC_02109	DKIBCKPO_02419	NMKDOBJI_02187	EMBNKICJ_02345	MBAGGKFC_01011	DIBJIBFK_00861	NDKOOMGM_01312	MEIDDJGM_01900	LMOLLKKE_00907	LICNMJOA_02274	CHCEEHAE_01689	EBKMHHDH_01542	EDAGEJEL_01311	CGMIKMFJ_01562	HALJMOII_02797	LFAJGGGK_01560	MPAICFCL_01263	LIEMNADH_02373	GJBOAPEF_01708	LELGMAHH_00568	LHOBDMKG_01162	PAFBLHHF_02600	CBIAGDBB_01228	MBPPBCAB_00931
sufE		Cysteine desulfuration protein SufE	141	141	1	1	8427	1	11751	419	419	419	JAIHPHFJ_02720	HDHLPCOH_02158	CFLFEDGE_03693	BJAIGLKP_02787	ODPNKNCF_02432	KHKPIELG_02255	JFMFFMGH_02807	DCMCBFCJ_02635	HGKBCBGM_02571	FBBKEGBC_00346	IPCNCJJC_00126	BNEEOKOL_02125	GGNKNJNJ_00113	BCMBNKHC_00441	DKIBCKPO_01586	NMKDOBJI_00314	EMBNKICJ_02106	MBAGGKFC_02205	DIBJIBFK_02409	NDKOOMGM_01572	MEIDDJGM_01663	LMOLLKKE_00113	LICNMJOA_02881	CHCEEHAE_02820	EBKMHHDH_02736	EDAGEJEL_02468	CGMIKMFJ_00384	HALJMOII_02575	LFAJGGGK_03174	MPAICFCL_00828	LIEMNADH_03071	GJBOAPEF_01167	LELGMAHH_02997	LHOBDMKG_02328	PAFBLHHF_02094	CBIAGDBB_02395	MBPPBCAB_01662
bepE_5		Efflux pump membrane transporter BepE	141	141	1	1	21683	1	20302	3086	3122	3121		HDHLPCOH_01594	CFLFEDGE_02477	BJAIGLKP_01832	ODPNKNCF_02822	KHKPIELG_02510	JFMFFMGH_00615	DCMCBFCJ_02368	HGKBCBGM_03786	FBBKEGBC_03025	IPCNCJJC_02646	BNEEOKOL_01470	GGNKNJNJ_01293	BCMBNKHC_01325	DKIBCKPO_01451	NMKDOBJI_00668	EMBNKICJ_00039	MBAGGKFC_03604	DIBJIBFK_00039	NDKOOMGM_03296	MEIDDJGM_03366	LMOLLKKE_00444	LICNMJOA_00667	CHCEEHAE_00666	EBKMHHDH_00039	EDAGEJEL_00039	CGMIKMFJ_00125	HALJMOII_00041	LFAJGGGK_02519	MPAICFCL_03022	LIEMNADH_02955	GJBOAPEF_02828	LELGMAHH_02198	LHOBDMKG_03907	PAFBLHHF_03440	CBIAGDBB_02793	MBPPBCAB_03437
group_19363		hypothetical protein	141	141	1	1	8791	2	268	389	389	389	JAIHPHFJ_03265	HDHLPCOH_02246	CFLFEDGE_03141	BJAIGLKP_03116	ODPNKNCF_02520	KHKPIELG_02343	JFMFFMGH_03301	DCMCBFCJ_03239	HGKBCBGM_02861	FBBKEGBC_01936	IPCNCJJC_00215	BNEEOKOL_01777	GGNKNJNJ_00024	BCMBNKHC_00352	DKIBCKPO_02547	NMKDOBJI_00403	EMBNKICJ_02485	MBAGGKFC_02955	DIBJIBFK_02953	NDKOOMGM_01919	MEIDDJGM_02287	LMOLLKKE_00024	LICNMJOA_03237	CHCEEHAE_03236	EBKMHHDH_03090	EDAGEJEL_02992	CGMIKMFJ_00473	HALJMOII_03275	LFAJGGGK_03263	MPAICFCL_00917	LIEMNADH_02981	GJBOAPEF_01077	LELGMAHH_03087	LHOBDMKG_02418	PAFBLHHF_02004	CBIAGDBB_02304	MBPPBCAB_01752
rpsT		30S ribosomal protein S20	141	141	1	1	6976	1	22091	254	254	254	JAIHPHFJ_00765	HDHLPCOH_03101	CFLFEDGE_02428	BJAIGLKP_00970	ODPNKNCF_02030	KHKPIELG_01852	JFMFFMGH_00789	DCMCBFCJ_00804	HGKBCBGM_02380	FBBKEGBC_01470	IPCNCJJC_00531	BNEEOKOL_00878	GGNKNJNJ_01148	BCMBNKHC_01824	DKIBCKPO_00899	NMKDOBJI_04119	EMBNKICJ_01775	MBAGGKFC_01403	DIBJIBFK_01770	NDKOOMGM_01774	MEIDDJGM_03166	LMOLLKKE_00382	LICNMJOA_00841	CHCEEHAE_02073	EBKMHHDH_01007	EDAGEJEL_01981	CGMIKMFJ_01412	HALJMOII_01234	LFAJGGGK_01114	MPAICFCL_04167	LIEMNADH_00762	GJBOAPEF_04036	LELGMAHH_03699	LHOBDMKG_01624	PAFBLHHF_02836	CBIAGDBB_01688	MBPPBCAB_02030
dus		putative tRNA-dihydrouridine synthase	141	141	1	1	10558	1	16782	989	989	989	JAIHPHFJ_02396	HDHLPCOH_01807	CFLFEDGE_01978	BJAIGLKP_02591	ODPNKNCF_02609	KHKPIELG_02723	JFMFFMGH_02127	DCMCBFCJ_01579	HGKBCBGM_01025	FBBKEGBC_01800	IPCNCJJC_00633	BNEEOKOL_00621	GGNKNJNJ_01744	BCMBNKHC_02132	DKIBCKPO_02442	NMKDOBJI_02210	EMBNKICJ_02365	MBAGGKFC_00991	DIBJIBFK_00881	NDKOOMGM_01332	MEIDDJGM_01920	LMOLLKKE_00930	LICNMJOA_02254	CHCEEHAE_01709	EBKMHHDH_01562	EDAGEJEL_01331	CGMIKMFJ_01539	HALJMOII_02777	LFAJGGGK_01580	MPAICFCL_01243	LIEMNADH_02393	GJBOAPEF_01728	LELGMAHH_00588	LHOBDMKG_01142	PAFBLHHF_02580	CBIAGDBB_01208	MBPPBCAB_00951
accA		Acetyl-coenzyme A carboxylase carboxyl transferase subunit alpha	141	141	1	1	9009	1	10916	956	956	956	JAIHPHFJ_00952	HDHLPCOH_02673	CFLFEDGE_01116	BJAIGLKP_01123	ODPNKNCF_03295	KHKPIELG_03094	JFMFFMGH_02752	DCMCBFCJ_02580	HGKBCBGM_02516	FBBKEGBC_03189	IPCNCJJC_02982	BNEEOKOL_03147	GGNKNJNJ_03718	BCMBNKHC_03786	DKIBCKPO_00504	NMKDOBJI_01936	EMBNKICJ_00913	MBAGGKFC_02028	DIBJIBFK_00507	NDKOOMGM_02918	MEIDDJGM_03153	LMOLLKKE_03196	LICNMJOA_02653	CHCEEHAE_02714	EBKMHHDH_01188	EDAGEJEL_02362	CGMIKMFJ_03816	HALJMOII_02367	LFAJGGGK_03788	MPAICFCL_00303	LIEMNADH_00950	GJBOAPEF_02731	LELGMAHH_02946	LHOBDMKG_03311	PAFBLHHF_01933	CBIAGDBB_02636	MBPPBCAB_03389
group_19969		hypothetical protein	141	141	1	1	17558	1	17605	1775	1775	1775	JAIHPHFJ_01555	HDHLPCOH_00453	CFLFEDGE_01360	BJAIGLKP_01358	ODPNKNCF_00798	KHKPIELG_00357	JFMFFMGH_01416	DCMCBFCJ_02122	HGKBCBGM_00683	FBBKEGBC_01127	IPCNCJJC_04241	BNEEOKOL_03625	GGNKNJNJ_00358	BCMBNKHC_00693	DKIBCKPO_02002	NMKDOBJI_04101	EMBNKICJ_01220	MBAGGKFC_01514	DIBJIBFK_02577	NDKOOMGM_03570	MEIDDJGM_03560	LMOLLKKE_03987	LICNMJOA_02027	CHCEEHAE_01109	EBKMHHDH_02382	EDAGEJEL_01825	CGMIKMFJ_00615	HALJMOII_00915	LFAJGGGK_01047	MPAICFCL_00374	LIEMNADH_01676	GJBOAPEF_00706	LELGMAHH_00949	LHOBDMKG_04055	PAFBLHHF_00913	CBIAGDBB_00002	MBPPBCAB_00408
glk		Glucokinase	141	141	1	1	19943	1	13545	1049	1049	1049	JAIHPHFJ_00467	HDHLPCOH_01196	CFLFEDGE_00333	BJAIGLKP_00672	ODPNKNCF_01504	KHKPIELG_01329	JFMFFMGH_03035	DCMCBFCJ_02805	HGKBCBGM_02741	FBBKEGBC_01601	IPCNCJJC_01277	BNEEOKOL_01546	GGNKNJNJ_02311	BCMBNKHC_00082	DKIBCKPO_02325	NMKDOBJI_02033	EMBNKICJ_02154	MBAGGKFC_02253	DIBJIBFK_02515	NDKOOMGM_01603	MEIDDJGM_01711	LMOLLKKE_02878	LICNMJOA_02987	CHCEEHAE_02990	EBKMHHDH_02784	EDAGEJEL_02696	CGMIKMFJ_02651	HALJMOII_01597	LFAJGGGK_00021	MPAICFCL_01539	LIEMNADH_00337	GJBOAPEF_01451	LELGMAHH_01699	LHOBDMKG_01754	PAFBLHHF_00460	CBIAGDBB_01558	MBPPBCAB_02252
serS		Serine--tRNA ligase	141	141	1	1	7337	8	78	1265	1265	1265	JAIHPHFJ_02493	HDHLPCOH_01879	CFLFEDGE_02220	BJAIGLKP_03406	ODPNKNCF_02154	KHKPIELG_01976	JFMFFMGH_00935	DCMCBFCJ_00658	HGKBCBGM_01995	FBBKEGBC_00054	IPCNCJJC_01984	BNEEOKOL_01259	GGNKNJNJ_00992	BCMBNKHC_01503	DKIBCKPO_02166	NMKDOBJI_00016	EMBNKICJ_01586	MBAGGKFC_01773	DIBJIBFK_01961	NDKOOMGM_00656	MEIDDJGM_00857	LMOLLKKE_00874	LICNMJOA_00984	CHCEEHAE_02510	EBKMHHDH_00864	EDAGEJEL_01509	CGMIKMFJ_01002	HALJMOII_01056	LFAJGGGK_01745	MPAICFCL_02452	LIEMNADH_00630	GJBOAPEF_02099	LELGMAHH_01092	LHOBDMKG_00900	PAFBLHHF_02327	CBIAGDBB_01014	MBPPBCAB_01428
purH		Bifunctional purine biosynthesis protein PurH	141	141	1	1	17014	3	180	1514	1514	1514	JAIHPHFJ_00328	HDHLPCOH_00323	CFLFEDGE_01207	BJAIGLKP_01590	ODPNKNCF_00669	KHKPIELG_00488	JFMFFMGH_01281	DCMCBFCJ_02257	HGKBCBGM_00818	FBBKEGBC_01262	IPCNCJJC_00402	BNEEOKOL_01122	GGNKNJNJ_01527	BCMBNKHC_02067	DKIBCKPO_01986	NMKDOBJI_01553	EMBNKICJ_01355	MBAGGKFC_01649	DIBJIBFK_01518	NDKOOMGM_00169	MEIDDJGM_00109	LMOLLKKE_01093	LICNMJOA_02162	CHCEEHAE_01244	EBKMHHDH_02247	EDAGEJEL_01690	CGMIKMFJ_01681	HALJMOII_00783	LFAJGGGK_00852	MPAICFCL_01799	LIEMNADH_01482	GJBOAPEF_00168	LELGMAHH_00803	LHOBDMKG_00189	PAFBLHHF_01108	CBIAGDBB_00215	MBPPBCAB_00554
pckA		Phosphoenolpyruvate carboxykinase (ATP)	141	141	1	1	7018	1	21693	1583	1583	1583	JAIHPHFJ_00755	HDHLPCOH_03083	CFLFEDGE_03571	BJAIGLKP_00959	ODPNKNCF_02048	KHKPIELG_01869	JFMFFMGH_00807	DCMCBFCJ_00786	HGKBCBGM_02398	FBBKEGBC_01488	IPCNCJJC_00504	BNEEOKOL_00860	GGNKNJNJ_02046	BCMBNKHC_02462	DKIBCKPO_00915	NMKDOBJI_03746	EMBNKICJ_01793	MBAGGKFC_01421	DIBJIBFK_01752	NDKOOMGM_01842	MEIDDJGM_03184	LMOLLKKE_00408	LICNMJOA_00859	CHCEEHAE_02055	EBKMHHDH_00989	EDAGEJEL_01999	CGMIKMFJ_01385	HALJMOII_01166	LFAJGGGK_01099	MPAICFCL_03379	LIEMNADH_00747	GJBOAPEF_03501	LELGMAHH_03676	LHOBDMKG_01647	PAFBLHHF_03562	CBIAGDBB_01665	MBPPBCAB_02007
rne		Ribonuclease E	141	141	1	1	25663	7	59	1556	1556	1556	JAIHPHFJ_02030	HDHLPCOH_02462	CFLFEDGE_01930	BJAIGLKP_02098	ODPNKNCF_00180	KHKPIELG_03176	JFMFFMGH_00255	DCMCBFCJ_00246	HGKBCBGM_00410	FBBKEGBC_00636	IPCNCJJC_02861	BNEEOKOL_00161	GGNKNJNJ_00654	BCMBNKHC_00857	DKIBCKPO_00276	NMKDOBJI_03844	EMBNKICJ_00399	MBAGGKFC_00254	DIBJIBFK_00450	NDKOOMGM_00770	MEIDDJGM_02323	LMOLLKKE_02713	LICNMJOA_00255	CHCEEHAE_00254	EBKMHHDH_00451	EDAGEJEL_00451	CGMIKMFJ_00788	HALJMOII_00338	LFAJGGGK_00587	MPAICFCL_02089	LIEMNADH_02499	GJBOAPEF_02406	LELGMAHH_00183	LHOBDMKG_00655	PAFBLHHF_01493	CBIAGDBB_00680	MBPPBCAB_00218
ftsZ		Cell division protein FtsZ	141	141	1	1	8400	1	11840	1832	1832	1832	JAIHPHFJ_02714	HDHLPCOH_02152	CFLFEDGE_03046	BJAIGLKP_02781	ODPNKNCF_02426	KHKPIELG_02249	JFMFFMGH_02813	DCMCBFCJ_02641	HGKBCBGM_02577	FBBKEGBC_00340	IPCNCJJC_00120	BNEEOKOL_02131	GGNKNJNJ_00119	BCMBNKHC_00447	DKIBCKPO_01592	NMKDOBJI_00308	EMBNKICJ_02100	MBAGGKFC_02199	DIBJIBFK_02403	NDKOOMGM_01566	MEIDDJGM_01657	LMOLLKKE_00119	LICNMJOA_02875	CHCEEHAE_02826	EBKMHHDH_02730	EDAGEJEL_02474	CGMIKMFJ_00378	HALJMOII_02569	LFAJGGGK_03855	MPAICFCL_00820	LIEMNADH_03079	GJBOAPEF_01175	LELGMAHH_03518	LHOBDMKG_02653	PAFBLHHF_02102	CBIAGDBB_02403	MBPPBCAB_01654
group_21234		hypothetical protein	141	141	1	1	8020	1	22543	881	881	881	JAIHPHFJ_03165	HDHLPCOH_02025	CFLFEDGE_01584	BJAIGLKP_02028	ODPNKNCF_02300	KHKPIELG_02122	JFMFFMGH_02931	DCMCBFCJ_02759	HGKBCBGM_02695	FBBKEGBC_00222	IPCNCJJC_04334	BNEEOKOL_03775	GGNKNJNJ_04190	BCMBNKHC_04256	DKIBCKPO_01720	NMKDOBJI_00180	EMBNKICJ_01982	MBAGGKFC_02081	DIBJIBFK_02285	NDKOOMGM_03005	MEIDDJGM_01539	LMOLLKKE_04238	LICNMJOA_02757	CHCEEHAE_02944	EBKMHHDH_02612	EDAGEJEL_02592	CGMIKMFJ_04254	HALJMOII_02441	LFAJGGGK_03083	MPAICFCL_00702	LIEMNADH_03265	GJBOAPEF_01293	LELGMAHH_03621	LHOBDMKG_03204	PAFBLHHF_02220	CBIAGDBB_03374	MBPPBCAB_03808
gpmI_1		2,3-bisphosphoglycerate-independent phosphoglycerate mutase	141	141	1	1	18465	1	16163	1523	1523	1523	JAIHPHFJ_03801	HDHLPCOH_00729	CFLFEDGE_03840	BJAIGLKP_03827	ODPNKNCF_01074	KHKPIELG_00080	JFMFFMGH_01514	DCMCBFCJ_01018	HGKBCBGM_01506	FBBKEGBC_00421	IPCNCJJC_02591	BNEEOKOL_02490	GGNKNJNJ_02802	BCMBNKHC_03108	DKIBCKPO_01818	NMKDOBJI_02280	EMBNKICJ_03338	MBAGGKFC_00389	DIBJIBFK_00979	NDKOOMGM_01392	MEIDDJGM_02960	LMOLLKKE_01987	LICNMJOA_01221	CHCEEHAE_00783	EBKMHHDH_01870	EDAGEJEL_00784	CGMIKMFJ_03201	HALJMOII_01826	LFAJGGGK_03417	MPAICFCL_00628	LIEMNADH_02762	GJBOAPEF_00453	LELGMAHH_01348	LHOBDMKG_03847	PAFBLHHF_03513	CBIAGDBB_03463	MBPPBCAB_01253
gyrA_1		DNA gyrase subunit A	141	141	1	1	18135	1	15527	2576	2576	2576	JAIHPHFJ_01397	HDHLPCOH_00620	CFLFEDGE_01518	BJAIGLKP_01516	ODPNKNCF_00965	KHKPIELG_00190	JFMFFMGH_01625	DCMCBFCJ_01129	HGKBCBGM_01395	FBBKEGBC_00532	IPCNCJJC_01768	BNEEOKOL_00734	GGNKNJNJ_02637	BCMBNKHC_02954	DKIBCKPO_01169	NMKDOBJI_02702	EMBNKICJ_01880	MBAGGKFC_00495	DIBJIBFK_01086	NDKOOMGM_01057	MEIDDJGM_01111	LMOLLKKE_01589	LICNMJOA_01328	CHCEEHAE_00894	EBKMHHDH_01764	EDAGEJEL_00890	CGMIKMFJ_02969	HALJMOII_01917	LFAJGGGK_01409	MPAICFCL_00536	LIEMNADH_02670	GJBOAPEF_00545	LELGMAHH_01260	LHOBDMKG_01373	PAFBLHHF_00752	CBIAGDBB_01907	MBPPBCAB_01165
macA_1		Macrolide export protein MacA	141	141	1	1	20557	1	14075	1244	1244	1244	JAIHPHFJ_00583	HDHLPCOH_01273	CFLFEDGE_00449	BJAIGLKP_00787	ODPNKNCF_01426	KHKPIELG_01406	JFMFFMGH_03135	DCMCBFCJ_02967	HGKBCBGM_03199	FBBKEGBC_02614	IPCNCJJC_00866	BNEEOKOL_02607	GGNKNJNJ_02142	BCMBNKHC_00171	DKIBCKPO_03273	NMKDOBJI_03215	EMBNKICJ_03097	MBAGGKFC_02402	DIBJIBFK_03404	NDKOOMGM_02037	MEIDDJGM_02897	LMOLLKKE_03360	LICNMJOA_02546	CHCEEHAE_03148	EBKMHHDH_03463	EDAGEJEL_02781	CGMIKMFJ_03796	HALJMOII_01675	LFAJGGGK_02301	MPAICFCL_01406	LIEMNADH_00471	GJBOAPEF_01584	LELGMAHH_02402	LHOBDMKG_02876	PAFBLHHF_00594	CBIAGDBB_03315	MBPPBCAB_02845
group_224		hypothetical protein	141	141	1	1	8709	15	15	1094	1094	1094	JAIHPHFJ_03256	HDHLPCOH_02237	CFLFEDGE_03132	BJAIGLKP_03107	ODPNKNCF_02511	KHKPIELG_02334	JFMFFMGH_03292	DCMCBFCJ_03230	HGKBCBGM_02870	FBBKEGBC_01945	IPCNCJJC_00206	BNEEOKOL_01786	GGNKNJNJ_00033	BCMBNKHC_00361	DKIBCKPO_02538	NMKDOBJI_00394	EMBNKICJ_02476	MBAGGKFC_02946	DIBJIBFK_02962	NDKOOMGM_01910	MEIDDJGM_02278	LMOLLKKE_00033	LICNMJOA_03228	CHCEEHAE_03245	EBKMHHDH_03081	EDAGEJEL_03001	CGMIKMFJ_00464	HALJMOII_03284	LFAJGGGK_03254	MPAICFCL_00908	LIEMNADH_02990	GJBOAPEF_01086	LELGMAHH_03078	LHOBDMKG_02409	PAFBLHHF_02013	CBIAGDBB_02313	MBPPBCAB_01743
group_22773		hypothetical protein	141	141	1	1	9574	1	12681	422	428	427	JAIHPHFJ_01146	HDHLPCOH_02858	CFLFEDGE_00922	BJAIGLKP_01317	ODPNKNCF_03109	KHKPIELG_02909	JFMFFMGH_02317	DCMCBFCJ_01389	HGKBCBGM_01214	FBBKEGBC_02310	IPCNCJJC_01355	BNEEOKOL_00431	GGNKNJNJ_01889	BCMBNKHC_02758	DKIBCKPO_00696	NMKDOBJI_01096	EMBNKICJ_00728	MBAGGKFC_01180	DIBJIBFK_00692	NDKOOMGM_00386	MEIDDJGM_01456	LMOLLKKE_01306	LICNMJOA_02443	CHCEEHAE_01520	EBKMHHDH_01373	EDAGEJEL_01142	CGMIKMFJ_01907	HALJMOII_02181	LFAJGGGK_02810	MPAICFCL_00109	LIEMNADH_01144	GJBOAPEF_02295	LELGMAHH_03874	LHOBDMKG_03617	PAFBLHHF_01739	CBIAGDBB_03847	MBPPBCAB_04051
copA_1		Copper-exporting P-type ATPase	141	141	1	1	7322	8	59	2387	2387	2387	JAIHPHFJ_02485	HDHLPCOH_02984	CFLFEDGE_02228	BJAIGLKP_03631	ODPNKNCF_02146	KHKPIELG_01968	JFMFFMGH_00927	DCMCBFCJ_00666	HGKBCBGM_02003	FBBKEGBC_00046	IPCNCJJC_01976	BNEEOKOL_01267	GGNKNJNJ_00984	BCMBNKHC_01495	DKIBCKPO_02158	NMKDOBJI_00008	EMBNKICJ_01594	MBAGGKFC_01765	DIBJIBFK_01953	NDKOOMGM_00648	MEIDDJGM_00849	LMOLLKKE_00882	LICNMJOA_00976	CHCEEHAE_02502	EBKMHHDH_00872	EDAGEJEL_01517	CGMIKMFJ_00994	HALJMOII_01064	LFAJGGGK_01737	MPAICFCL_02444	LIEMNADH_00638	GJBOAPEF_02091	LELGMAHH_01100	LHOBDMKG_00892	PAFBLHHF_02319	CBIAGDBB_01022	MBPPBCAB_01420
cdd_1		Cytidine deaminase	141	141	1	1	17734	1	17144	485	485	485	JAIHPHFJ_01502	HDHLPCOH_00508	CFLFEDGE_01413	BJAIGLKP_01411	ODPNKNCF_00853	KHKPIELG_00302	JFMFFMGH_01736	DCMCBFCJ_01240	HGKBCBGM_03406	FBBKEGBC_03325	IPCNCJJC_00771	BNEEOKOL_02931	GGNKNJNJ_00310	BCMBNKHC_00741	DKIBCKPO_01048	NMKDOBJI_01848	EMBNKICJ_03207	MBAGGKFC_00606	DIBJIBFK_01196	NDKOOMGM_03084	MEIDDJGM_03898	LMOLLKKE_01671	LICNMJOA_01438	CHCEEHAE_01004	EBKMHHDH_01652	EDAGEJEL_01000	CGMIKMFJ_00567	HALJMOII_02029	LFAJGGGK_01302	MPAICFCL_00429	LIEMNADH_01731	GJBOAPEF_00651	LELGMAHH_03902	LHOBDMKG_01475	PAFBLHHF_00858	CBIAGDBB_03915	MBPPBCAB_04085
glnS		Glutamine--tRNA ligase	141	141	1	1	2796	1	19340	1670	1703	1697	JAIHPHFJ_03535	HDHLPCOH_01367	CFLFEDGE_03452	BJAIGLKP_03356	ODPNKNCF_01332	KHKPIELG_01500	JFMFFMGH_02085	DCMCBFCJ_01872	HGKBCBGM_02070	FBBKEGBC_01660	IPCNCJJC_01632	BNEEOKOL_01983	GGNKNJNJ_02772	BCMBNKHC_03014	DKIBCKPO_02761	NMKDOBJI_02630	EMBNKICJ_02613	MBAGGKFC_02601	DIBJIBFK_02908	NDKOOMGM_02317	MEIDDJGM_03431	LMOLLKKE_01738	LICNMJOA_01791	CHCEEHAE_02435	EBKMHHDH_02428	EDAGEJEL_02295	CGMIKMFJ_03104	HALJMOII_02732	LFAJGGGK_01927	MPAICFCL_01975	LIEMNADH_02166	GJBOAPEF_01942	LELGMAHH_02761	LHOBDMKG_02649	PAFBLHHF_03052	CBIAGDBB_02539	MBPPBCAB_03292
algB		Alginate biosynthesis transcriptional regulatory protein AlgB	141	141	1	1	19904	1	13501	1544	1544	1544	JAIHPHFJ_00455	HDHLPCOH_01184	CFLFEDGE_00321	BJAIGLKP_00660	ODPNKNCF_01516	KHKPIELG_01317	JFMFFMGH_03023	DCMCBFCJ_02817	HGKBCBGM_02753	FBBKEGBC_01589	IPCNCJJC_01264	BNEEOKOL_01558	GGNKNJNJ_02324	BCMBNKHC_00069	DKIBCKPO_02312	NMKDOBJI_02046	EMBNKICJ_02166	MBAGGKFC_02265	DIBJIBFK_02503	NDKOOMGM_01615	MEIDDJGM_01723	LMOLLKKE_02865	LICNMJOA_02975	CHCEEHAE_03002	EBKMHHDH_02796	EDAGEJEL_02684	CGMIKMFJ_02664	HALJMOII_01585	LFAJGGGK_00033	MPAICFCL_01551	LIEMNADH_00325	GJBOAPEF_01439	LELGMAHH_01687	LHOBDMKG_01742	PAFBLHHF_00448	CBIAGDBB_01570	MBPPBCAB_02240
mdh		Malate dehydrogenase	141	141	1	1	10654	1	16607	926	926	926	JAIHPHFJ_02372	HDHLPCOH_01790	CFLFEDGE_01954	BJAIGLKP_02615	ODPNKNCF_02626	KHKPIELG_02706	JFMFFMGH_03616	DCMCBFCJ_03554	HGKBCBGM_03281	FBBKEGBC_02982	IPCNCJJC_00651	BNEEOKOL_02572	GGNKNJNJ_01762	BCMBNKHC_02150	DKIBCKPO_02803	NMKDOBJI_02884	EMBNKICJ_02959	MBAGGKFC_03367	DIBJIBFK_03331	NDKOOMGM_02097	MEIDDJGM_02682	LMOLLKKE_00948	LICNMJOA_03542	CHCEEHAE_03571	EBKMHHDH_03390	EDAGEJEL_03426	CGMIKMFJ_01521	HALJMOII_03345	LFAJGGGK_01598	MPAICFCL_01225	LIEMNADH_02411	GJBOAPEF_01746	LELGMAHH_00605	LHOBDMKG_01125	PAFBLHHF_02562	CBIAGDBB_01191	MBPPBCAB_00968
uvrC		UvrABC system protein C	141	141	1	1	9343	10	28	1802	1802	1802	JAIHPHFJ_01054	HDHLPCOH_02768	CFLFEDGE_01014	BJAIGLKP_01225	ODPNKNCF_03199	KHKPIELG_02999	JFMFFMGH_02656	DCMCBFCJ_02484	HGKBCBGM_02420	FBBKEGBC_02424	IPCNCJJC_01098	BNEEOKOL_02325	GGNKNJNJ_01607	BCMBNKHC_02328	DKIBCKPO_00604	NMKDOBJI_01004	EMBNKICJ_00817	MBAGGKFC_01932	DIBJIBFK_00603	NDKOOMGM_00477	MEIDDJGM_03288	LMOLLKKE_01214	LICNMJOA_02749	CHCEEHAE_02810	EBKMHHDH_01284	EDAGEJEL_02458	CGMIKMFJ_01802	HALJMOII_02271	LFAJGGGK_02426	MPAICFCL_00210	LIEMNADH_01043	GJBOAPEF_02824	LELGMAHH_03723	LHOBDMKG_03429	PAFBLHHF_01840	CBIAGDBB_03658	MBPPBCAB_03877
group_24214		hypothetical protein	141	141	1	1	10488	1	10286	338	338	338	JAIHPHFJ_02426	HDHLPCOH_01837	CFLFEDGE_02008	BJAIGLKP_02561	ODPNKNCF_02579	KHKPIELG_02753	JFMFFMGH_02157	DCMCBFCJ_01549	HGKBCBGM_01055	FBBKEGBC_01830	IPCNCJJC_00594	BNEEOKOL_00591	GGNKNJNJ_01705	BCMBNKHC_02093	DKIBCKPO_02403	NMKDOBJI_02171	EMBNKICJ_02335	MBAGGKFC_01021	DIBJIBFK_00851	NDKOOMGM_01302	MEIDDJGM_01890	LMOLLKKE_00891	LICNMJOA_02284	CHCEEHAE_01679	EBKMHHDH_01532	EDAGEJEL_01301	CGMIKMFJ_01578	HALJMOII_02807	LFAJGGGK_01550	MPAICFCL_01273	LIEMNADH_02363	GJBOAPEF_01698	LELGMAHH_00558	LHOBDMKG_01172	PAFBLHHF_02610	CBIAGDBB_01238	MBPPBCAB_00921
hmgA		Homogentisate 1,2-dioxygenase	141	141	1	1	25634	7	92	1154	1154	1154	JAIHPHFJ_02021	HDHLPCOH_02453	CFLFEDGE_01939	BJAIGLKP_02088	ODPNKNCF_00171	KHKPIELG_03185	JFMFFMGH_00268	DCMCBFCJ_00233	HGKBCBGM_00397	FBBKEGBC_00649	IPCNCJJC_02848	BNEEOKOL_00174	GGNKNJNJ_00667	BCMBNKHC_00844	DKIBCKPO_00263	NMKDOBJI_03831	EMBNKICJ_00386	MBAGGKFC_00267	DIBJIBFK_00437	NDKOOMGM_00779	MEIDDJGM_02336	LMOLLKKE_02700	LICNMJOA_00268	CHCEEHAE_00267	EBKMHHDH_00438	EDAGEJEL_00438	CGMIKMFJ_00775	HALJMOII_00329	LFAJGGGK_00598	MPAICFCL_02100	LIEMNADH_02510	GJBOAPEF_02417	LELGMAHH_00171	LHOBDMKG_00667	PAFBLHHF_01504	CBIAGDBB_00692	MBPPBCAB_00230
leuA		2-isopropylmalate synthase	141	141	1	1	19105	1	8243	1175	1175	1175	JAIHPHFJ_02156	HDHLPCOH_00920	CFLFEDGE_01703	BJAIGLKP_02412	ODPNKNCF_01782	KHKPIELG_01053	JFMFFMGH_02517	DCMCBFCJ_01738	HGKBCBGM_01698	FBBKEGBC_02749	IPCNCJJC_03795	BNEEOKOL_03210	GGNKNJNJ_02951	BCMBNKHC_01737	DKIBCKPO_03649	NMKDOBJI_03901	EMBNKICJ_01071	MBAGGKFC_03724	DIBJIBFK_02166	NDKOOMGM_03549	MEIDDJGM_02087	LMOLLKKE_01894	LICNMJOA_01657	CHCEEHAE_01868	EBKMHHDH_02062	EDAGEJEL_02029	CGMIKMFJ_01214	HALJMOII_03709	LFAJGGGK_00375	MPAICFCL_02673	LIEMNADH_04039	GJBOAPEF_03840	LELGMAHH_04000	LHOBDMKG_03690	PAFBLHHF_00107	CBIAGDBB_04013	MBPPBCAB_02958
rplP		50S ribosomal protein L16	141	141	1	1	6694	24	2	425	425	425	JAIHPHFJ_00815	HDHLPCOH_03148	CFLFEDGE_02378	BJAIGLKP_01020	ODPNKNCF_01983	KHKPIELG_01805	JFMFFMGH_00742	DCMCBFCJ_00851	HGKBCBGM_02333	FBBKEGBC_01423	IPCNCJJC_03181	BNEEOKOL_00925	GGNKNJNJ_01201	BCMBNKHC_01877	DKIBCKPO_00846	NMKDOBJI_01246	EMBNKICJ_01728	MBAGGKFC_01356	DIBJIBFK_01817	NDKOOMGM_01201	MEIDDJGM_02028	LMOLLKKE_00329	LICNMJOA_00794	CHCEEHAE_02120	EBKMHHDH_01054	EDAGEJEL_01934	CGMIKMFJ_02078	HALJMOII_01281	LFAJGGGK_01166	MPAICFCL_02568	LIEMNADH_00814	GJBOAPEF_03182	LELGMAHH_02540	LHOBDMKG_01574	PAFBLHHF_02784	CBIAGDBB_01738	MBPPBCAB_02080
mnmE		tRNA modification GTPase MnmE	141	141	1	1	21837	1	23209	1385	1385	1385	JAIHPHFJ_01646	HDHLPCOH_01542	CFLFEDGE_02250	BJAIGLKP_01783	ODPNKNCF_02880	KHKPIELG_02458	JFMFFMGH_00568	DCMCBFCJ_02415	HGKBCBGM_00045	FBBKEGBC_02395	IPCNCJJC_02168	BNEEOKOL_01423	GGNKNJNJ_02986	BCMBNKHC_03279	DKIBCKPO_00002	NMKDOBJI_01294	EMBNKICJ_00086	MBAGGKFC_00943	DIBJIBFK_00086	NDKOOMGM_02367	MEIDDJGM_00342	LMOLLKKE_03429	LICNMJOA_00620	CHCEEHAE_00619	EBKMHHDH_00086	EDAGEJEL_00086	CGMIKMFJ_00056	HALJMOII_00093	LFAJGGGK_02708	MPAICFCL_02811	LIEMNADH_03461	GJBOAPEF_03338	LELGMAHH_02632	LHOBDMKG_02217	PAFBLHHF_03328	CBIAGDBB_03214	MBPPBCAB_03176
dapE_2		Succinyl-diaminopimelate desuccinylase	141	141	1	1	7304	8	45	1085	1085	1085	JAIHPHFJ_02475	HDHLPCOH_02994	CFLFEDGE_02238	BJAIGLKP_03641	ODPNKNCF_02136	KHKPIELG_01958	JFMFFMGH_00917	DCMCBFCJ_00676	HGKBCBGM_02013	FBBKEGBC_00036	IPCNCJJC_03430	BNEEOKOL_01277	GGNKNJNJ_00970	BCMBNKHC_01481	DKIBCKPO_02144	NMKDOBJI_03876	EMBNKICJ_01604	MBAGGKFC_01755	DIBJIBFK_01943	NDKOOMGM_00638	MEIDDJGM_00839	LMOLLKKE_03532	LICNMJOA_00966	CHCEEHAE_02492	EBKMHHDH_00882	EDAGEJEL_01527	CGMIKMFJ_00980	HALJMOII_01074	LFAJGGGK_01727	MPAICFCL_02434	LIEMNADH_00648	GJBOAPEF_02081	LELGMAHH_01110	LHOBDMKG_00882	PAFBLHHF_02309	CBIAGDBB_01032	MBPPBCAB_01410
ycgM		putative protein YcgM	141	141	1	1	9570	1	12676	605	605	605	JAIHPHFJ_01143	HDHLPCOH_02855	CFLFEDGE_00925	BJAIGLKP_01314	ODPNKNCF_03112	KHKPIELG_02912	JFMFFMGH_02320	DCMCBFCJ_01386	HGKBCBGM_01217	FBBKEGBC_02313	IPCNCJJC_01352	BNEEOKOL_00428	GGNKNJNJ_01886	BCMBNKHC_02755	DKIBCKPO_00693	NMKDOBJI_01093	EMBNKICJ_00731	MBAGGKFC_01183	DIBJIBFK_00689	NDKOOMGM_00389	MEIDDJGM_01453	LMOLLKKE_01309	LICNMJOA_02446	CHCEEHAE_01517	EBKMHHDH_01370	EDAGEJEL_01139	CGMIKMFJ_01904	HALJMOII_02184	LFAJGGGK_02807	MPAICFCL_00112	LIEMNADH_01141	GJBOAPEF_02298	LELGMAHH_03871	LHOBDMKG_03614	PAFBLHHF_01742	CBIAGDBB_03850	MBPPBCAB_04048
group_25753		hypothetical protein	141	141	1	1	8377	1	11858	371	371	371	JAIHPHFJ_02702	HDHLPCOH_02140	CFLFEDGE_03034	BJAIGLKP_02769	ODPNKNCF_02414	KHKPIELG_02237	JFMFFMGH_02825	DCMCBFCJ_02653	HGKBCBGM_02589	FBBKEGBC_00328	IPCNCJJC_00107	BNEEOKOL_02143	GGNKNJNJ_00132	BCMBNKHC_00460	DKIBCKPO_01605	NMKDOBJI_00295	EMBNKICJ_02088	MBAGGKFC_02187	DIBJIBFK_02391	NDKOOMGM_01554	MEIDDJGM_01645	LMOLLKKE_00132	LICNMJOA_02863	CHCEEHAE_02838	EBKMHHDH_02718	EDAGEJEL_02486	CGMIKMFJ_00365	HALJMOII_02557	LFAJGGGK_03865	MPAICFCL_00810	LIEMNADH_03089	GJBOAPEF_01185	LELGMAHH_03507	LHOBDMKG_02664	PAFBLHHF_02112	CBIAGDBB_02414	MBPPBCAB_01643
rpsF		30S ribosomal protein S6	141	141	1	1	18720	1	15974	341	341	341	JAIHPHFJ_03782	HDHLPCOH_00813	CFLFEDGE_01807	BJAIGLKP_03798	ODPNKNCF_01889	KHKPIELG_00946	JFMFFMGH_02410	DCMCBFCJ_01845	HGKBCBGM_01590	FBBKEGBC_02042	IPCNCJJC_02710	BNEEOKOL_03133	GGNKNJNJ_03659	BCMBNKHC_03737	DKIBCKPO_02885	NMKDOBJI_01773	EMBNKICJ_00964	MBAGGKFC_03187	DIBJIBFK_02272	NDKOOMGM_02809	MEIDDJGM_03880	LMOLLKKE_02599	LICNMJOA_01764	CHCEEHAE_01975	EBKMHHDH_02169	EDAGEJEL_03302	CGMIKMFJ_03724	HALJMOII_02974	LFAJGGGK_03476	MPAICFCL_02774	LIEMNADH_03449	GJBOAPEF_03483	LELGMAHH_03116	LHOBDMKG_02447	PAFBLHHF_00006	CBIAGDBB_02888	MBPPBCAB_03063
ftsH_3		ATP-dependent zinc metalloprotease FtsH	141	141	1	1	8785	2	259	1973	1973	1973	JAIHPHFJ_03259	HDHLPCOH_02240	CFLFEDGE_03135	BJAIGLKP_03110	ODPNKNCF_02514	KHKPIELG_02337	JFMFFMGH_03295	DCMCBFCJ_03233	HGKBCBGM_02867	FBBKEGBC_01942	IPCNCJJC_00209	BNEEOKOL_01783	GGNKNJNJ_00030	BCMBNKHC_00358	DKIBCKPO_02541	NMKDOBJI_00397	EMBNKICJ_02479	MBAGGKFC_02949	DIBJIBFK_02959	NDKOOMGM_01913	MEIDDJGM_02281	LMOLLKKE_00030	LICNMJOA_03231	CHCEEHAE_03242	EBKMHHDH_03084	EDAGEJEL_02998	CGMIKMFJ_00467	HALJMOII_03281	LFAJGGGK_03257	MPAICFCL_00911	LIEMNADH_02987	GJBOAPEF_01083	LELGMAHH_03081	LHOBDMKG_02412	PAFBLHHF_02010	CBIAGDBB_02310	MBPPBCAB_01746
bepE_2		Efflux pump membrane transporter BepE	141	141	1	1	17247	1	24743	3152	3152	3152	JAIHPHFJ_02861	HDHLPCOH_00387	CFLFEDGE_02671	BJAIGLKP_02836	ODPNKNCF_00733	KHKPIELG_00424	JFMFFMGH_01345	DCMCBFCJ_02193	HGKBCBGM_00754	FBBKEGBC_01198	IPCNCJJC_01840	BNEEOKOL_01058	GGNKNJNJ_00430	BCMBNKHC_00621	DKIBCKPO_02073	NMKDOBJI_02381	EMBNKICJ_01291	MBAGGKFC_01585	DIBJIBFK_02648	NDKOOMGM_00233	MEIDDJGM_00045	LMOLLKKE_01411	LICNMJOA_02098	CHCEEHAE_01180	EBKMHHDH_02311	EDAGEJEL_01754	CGMIKMFJ_00687	HALJMOII_00847	LFAJGGGK_00929	MPAICFCL_02980	LIEMNADH_01559	GJBOAPEF_00091	LELGMAHH_00876	LHOBDMKG_00049	PAFBLHHF_01031	CBIAGDBB_00075	MBPPBCAB_00481
group_26302		hypothetical protein	141	141	1	1	18028	1	16921	350	350	350	JAIHPHFJ_01436	HDHLPCOH_00575	CFLFEDGE_01479	BJAIGLKP_01477	ODPNKNCF_00920	KHKPIELG_00235	JFMFFMGH_01670	DCMCBFCJ_01174	HGKBCBGM_01350	FBBKEGBC_00577	IPCNCJJC_01722	BNEEOKOL_00689	GGNKNJNJ_02683	BCMBNKHC_02908	DKIBCKPO_01123	NMKDOBJI_02656	EMBNKICJ_01925	MBAGGKFC_00540	DIBJIBFK_01131	NDKOOMGM_01012	MEIDDJGM_01066	LMOLLKKE_01543	LICNMJOA_01373	CHCEEHAE_00939	EBKMHHDH_01719	EDAGEJEL_00935	CGMIKMFJ_03015	HALJMOII_01962	LFAJGGGK_01367	MPAICFCL_00494	LIEMNADH_01796	GJBOAPEF_00587	LELGMAHH_01221	LHOBDMKG_01412	PAFBLHHF_00794	CBIAGDBB_01946	MBPPBCAB_01126
murC		UDP-N-acetylmuramate--L-alanine ligase	141	141	1	1	8396	1	11848	1358	1358	1358	JAIHPHFJ_02710	HDHLPCOH_02148	CFLFEDGE_03042	BJAIGLKP_02777	ODPNKNCF_02422	KHKPIELG_02245	JFMFFMGH_02817	DCMCBFCJ_02645	HGKBCBGM_02581	FBBKEGBC_00336	IPCNCJJC_00116	BNEEOKOL_02135	GGNKNJNJ_00123	BCMBNKHC_00451	DKIBCKPO_01596	NMKDOBJI_00304	EMBNKICJ_02096	MBAGGKFC_02195	DIBJIBFK_02399	NDKOOMGM_01562	MEIDDJGM_01653	LMOLLKKE_00123	LICNMJOA_02871	CHCEEHAE_02830	EBKMHHDH_02726	EDAGEJEL_02478	CGMIKMFJ_00374	HALJMOII_02565	LFAJGGGK_03858	MPAICFCL_00817	LIEMNADH_03082	GJBOAPEF_01178	LELGMAHH_03514	LHOBDMKG_02657	PAFBLHHF_02105	CBIAGDBB_02407	MBPPBCAB_01650
group_2648		hypothetical protein	141	141	1	1	19099	1	8254	608	608	608	JAIHPHFJ_02161	HDHLPCOH_00915	CFLFEDGE_01708	BJAIGLKP_02407	ODPNKNCF_01787	KHKPIELG_01048	JFMFFMGH_02512	DCMCBFCJ_01743	HGKBCBGM_01693	FBBKEGBC_02744	IPCNCJJC_03791	BNEEOKOL_03215	GGNKNJNJ_02947	BCMBNKHC_01741	DKIBCKPO_03653	NMKDOBJI_03905	EMBNKICJ_01066	MBAGGKFC_03719	DIBJIBFK_02171	NDKOOMGM_03554	MEIDDJGM_02092	LMOLLKKE_01890	LICNMJOA_01662	CHCEEHAE_01873	EBKMHHDH_02067	EDAGEJEL_02024	CGMIKMFJ_01210	HALJMOII_03714	LFAJGGGK_00379	MPAICFCL_02677	LIEMNADH_04035	GJBOAPEF_03836	LELGMAHH_03995	LHOBDMKG_03695	PAFBLHHF_00103	CBIAGDBB_04008	MBPPBCAB_02963
thyA		Thymidylate synthase	141	141	1	1	10563	1	16783	794	794	794	JAIHPHFJ_02395	HDHLPCOH_01806	CFLFEDGE_01977	BJAIGLKP_02592	ODPNKNCF_02610	KHKPIELG_02722	JFMFFMGH_02126	DCMCBFCJ_01580	HGKBCBGM_01024	FBBKEGBC_01799	IPCNCJJC_00634	BNEEOKOL_00622	GGNKNJNJ_01745	BCMBNKHC_02133	DKIBCKPO_02443	NMKDOBJI_02211	EMBNKICJ_02366	MBAGGKFC_00990	DIBJIBFK_00882	NDKOOMGM_01333	MEIDDJGM_01921	LMOLLKKE_00931	LICNMJOA_02253	CHCEEHAE_01710	EBKMHHDH_01563	EDAGEJEL_01332	CGMIKMFJ_01538	HALJMOII_02776	LFAJGGGK_01581	MPAICFCL_01242	LIEMNADH_02394	GJBOAPEF_01729	LELGMAHH_00589	LHOBDMKG_01141	PAFBLHHF_02579	CBIAGDBB_01207	MBPPBCAB_00952
group_26721		hypothetical protein	141	141	1	1	19184	4	89	1331	1331	1331	JAIHPHFJ_01201	HDHLPCOH_00956	CFLFEDGE_00028	BJAIGLKP_00368	ODPNKNCF_01745	KHKPIELG_01089	JFMFFMGH_02553	DCMCBFCJ_01701	HGKBCBGM_01734	FBBKEGBC_02785	IPCNCJJC_02243	BNEEOKOL_02096	GGNKNJNJ_03096	BCMBNKHC_01698	DKIBCKPO_02594	NMKDOBJI_03661	EMBNKICJ_01107	MBAGGKFC_02724	DIBJIBFK_02129	NDKOOMGM_03382	MEIDDJGM_03457	LMOLLKKE_02219	LICNMJOA_01620	CHCEEHAE_01831	EBKMHHDH_02025	EDAGEJEL_02065	CGMIKMFJ_01252	HALJMOII_02949	LFAJGGGK_00335	MPAICFCL_01724	LIEMNADH_00024	GJBOAPEF_02564	LELGMAHH_03940	LHOBDMKG_03869	PAFBLHHF_00147	CBIAGDBB_03953	MBPPBCAB_02454
tsaD		tRNA N6-adenosine threonylcarbamoyltransferase	141	141	1	1	2534	1	23964	1016	1016	1016	JAIHPHFJ_01959	HDHLPCOH_01461	CFLFEDGE_02536	BJAIGLKP_02446	ODPNKNCF_01238	KHKPIELG_01594	JFMFFMGH_01990	DCMCBFCJ_01967	HGKBCBGM_02165	FBBKEGBC_01755	IPCNCJJC_03934	BNEEOKOL_01888	GGNKNJNJ_04017	BCMBNKHC_03836	DKIBCKPO_02670	NMKDOBJI_04088	EMBNKICJ_02518	MBAGGKFC_02506	DIBJIBFK_02813	NDKOOMGM_03707	MEIDDJGM_01290	LMOLLKKE_04007	LICNMJOA_01886	CHCEEHAE_02340	EBKMHHDH_02523	EDAGEJEL_02200	CGMIKMFJ_04111	HALJMOII_02638	LFAJGGGK_02015	MPAICFCL_02063	LIEMNADH_02078	GJBOAPEF_01854	LELGMAHH_02856	LHOBDMKG_02554	PAFBLHHF_04057	CBIAGDBB_02444	MBPPBCAB_03197
hpt		Hypoxanthine-guanine phosphoribosyltransferase	141	141	1	1	27776	1	9930	557	557	557	JAIHPHFJ_01764	HDHLPCOH_02602	CFLFEDGE_00856	BJAIGLKP_00302	ODPNKNCF_00320	KHKPIELG_00837	JFMFFMGH_00124	DCMCBFCJ_00377	HGKBCBGM_00541	FBBKEGBC_01000	IPCNCJJC_03142	BNEEOKOL_00030	GGNKNJNJ_00515	BCMBNKHC_00996	DKIBCKPO_00414	NMKDOBJI_00925	EMBNKICJ_00530	MBAGGKFC_00123	DIBJIBFK_01375	NDKOOMGM_02540	MEIDDJGM_00687	LMOLLKKE_00704	LICNMJOA_00124	CHCEEHAE_00123	EBKMHHDH_00582	EDAGEJEL_00582	CGMIKMFJ_00927	HALJMOII_00477	LFAJGGGK_00451	MPAICFCL_02353	LIEMNADH_02027	GJBOAPEF_00853	LELGMAHH_00316	LHOBDMKG_00521	PAFBLHHF_01357	CBIAGDBB_00546	MBPPBCAB_00084
prsA		Foldase protein PrsA	141	141	1	1	25670	1	13211	1373	1373	1373	JAIHPHFJ_02036	HDHLPCOH_02468	CFLFEDGE_01924	BJAIGLKP_02104	ODPNKNCF_00186	KHKPIELG_03170	JFMFFMGH_00249	DCMCBFCJ_00252	HGKBCBGM_00416	FBBKEGBC_00630	IPCNCJJC_02867	BNEEOKOL_00155	GGNKNJNJ_00648	BCMBNKHC_00863	DKIBCKPO_00282	NMKDOBJI_03850	EMBNKICJ_00405	MBAGGKFC_00248	DIBJIBFK_00455	NDKOOMGM_00765	MEIDDJGM_02317	LMOLLKKE_02719	LICNMJOA_00249	CHCEEHAE_00248	EBKMHHDH_00457	EDAGEJEL_00457	CGMIKMFJ_00794	HALJMOII_00344	LFAJGGGK_00581	MPAICFCL_02083	LIEMNADH_02493	GJBOAPEF_02400	LELGMAHH_00188	LHOBDMKG_00649	PAFBLHHF_01487	CBIAGDBB_00674	MBPPBCAB_00212
lepB		Signal peptidase I	141	141	1	1	27706	1	10040	1604	1604	1604	JAIHPHFJ_01781	HDHLPCOH_02619	CFLFEDGE_00839	BJAIGLKP_00285	ODPNKNCF_00338	KHKPIELG_00820	JFMFFMGH_00107	DCMCBFCJ_00394	HGKBCBGM_00558	FBBKEGBC_01017	IPCNCJJC_03125	BNEEOKOL_00013	GGNKNJNJ_00498	BCMBNKHC_01013	DKIBCKPO_00431	NMKDOBJI_00942	EMBNKICJ_00547	MBAGGKFC_00106	DIBJIBFK_01392	NDKOOMGM_02557	MEIDDJGM_00670	LMOLLKKE_00721	LICNMJOA_00107	CHCEEHAE_00106	EBKMHHDH_00599	EDAGEJEL_00599	CGMIKMFJ_00944	HALJMOII_00494	LFAJGGGK_00434	MPAICFCL_02370	LIEMNADH_02010	GJBOAPEF_00870	LELGMAHH_00333	LHOBDMKG_00504	PAFBLHHF_01340	CBIAGDBB_00529	MBPPBCAB_00067
algC		Phosphomannomutase/phosphoglucomutase	141	141	1	1	8160	1	22425	1382	1382	1382	JAIHPHFJ_03114	HDHLPCOH_02077	CFLFEDGE_01533	BJAIGLKP_02079	ODPNKNCF_02351	KHKPIELG_02174	JFMFFMGH_02888	DCMCBFCJ_02716	HGKBCBGM_02652	FBBKEGBC_00265	IPCNCJJC_00039	BNEEOKOL_02206	GGNKNJNJ_00200	BCMBNKHC_00528	DKIBCKPO_01673	NMKDOBJI_00227	EMBNKICJ_02025	MBAGGKFC_02124	DIBJIBFK_02328	NDKOOMGM_01490	MEIDDJGM_01582	LMOLLKKE_00200	LICNMJOA_02800	CHCEEHAE_02901	EBKMHHDH_02655	EDAGEJEL_02549	CGMIKMFJ_00297	HALJMOII_02493	LFAJGGGK_03128	MPAICFCL_00747	LIEMNADH_03310	GJBOAPEF_01248	LELGMAHH_03446	LHOBDMKG_02725	PAFBLHHF_02175	CBIAGDBB_03546	MBPPBCAB_01582
murA1		UDP-N-acetylglucosamine 1-carboxyvinyltransferase	141	141	1	1	10431	1	10414	1307	1307	1307	JAIHPHFJ_02449	HDHLPCOH_01860	CFLFEDGE_02031	BJAIGLKP_02538	ODPNKNCF_02556	KHKPIELG_02776	JFMFFMGH_02180	DCMCBFCJ_01526	HGKBCBGM_01078	FBBKEGBC_01853	IPCNCJJC_00567	BNEEOKOL_00568	GGNKNJNJ_03806	BCMBNKHC_03870	DKIBCKPO_02376	NMKDOBJI_02144	EMBNKICJ_02312	MBAGGKFC_01044	DIBJIBFK_00828	NDKOOMGM_01279	MEIDDJGM_01867	LMOLLKKE_03473	LICNMJOA_02307	CHCEEHAE_01656	EBKMHHDH_01509	EDAGEJEL_01278	CGMIKMFJ_03920	HALJMOII_02830	LFAJGGGK_01522	MPAICFCL_01301	LIEMNADH_02335	GJBOAPEF_01670	LELGMAHH_00528	LHOBDMKG_01201	PAFBLHHF_02638	CBIAGDBB_01267	MBPPBCAB_00891
group_27190		(2E,6E)-farnesyl diphosphate synthase	141	141	1	1	27764	1	9942	971	971	971	JAIHPHFJ_01770	HDHLPCOH_02608	CFLFEDGE_00850	BJAIGLKP_00296	ODPNKNCF_00326	KHKPIELG_00831	JFMFFMGH_00118	DCMCBFCJ_00383	HGKBCBGM_00547	FBBKEGBC_01006	IPCNCJJC_03136	BNEEOKOL_00024	GGNKNJNJ_00509	BCMBNKHC_01002	DKIBCKPO_00420	NMKDOBJI_00931	EMBNKICJ_00536	MBAGGKFC_00117	DIBJIBFK_01381	NDKOOMGM_02546	MEIDDJGM_00681	LMOLLKKE_00710	LICNMJOA_00118	CHCEEHAE_00117	EBKMHHDH_00588	EDAGEJEL_00588	CGMIKMFJ_00933	HALJMOII_00483	LFAJGGGK_00445	MPAICFCL_02359	LIEMNADH_02021	GJBOAPEF_00859	LELGMAHH_00322	LHOBDMKG_00515	PAFBLHHF_01351	CBIAGDBB_00540	MBPPBCAB_00078
group_27269		putative acyl-CoA thioester hydrolase	141	141	1	1	25872	1	9822	383	383	383	JAIHPHFJ_02131	HDHLPCOH_02546	CFLFEDGE_01830	BJAIGLKP_02198	ODPNKNCF_00264	KHKPIELG_00893	JFMFFMGH_00171	DCMCBFCJ_00330	HGKBCBGM_00494	FBBKEGBC_00953	IPCNCJJC_00997	BNEEOKOL_00077	GGNKNJNJ_00571	BCMBNKHC_00940	DKIBCKPO_00358	NMKDOBJI_00869	EMBNKICJ_00483	MBAGGKFC_00170	DIBJIBFK_01328	NDKOOMGM_02457	MEIDDJGM_00734	LMOLLKKE_00648	LICNMJOA_00171	CHCEEHAE_00170	EBKMHHDH_00535	EDAGEJEL_00535	CGMIKMFJ_00871	HALJMOII_00421	LFAJGGGK_00503	MPAICFCL_02301	LIEMNADH_03657	GJBOAPEF_00801	LELGMAHH_00265	LHOBDMKG_00572	PAFBLHHF_01409	CBIAGDBB_00597	MBPPBCAB_00135
group_27379		hypothetical protein	141	141	1	1	18509	1	16102	1238	1238	1238	JAIHPHFJ_02925	HDHLPCOH_00747	CFLFEDGE_03339	BJAIGLKP_02901	ODPNKNCF_01092	KHKPIELG_00062	JFMFFMGH_01496	DCMCBFCJ_01000	HGKBCBGM_01524	FBBKEGBC_00403	IPCNCJJC_02611	BNEEOKOL_02472	GGNKNJNJ_02822	BCMBNKHC_03128	DKIBCKPO_01798	NMKDOBJI_02300	EMBNKICJ_03356	MBAGGKFC_00371	DIBJIBFK_00961	NDKOOMGM_01410	MEIDDJGM_02978	LMOLLKKE_01967	LICNMJOA_01203	CHCEEHAE_00765	EBKMHHDH_01888	EDAGEJEL_00766	CGMIKMFJ_03181	HALJMOII_01808	LFAJGGGK_03438	MPAICFCL_00649	LIEMNADH_02783	GJBOAPEF_00432	LELGMAHH_01369	LHOBDMKG_03826	PAFBLHHF_03492	CBIAGDBB_03442	MBPPBCAB_01274
macA_2		Macrolide export protein MacA	141	141	1	1	23928	1	2778	1193	1196	1195	JAIHPHFJ_02309	HDHLPCOH_03329	CFLFEDGE_03050	BJAIGLKP_03140	ODPNKNCF_03549	KHKPIELG_01717	JFMFFMGH_01860	DCMCBFCJ_02097	HGKBCBGM_03976	FBBKEGBC_03756	IPCNCJJC_02969	BNEEOKOL_03759	GGNKNJNJ_03273	BCMBNKHC_03194	DKIBCKPO_02971	NMKDOBJI_03055	EMBNKICJ_03873	MBAGGKFC_03930	DIBJIBFK_03925	NDKOOMGM_02005	MEIDDJGM_03872	LMOLLKKE_03153	LICNMJOA_03626	CHCEEHAE_02209	EBKMHHDH_03976	EDAGEJEL_03960	CGMIKMFJ_03219	HALJMOII_03758	LFAJGGGK_03669	MPAICFCL_03511	LIEMNADH_03831	GJBOAPEF_03701	LELGMAHH_03530	LHOBDMKG_02949	PAFBLHHF_03612	CBIAGDBB_03066	MBPPBCAB_02727
group_27643		hypothetical protein	141	141	1	1	16931	1	7763	1421	1421	1421	JAIHPHFJ_00295	HDHLPCOH_00290	CFLFEDGE_01240	BJAIGLKP_01623	ODPNKNCF_00636	KHKPIELG_00521	JFMFFMGH_01246	DCMCBFCJ_02292	HGKBCBGM_00853	FBBKEGBC_01297	IPCNCJJC_00370	BNEEOKOL_01157	GGNKNJNJ_01495	BCMBNKHC_02035	DKIBCKPO_01954	NMKDOBJI_01585	EMBNKICJ_01390	MBAGGKFC_01684	DIBJIBFK_01553	NDKOOMGM_00136	MEIDDJGM_00144	LMOLLKKE_01061	LICNMJOA_02197	CHCEEHAE_01279	EBKMHHDH_02212	EDAGEJEL_01655	CGMIKMFJ_01649	HALJMOII_00750	LFAJGGGK_00821	MPAICFCL_01830	LIEMNADH_01451	GJBOAPEF_00199	LELGMAHH_00771	LHOBDMKG_00221	PAFBLHHF_01139	CBIAGDBB_00247	MBPPBCAB_00586
rimO		Ribosomal protein S12 methylthiotransferase RimO	141	141	1	1	10494	1	10280	1304	1304	1304	JAIHPHFJ_02423	HDHLPCOH_01834	CFLFEDGE_02005	BJAIGLKP_02564	ODPNKNCF_02582	KHKPIELG_02750	JFMFFMGH_02154	DCMCBFCJ_01552	HGKBCBGM_01052	FBBKEGBC_01827	IPCNCJJC_00598	BNEEOKOL_00594	GGNKNJNJ_01709	BCMBNKHC_02097	DKIBCKPO_02407	NMKDOBJI_02175	EMBNKICJ_02338	MBAGGKFC_01018	DIBJIBFK_00854	NDKOOMGM_01305	MEIDDJGM_01893	LMOLLKKE_00895	LICNMJOA_02281	CHCEEHAE_01682	EBKMHHDH_01535	EDAGEJEL_01304	CGMIKMFJ_01574	HALJMOII_02804	LFAJGGGK_01553	MPAICFCL_01270	LIEMNADH_02366	GJBOAPEF_01701	LELGMAHH_00561	LHOBDMKG_01169	PAFBLHHF_02607	CBIAGDBB_01235	MBPPBCAB_00924
infB		Translation initiation factor IF-2	141	141	1	1	7074	1	21591	2882	2891	2884	JAIHPHFJ_00736	HDHLPCOH_03067	CFLFEDGE_02694	BJAIGLKP_00940	ODPNKNCF_02063	KHKPIELG_01885	JFMFFMGH_00829	DCMCBFCJ_00764	HGKBCBGM_03603	FBBKEGBC_03356	IPCNCJJC_00487	BNEEOKOL_01362	GGNKNJNJ_02029	BCMBNKHC_02446	DKIBCKPO_00932	NMKDOBJI_02800	EMBNKICJ_03390	MBAGGKFC_01443	DIBJIBFK_01730	NDKOOMGM_00564	MEIDDJGM_03017	LMOLLKKE_02004	LICNMJOA_00881	CHCEEHAE_02033	EBKMHHDH_00967	EDAGEJEL_01612	CGMIKMFJ_01368	HALJMOII_01148	LFAJGGGK_01082	MPAICFCL_03396	LIEMNADH_00730	GJBOAPEF_03518	LELGMAHH_01181	LHOBDMKG_00811	PAFBLHHF_03579	CBIAGDBB_01103	MBPPBCAB_01339
btuB_3		hypothetical protein	141	141	1	1	7260	1	21912	2108	2108	2108	JAIHPHFJ_00684	HDHLPCOH_03011	CFLFEDGE_02746	BJAIGLKP_00888	ODPNKNCF_02119	KHKPIELG_01941	JFMFFMGH_00901	DCMCBFCJ_00692	HGKBCBGM_02029	FBBKEGBC_00020	IPCNCJJC_03413	BNEEOKOL_01293	GGNKNJNJ_00953	BCMBNKHC_01464	DKIBCKPO_02127	NMKDOBJI_03859	EMBNKICJ_01620	MBAGGKFC_01739	DIBJIBFK_01927	NDKOOMGM_00620	MEIDDJGM_00823	LMOLLKKE_03515	LICNMJOA_00950	CHCEEHAE_02476	EBKMHHDH_00898	EDAGEJEL_01543	CGMIKMFJ_00963	HALJMOII_01092	LFAJGGGK_01712	MPAICFCL_02419	LIEMNADH_00663	GJBOAPEF_02066	LELGMAHH_01126	LHOBDMKG_00866	PAFBLHHF_02294	CBIAGDBB_01048	MBPPBCAB_01394
group_281		hypothetical protein	141	141	1	1	25646	7	79	818	833	818	JAIHPHFJ_02023	HDHLPCOH_02455	CFLFEDGE_01937	BJAIGLKP_02090	ODPNKNCF_00173	KHKPIELG_03183	JFMFFMGH_00262	DCMCBFCJ_00239	HGKBCBGM_00403	FBBKEGBC_00643	IPCNCJJC_02854	BNEEOKOL_00168	GGNKNJNJ_00661	BCMBNKHC_00850	DKIBCKPO_00269	NMKDOBJI_03837	EMBNKICJ_00392	MBAGGKFC_00261	DIBJIBFK_00443	NDKOOMGM_00777	MEIDDJGM_02330	LMOLLKKE_02706	LICNMJOA_00262	CHCEEHAE_00261	EBKMHHDH_00444	EDAGEJEL_00444	CGMIKMFJ_00781	HALJMOII_00331	LFAJGGGK_00594	MPAICFCL_02096	LIEMNADH_02506	GJBOAPEF_02413	LELGMAHH_00175	LHOBDMKG_00663	PAFBLHHF_01500	CBIAGDBB_00688	MBPPBCAB_00226
dnaA		Chromosomal replication initiator protein DnaA	141	141	1	1	17857	1	17055	1454	1454	1454	JAIHPHFJ_01478	HDHLPCOH_00531	CFLFEDGE_01437	BJAIGLKP_01435	ODPNKNCF_00876	KHKPIELG_00279	JFMFFMGH_01714	DCMCBFCJ_01218	HGKBCBGM_01306	FBBKEGBC_00621	IPCNCJJC_00795	BNEEOKOL_00645	GGNKNJNJ_00286	BCMBNKHC_00765	DKIBCKPO_01072	NMKDOBJI_01824	EMBNKICJ_01969	MBAGGKFC_00584	DIBJIBFK_01174	NDKOOMGM_00968	MEIDDJGM_01021	LMOLLKKE_01695	LICNMJOA_01416	CHCEEHAE_00982	EBKMHHDH_01674	EDAGEJEL_00978	CGMIKMFJ_00543	HALJMOII_02006	LFAJGGGK_01322	MPAICFCL_00449	LIEMNADH_01751	GJBOAPEF_00631	LELGMAHH_01183	LHOBDMKG_01450	PAFBLHHF_00838	CBIAGDBB_01984	MBPPBCAB_01088
lapB		Lipopolysaccharide assembly protein B	141	141	1	1	17452	1	17606	2969	2969	2969	JAIHPHFJ_01556	HDHLPCOH_00452	CFLFEDGE_01359	BJAIGLKP_01357	ODPNKNCF_00797	KHKPIELG_00358	JFMFFMGH_01415	DCMCBFCJ_02123	HGKBCBGM_00684	FBBKEGBC_01128	IPCNCJJC_04242	BNEEOKOL_03624	GGNKNJNJ_00359	BCMBNKHC_00692	DKIBCKPO_02003	NMKDOBJI_04100	EMBNKICJ_01221	MBAGGKFC_01515	DIBJIBFK_02578	NDKOOMGM_03571	MEIDDJGM_03561	LMOLLKKE_03988	LICNMJOA_02028	CHCEEHAE_01110	EBKMHHDH_02381	EDAGEJEL_01824	CGMIKMFJ_00616	HALJMOII_00914	LFAJGGGK_01046	MPAICFCL_00373	LIEMNADH_01675	GJBOAPEF_00707	LELGMAHH_00948	LHOBDMKG_04054	PAFBLHHF_00914	CBIAGDBB_00003	MBPPBCAB_00409
group_2960		hypothetical protein	141	141	1	1	21940	1	23302	338	338	338	JAIHPHFJ_01671	HDHLPCOH_01516	CFLFEDGE_02276	BJAIGLKP_01757	ODPNKNCF_02906	KHKPIELG_02432	JFMFFMGH_00542	DCMCBFCJ_02441	HGKBCBGM_00071	FBBKEGBC_02369	IPCNCJJC_02198	BNEEOKOL_01397	GGNKNJNJ_03016	BCMBNKHC_03309	DKIBCKPO_00032	NMKDOBJI_01324	EMBNKICJ_00112	MBAGGKFC_00917	DIBJIBFK_00112	NDKOOMGM_02939	MEIDDJGM_00368	LMOLLKKE_03311	LICNMJOA_00594	CHCEEHAE_00593	EBKMHHDH_00112	EDAGEJEL_00112	CGMIKMFJ_00026	HALJMOII_00119	LFAJGGGK_02736	MPAICFCL_02839	LIEMNADH_03489	GJBOAPEF_03366	LELGMAHH_02657	LHOBDMKG_02242	PAFBLHHF_03300	CBIAGDBB_03239	MBPPBCAB_03151
trxA_1		Thioredoxin	141	141	1	1	27688	1	10060	314	314	314	JAIHPHFJ_01789	HDHLPCOH_02627	CFLFEDGE_00831	BJAIGLKP_00277	ODPNKNCF_00346	KHKPIELG_00812	JFMFFMGH_00099	DCMCBFCJ_00402	HGKBCBGM_00566	FBBKEGBC_01025	IPCNCJJC_03117	BNEEOKOL_00005	GGNKNJNJ_00490	BCMBNKHC_01021	DKIBCKPO_00439	NMKDOBJI_00950	EMBNKICJ_00555	MBAGGKFC_00098	DIBJIBFK_01400	NDKOOMGM_02565	MEIDDJGM_00662	LMOLLKKE_00729	LICNMJOA_00099	CHCEEHAE_00098	EBKMHHDH_00607	EDAGEJEL_00607	CGMIKMFJ_00952	HALJMOII_00502	LFAJGGGK_00426	MPAICFCL_02378	LIEMNADH_02002	GJBOAPEF_00878	LELGMAHH_00341	LHOBDMKG_00496	PAFBLHHF_01332	CBIAGDBB_00521	MBPPBCAB_00059
group_3226		hypothetical protein	141	141	1	1	18082	1	16846	1457	1457	1457	JAIHPHFJ_01421	HDHLPCOH_00597	CFLFEDGE_01494	BJAIGLKP_01492	ODPNKNCF_00942	KHKPIELG_00213	JFMFFMGH_01648	DCMCBFCJ_01152	HGKBCBGM_01372	FBBKEGBC_00555	IPCNCJJC_01744	BNEEOKOL_00711	GGNKNJNJ_02661	BCMBNKHC_02930	DKIBCKPO_01145	NMKDOBJI_02678	EMBNKICJ_01903	MBAGGKFC_00518	DIBJIBFK_01109	NDKOOMGM_01034	MEIDDJGM_01088	LMOLLKKE_01565	LICNMJOA_01351	CHCEEHAE_00917	EBKMHHDH_01741	EDAGEJEL_00913	CGMIKMFJ_02993	HALJMOII_01940	LFAJGGGK_01386	MPAICFCL_00513	LIEMNADH_01815	GJBOAPEF_00568	LELGMAHH_01237	LHOBDMKG_01396	PAFBLHHF_00775	CBIAGDBB_01930	MBPPBCAB_01142
sucA		2-oxoglutarate dehydrogenase E1 component	141	141	1	1	16944	1	7738	2807	2807	2807	JAIHPHFJ_00301	HDHLPCOH_00296	CFLFEDGE_01234	BJAIGLKP_01617	ODPNKNCF_00642	KHKPIELG_00515	JFMFFMGH_01252	DCMCBFCJ_02286	HGKBCBGM_00847	FBBKEGBC_01291	IPCNCJJC_00376	BNEEOKOL_01151	GGNKNJNJ_01501	BCMBNKHC_02041	DKIBCKPO_01960	NMKDOBJI_01579	EMBNKICJ_01384	MBAGGKFC_01678	DIBJIBFK_01547	NDKOOMGM_00142	MEIDDJGM_00138	LMOLLKKE_01067	LICNMJOA_02191	CHCEEHAE_01273	EBKMHHDH_02218	EDAGEJEL_01661	CGMIKMFJ_01655	HALJMOII_00756	LFAJGGGK_00826	MPAICFCL_01825	LIEMNADH_01456	GJBOAPEF_00194	LELGMAHH_00777	LHOBDMKG_00215	PAFBLHHF_01134	CBIAGDBB_00241	MBPPBCAB_00580
sigG_2		ECF RNA polymerase sigma factor SigG	141	141	1	1	23889	1	2817	494	494	494	JAIHPHFJ_02324	HDHLPCOH_03344	CFLFEDGE_03204	BJAIGLKP_03283	ODPNKNCF_03484	KHKPIELG_03506	JFMFFMGH_01844	DCMCBFCJ_03654	HGKBCBGM_03504	FBBKEGBC_02870	IPCNCJJC_02953	BNEEOKOL_02902	GGNKNJNJ_03289	BCMBNKHC_03210	DKIBCKPO_02987	NMKDOBJI_03071	EMBNKICJ_03503	MBAGGKFC_03497	DIBJIBFK_03661	NDKOOMGM_01990	MEIDDJGM_02784	LMOLLKKE_03169	LICNMJOA_03610	CHCEEHAE_03762	EBKMHHDH_03502	EDAGEJEL_03612	CGMIKMFJ_03235	HALJMOII_03433	LFAJGGGK_03653	MPAICFCL_03527	LIEMNADH_03847	GJBOAPEF_03717	LELGMAHH_03545	LHOBDMKG_02934	PAFBLHHF_03628	CBIAGDBB_03081	MBPPBCAB_02742
folD		Bifunctional protein FolD protein	141	141	1	1	7359	5	24	884	884	884	JAIHPHFJ_02504	HDHLPCOH_01890	CFLFEDGE_02209	BJAIGLKP_03395	ODPNKNCF_02165	KHKPIELG_01987	JFMFFMGH_00946	DCMCBFCJ_00647	HGKBCBGM_01984	FBBKEGBC_00065	IPCNCJJC_01996	BNEEOKOL_01248	GGNKNJNJ_01004	BCMBNKHC_01515	DKIBCKPO_02178	NMKDOBJI_00028	EMBNKICJ_01575	MBAGGKFC_01784	DIBJIBFK_01972	NDKOOMGM_00667	MEIDDJGM_00868	LMOLLKKE_00862	LICNMJOA_00995	CHCEEHAE_02521	EBKMHHDH_00853	EDAGEJEL_01498	CGMIKMFJ_01014	HALJMOII_01045	LFAJGGGK_01757	MPAICFCL_02464	LIEMNADH_00618	GJBOAPEF_02111	LELGMAHH_01081	LHOBDMKG_00911	PAFBLHHF_02339	CBIAGDBB_01003	MBPPBCAB_01439
acoA		Acetoin:2,6-dichlorophenolindophenol oxidoreductase subunit alpha	141	141	1	1	17085	3	67	1001	1001	1001	JAIHPHFJ_00347	HDHLPCOH_00341	CFLFEDGE_01188	BJAIGLKP_01571	ODPNKNCF_00687	KHKPIELG_00470	JFMFFMGH_01299	DCMCBFCJ_02239	HGKBCBGM_00800	FBBKEGBC_01244	IPCNCJJC_00424	BNEEOKOL_01104	GGNKNJNJ_01549	BCMBNKHC_02089	DKIBCKPO_03596	NMKDOBJI_03130	EMBNKICJ_01337	MBAGGKFC_01631	DIBJIBFK_01500	NDKOOMGM_00187	MEIDDJGM_00091	LMOLLKKE_01115	LICNMJOA_02144	CHCEEHAE_01226	EBKMHHDH_02265	EDAGEJEL_01708	CGMIKMFJ_01703	HALJMOII_00801	LFAJGGGK_00870	MPAICFCL_01781	LIEMNADH_01500	GJBOAPEF_00150	LELGMAHH_00825	LHOBDMKG_00167	PAFBLHHF_01090	CBIAGDBB_00193	MBPPBCAB_00532
group_3906		hypothetical protein	141	141	1	1	8279	16	26	344	344	344	JAIHPHFJ_02679	HDHLPCOH_02121	CFLFEDGE_03011	BJAIGLKP_02746	ODPNKNCF_02395	KHKPIELG_02218	JFMFFMGH_02844	DCMCBFCJ_02672	HGKBCBGM_02608	FBBKEGBC_00309	IPCNCJJC_00083	BNEEOKOL_02162	GGNKNJNJ_00156	BCMBNKHC_00484	DKIBCKPO_01629	NMKDOBJI_00271	EMBNKICJ_02069	MBAGGKFC_02168	DIBJIBFK_02372	NDKOOMGM_01534	MEIDDJGM_01626	LMOLLKKE_00156	LICNMJOA_02844	CHCEEHAE_02857	EBKMHHDH_02699	EDAGEJEL_02505	CGMIKMFJ_00341	HALJMOII_02537	LFAJGGGK_03883	MPAICFCL_00792	LIEMNADH_03355	GJBOAPEF_01203	LELGMAHH_03489	LHOBDMKG_02682	PAFBLHHF_02130	CBIAGDBB_03589	MBPPBCAB_01625
pepO_1		Neutral endopeptidase	141	141	1	1	25609	7	131	2063	2063	2063	JAIHPHFJ_03344	HDHLPCOH_02441	CFLFEDGE_03267	BJAIGLKP_02312	ODPNKNCF_00159	KHKPIELG_03197	JFMFFMGH_00280	DCMCBFCJ_00221	HGKBCBGM_00385	FBBKEGBC_00661	IPCNCJJC_02836	BNEEOKOL_00186	GGNKNJNJ_00679	BCMBNKHC_00832	DKIBCKPO_00251	NMKDOBJI_01543	EMBNKICJ_00374	MBAGGKFC_00279	DIBJIBFK_00425	NDKOOMGM_00791	MEIDDJGM_02348	LMOLLKKE_02688	LICNMJOA_00280	CHCEEHAE_00279	EBKMHHDH_00426	EDAGEJEL_00426	CGMIKMFJ_00763	HALJMOII_00317	LFAJGGGK_00610	MPAICFCL_02112	LIEMNADH_02522	GJBOAPEF_02429	LELGMAHH_00159	LHOBDMKG_00679	PAFBLHHF_01516	CBIAGDBB_00704	MBPPBCAB_00242
exoX		Exodeoxyribonuclease 10	141	141	1	1	9571	1	12679	764	764	764	JAIHPHFJ_01144	HDHLPCOH_02856	CFLFEDGE_00924	BJAIGLKP_01315	ODPNKNCF_03111	KHKPIELG_02911	JFMFFMGH_02319	DCMCBFCJ_01387	HGKBCBGM_01216	FBBKEGBC_02312	IPCNCJJC_01353	BNEEOKOL_00429	GGNKNJNJ_01887	BCMBNKHC_02756	DKIBCKPO_00694	NMKDOBJI_01094	EMBNKICJ_00730	MBAGGKFC_01182	DIBJIBFK_00690	NDKOOMGM_00388	MEIDDJGM_01454	LMOLLKKE_01308	LICNMJOA_02445	CHCEEHAE_01518	EBKMHHDH_01371	EDAGEJEL_01140	CGMIKMFJ_01905	HALJMOII_02183	LFAJGGGK_02808	MPAICFCL_00111	LIEMNADH_01142	GJBOAPEF_02297	LELGMAHH_03872	LHOBDMKG_03615	PAFBLHHF_01741	CBIAGDBB_03849	MBPPBCAB_04049
resA_3		Thiol-disulfide oxidoreductase ResA	141	141	1	1	9397	1	21126	551	551	551	JAIHPHFJ_01090	HDHLPCOH_02802	CFLFEDGE_00978	BJAIGLKP_01261	ODPNKNCF_03165	KHKPIELG_02965	JFMFFMGH_02370	DCMCBFCJ_01336	HGKBCBGM_01267	FBBKEGBC_03280	IPCNCJJC_01189	BNEEOKOL_03328	GGNKNJNJ_01698	BCMBNKHC_02237	DKIBCKPO_00641	NMKDOBJI_01041	EMBNKICJ_00781	MBAGGKFC_01233	DIBJIBFK_00639	NDKOOMGM_00444	MEIDDJGM_01403	LMOLLKKE_01123	LICNMJOA_03774	CHCEEHAE_01467	EBKMHHDH_01320	EDAGEJEL_01089	CGMIKMFJ_01711	HALJMOII_02238	LFAJGGGK_02387	MPAICFCL_00171	LIEMNADH_01082	GJBOAPEF_02357	LELGMAHH_03795	LHOBDMKG_03482	PAFBLHHF_01801	CBIAGDBB_03754	MBPPBCAB_03972
secA		Protein translocase subunit SecA	141	141	1	1	8342	1	11885	3071	3071	3071	JAIHPHFJ_02684	HDHLPCOH_02126	CFLFEDGE_03016	BJAIGLKP_02751	ODPNKNCF_02400	KHKPIELG_02223	JFMFFMGH_02839	DCMCBFCJ_02667	HGKBCBGM_02603	FBBKEGBC_00314	IPCNCJJC_00088	BNEEOKOL_02157	GGNKNJNJ_00151	BCMBNKHC_00479	DKIBCKPO_01624	NMKDOBJI_00276	EMBNKICJ_02074	MBAGGKFC_02173	DIBJIBFK_02377	NDKOOMGM_01539	MEIDDJGM_01631	LMOLLKKE_00151	LICNMJOA_02849	CHCEEHAE_02852	EBKMHHDH_02704	EDAGEJEL_02500	CGMIKMFJ_00346	HALJMOII_02542	LFAJGGGK_03878	MPAICFCL_00797	LIEMNADH_03360	GJBOAPEF_01198	LELGMAHH_03494	LHOBDMKG_02677	PAFBLHHF_02125	CBIAGDBB_03594	MBPPBCAB_01630
gltB_2		Glutamate synthase [NADPH] large chain	141	141	1	1	18735	1	15984	1520	1520	1520	JAIHPHFJ_03777	HDHLPCOH_00818	CFLFEDGE_01802	BJAIGLKP_03803	ODPNKNCF_01884	KHKPIELG_00951	JFMFFMGH_02415	DCMCBFCJ_01840	HGKBCBGM_01595	FBBKEGBC_02047	IPCNCJJC_02715	BNEEOKOL_03128	GGNKNJNJ_03654	BCMBNKHC_03732	DKIBCKPO_02890	NMKDOBJI_01768	EMBNKICJ_00969	MBAGGKFC_03182	DIBJIBFK_02267	NDKOOMGM_02804	MEIDDJGM_03875	LMOLLKKE_02594	LICNMJOA_01759	CHCEEHAE_01970	EBKMHHDH_02164	EDAGEJEL_03297	CGMIKMFJ_03729	HALJMOII_02979	LFAJGGGK_03481	MPAICFCL_02769	LIEMNADH_03444	GJBOAPEF_03478	LELGMAHH_03121	LHOBDMKG_02452	PAFBLHHF_00011	CBIAGDBB_02883	MBPPBCAB_03058
ald2		Alanine dehydrogenase 2	141	141	1	1	19906	1	13505	1190	1190	1190	JAIHPHFJ_00457	HDHLPCOH_01186	CFLFEDGE_00323	BJAIGLKP_00662	ODPNKNCF_01514	KHKPIELG_01319	JFMFFMGH_03025	DCMCBFCJ_02815	HGKBCBGM_02751	FBBKEGBC_01591	IPCNCJJC_01266	BNEEOKOL_01556	GGNKNJNJ_02322	BCMBNKHC_00071	DKIBCKPO_02314	NMKDOBJI_02044	EMBNKICJ_02164	MBAGGKFC_02263	DIBJIBFK_02505	NDKOOMGM_01613	MEIDDJGM_01721	LMOLLKKE_02867	LICNMJOA_02977	CHCEEHAE_03000	EBKMHHDH_02794	EDAGEJEL_02686	CGMIKMFJ_02662	HALJMOII_01587	LFAJGGGK_00031	MPAICFCL_01549	LIEMNADH_00327	GJBOAPEF_01441	LELGMAHH_01689	LHOBDMKG_01744	PAFBLHHF_00450	CBIAGDBB_01568	MBPPBCAB_02242
zraR_1		Transcriptional regulatory protein ZraR	141	141	1	1	18660	1	15912	1184	1184	1184	JAIHPHFJ_02972	HDHLPCOH_00795	CFLFEDGE_03678	BJAIGLKP_02949	ODPNKNCF_01140	KHKPIELG_00014	JFMFFMGH_01448	DCMCBFCJ_00952	HGKBCBGM_01572	FBBKEGBC_03723	IPCNCJJC_03717	BNEEOKOL_02424	GGNKNJNJ_02867	BCMBNKHC_03173	DKIBCKPO_01753	NMKDOBJI_04024	EMBNKICJ_03665	MBAGGKFC_03792	DIBJIBFK_00913	NDKOOMGM_01458	MEIDDJGM_03634	LMOLLKKE_01922	LICNMJOA_01155	CHCEEHAE_00717	EBKMHHDH_03809	EDAGEJEL_00718	CGMIKMFJ_03136	HALJMOII_01760	LFAJGGGK_03993	MPAICFCL_04006	LIEMNADH_03943	GJBOAPEF_03921	LELGMAHH_04090	LHOBDMKG_03923	PAFBLHHF_03949	CBIAGDBB_04135	MBPPBCAB_01325
sodA_1		Superoxide dismutase [Mn]	141	141	1	1	18241	1	15476	626	626	626	JAIHPHFJ_01368	HDHLPCOH_00644	CFLFEDGE_02930	BJAIGLKP_01544	ODPNKNCF_00989	KHKPIELG_00166	JFMFFMGH_01600	DCMCBFCJ_01104	HGKBCBGM_01420	FBBKEGBC_00507	IPCNCJJC_01798	BNEEOKOL_00759	GGNKNJNJ_02608	BCMBNKHC_02984	DKIBCKPO_01198	NMKDOBJI_02731	EMBNKICJ_01855	MBAGGKFC_00470	DIBJIBFK_01060	NDKOOMGM_01081	MEIDDJGM_01136	LMOLLKKE_01619	LICNMJOA_01302	CHCEEHAE_00869	EBKMHHDH_01789	EDAGEJEL_00865	CGMIKMFJ_02940	HALJMOII_01893	LFAJGGGK_01435	MPAICFCL_00562	LIEMNADH_02696	GJBOAPEF_00519	LELGMAHH_01285	LHOBDMKG_01348	PAFBLHHF_00727	CBIAGDBB_01882	MBPPBCAB_01190
lemA_1		Protein LemA	141	141	1	1	10429	1	10412	554	554	554	JAIHPHFJ_02451	HDHLPCOH_01862	CFLFEDGE_02033	BJAIGLKP_02536	ODPNKNCF_02554	KHKPIELG_02778	JFMFFMGH_02182	DCMCBFCJ_01524	HGKBCBGM_01080	FBBKEGBC_01855	IPCNCJJC_00565	BNEEOKOL_00566	GGNKNJNJ_03804	BCMBNKHC_03868	DKIBCKPO_02374	NMKDOBJI_02142	EMBNKICJ_02310	MBAGGKFC_01046	DIBJIBFK_00826	NDKOOMGM_01277	MEIDDJGM_01865	LMOLLKKE_03475	LICNMJOA_02309	CHCEEHAE_01654	EBKMHHDH_01507	EDAGEJEL_01276	CGMIKMFJ_03922	HALJMOII_02832	LFAJGGGK_01520	MPAICFCL_01303	LIEMNADH_02333	GJBOAPEF_01668	LELGMAHH_00526	LHOBDMKG_01203	PAFBLHHF_02640	CBIAGDBB_01269	MBPPBCAB_00889
gabD1		Succinate-semialdehyde dehydrogenase [NADP(+)] 1	141	141	1	1	9299	6	125	1301	1301	1301	JAIHPHFJ_01030	HDHLPCOH_02748	CFLFEDGE_01038	BJAIGLKP_01201	ODPNKNCF_03219	KHKPIELG_03019	JFMFFMGH_02676	DCMCBFCJ_02504	HGKBCBGM_02440	FBBKEGBC_02444	IPCNCJJC_01078	BNEEOKOL_02345	GGNKNJNJ_01587	BCMBNKHC_02348	DKIBCKPO_00584	NMKDOBJI_00984	EMBNKICJ_00837	MBAGGKFC_01952	DIBJIBFK_00583	NDKOOMGM_00497	MEIDDJGM_03308	LMOLLKKE_01234	LICNMJOA_02729	CHCEEHAE_02790	EBKMHHDH_01264	EDAGEJEL_02438	CGMIKMFJ_01822	HALJMOII_02291	LFAJGGGK_02446	MPAICFCL_00230	LIEMNADH_01023	GJBOAPEF_02804	LELGMAHH_02873	LHOBDMKG_02959	PAFBLHHF_01860	CBIAGDBB_02563	MBPPBCAB_03316
ompW		Outer membrane protein W	141	141	1	1	9358	1	20866	605	605	605	JAIHPHFJ_01068	HDHLPCOH_02782	CFLFEDGE_01000	BJAIGLKP_01239	ODPNKNCF_03185	KHKPIELG_02985	JFMFFMGH_02390	DCMCBFCJ_01316	HGKBCBGM_01287	FBBKEGBC_03260	IPCNCJJC_01113	BNEEOKOL_03308	GGNKNJNJ_01622	BCMBNKHC_02313	DKIBCKPO_00620	NMKDOBJI_01020	EMBNKICJ_00801	MBAGGKFC_01253	DIBJIBFK_00619	NDKOOMGM_00463	MEIDDJGM_01383	LMOLLKKE_01199	LICNMJOA_03794	CHCEEHAE_01447	EBKMHHDH_01300	EDAGEJEL_01069	CGMIKMFJ_01787	HALJMOII_02257	LFAJGGGK_02411	MPAICFCL_00195	LIEMNADH_01058	GJBOAPEF_02381	LELGMAHH_03738	LHOBDMKG_03414	PAFBLHHF_01825	CBIAGDBB_03673	MBPPBCAB_03862
nadB		L-aspartate oxidase	141	141	1	1	7158	1	21559	1574	1583	1577	JAIHPHFJ_00721	HDHLPCOH_03049	CFLFEDGE_02709	BJAIGLKP_00925	ODPNKNCF_02081	KHKPIELG_01903	JFMFFMGH_00847	DCMCBFCJ_00746	HGKBCBGM_03585	FBBKEGBC_03374	IPCNCJJC_00471	BNEEOKOL_01344	GGNKNJNJ_02013	BCMBNKHC_02430	DKIBCKPO_00948	NMKDOBJI_02784	EMBNKICJ_03408	MBAGGKFC_01461	DIBJIBFK_01712	NDKOOMGM_00582	MEIDDJGM_03035	LMOLLKKE_02020	LICNMJOA_00899	CHCEEHAE_02015	EBKMHHDH_00949	EDAGEJEL_01594	CGMIKMFJ_01352	HALJMOII_01130	LFAJGGGK_01065	MPAICFCL_03413	LIEMNADH_00713	GJBOAPEF_03535	LELGMAHH_01164	LHOBDMKG_00828	PAFBLHHF_03596	CBIAGDBB_01086	MBPPBCAB_01356
ftsY		Signal recognition particle receptor FtsY	141	141	1	1	9511	1	12589	962	962	962	JAIHPHFJ_01118	HDHLPCOH_02829	CFLFEDGE_00950	BJAIGLKP_01289	ODPNKNCF_03138	KHKPIELG_02938	JFMFFMGH_02346	DCMCBFCJ_01360	HGKBCBGM_01243	FBBKEGBC_03304	IPCNCJJC_01326	BNEEOKOL_03352	GGNKNJNJ_01860	BCMBNKHC_02729	DKIBCKPO_00667	NMKDOBJI_01067	EMBNKICJ_00757	MBAGGKFC_01209	DIBJIBFK_00663	NDKOOMGM_00416	MEIDDJGM_01427	LMOLLKKE_01335	LICNMJOA_03750	CHCEEHAE_01491	EBKMHHDH_01344	EDAGEJEL_01113	CGMIKMFJ_01878	HALJMOII_02211	LFAJGGGK_02357	MPAICFCL_00141	LIEMNADH_01112	GJBOAPEF_02327	LELGMAHH_03765	LHOBDMKG_03452	PAFBLHHF_01771	CBIAGDBB_03784	MBPPBCAB_03942
opuE		Osmoregulated proline transporter OpuE	141	141	1	1	24951	1	24931	1496	1496	1496	JAIHPHFJ_03574	HDHLPCOH_02313	CFLFEDGE_03531	BJAIGLKP_03435	ODPNKNCF_00032	KHKPIELG_03325	JFMFFMGH_00410	DCMCBFCJ_00091	HGKBCBGM_00203	FBBKEGBC_00791	IPCNCJJC_02071	BNEEOKOL_00316	GGNKNJNJ_02490	BCMBNKHC_02570	DKIBCKPO_00114	NMKDOBJI_01406	EMBNKICJ_00244	MBAGGKFC_00785	DIBJIBFK_00243	NDKOOMGM_00919	MEIDDJGM_00500	LMOLLKKE_02068	LICNMJOA_00462	CHCEEHAE_00461	EBKMHHDH_00244	EDAGEJEL_00244	CGMIKMFJ_02142	HALJMOII_00189	LFAJGGGK_00740	MPAICFCL_04034	LIEMNADH_02652	GJBOAPEF_03975	LELGMAHH_00027	LHOBDMKG_03940	PAFBLHHF_04014	CBIAGDBB_00836	MBPPBCAB_00374
bshA		N-acetyl-alpha-D-glucosaminyl L-malate synthase	141	141	1	1	23616	1	3194	1130	1130	1130	JAIHPHFJ_02769	HDHLPCOH_03469	CFLFEDGE_02116	BJAIGLKP_02693	ODPNKNCF_03362	KHKPIELG_03353	JFMFFMGH_03368	DCMCBFCJ_03306	HGKBCBGM_03006	FBBKEGBC_02732	IPCNCJJC_02877	BNEEOKOL_02662	GGNKNJNJ_00771	BCMBNKHC_01202	DKIBCKPO_03178	NMKDOBJI_02976	EMBNKICJ_02677	MBAGGKFC_03050	DIBJIBFK_03097	NDKOOMGM_03242	MEIDDJGM_02698	LMOLLKKE_03032	LICNMJOA_03304	CHCEEHAE_03381	EBKMHHDH_03185	EDAGEJEL_03137	CGMIKMFJ_02559	HALJMOII_03141	LFAJGGGK_02990	MPAICFCL_04081	LIEMNADH_03163	GJBOAPEF_03022	LELGMAHH_01475	LHOBDMKG_02161	PAFBLHHF_03196	CBIAGDBB_02209	MBPPBCAB_01847
pcrA		ATP-dependent DNA helicase PcrA	141	141	1	1	27867	1	9866	2318	2318	2318	JAIHPHFJ_03836	HDHLPCOH_02570	CFLFEDGE_00887	BJAIGLKP_00333	ODPNKNCF_00288	KHKPIELG_00869	JFMFFMGH_00149	DCMCBFCJ_00352	HGKBCBGM_00516	FBBKEGBC_00975	IPCNCJJC_00968	BNEEOKOL_00055	GGNKNJNJ_00542	BCMBNKHC_00969	DKIBCKPO_00387	NMKDOBJI_00898	EMBNKICJ_00505	MBAGGKFC_00148	DIBJIBFK_01350	NDKOOMGM_03110	MEIDDJGM_00712	LMOLLKKE_00677	LICNMJOA_00149	CHCEEHAE_00148	EBKMHHDH_00557	EDAGEJEL_00557	CGMIKMFJ_00900	HALJMOII_00445	LFAJGGGK_00478	MPAICFCL_02326	LIEMNADH_03632	GJBOAPEF_00826	LELGMAHH_00290	LHOBDMKG_00547	PAFBLHHF_01384	CBIAGDBB_00572	MBPPBCAB_00110
frdA_1		Fumarate reductase flavoprotein subunit	141	141	1	1	9280	6	83	2009	2009	2009	JAIHPHFJ_01016	HDHLPCOH_02734	CFLFEDGE_01052	BJAIGLKP_01187	ODPNKNCF_03233	KHKPIELG_03033	JFMFFMGH_02690	DCMCBFCJ_02518	HGKBCBGM_02454	FBBKEGBC_02458	IPCNCJJC_03661	BNEEOKOL_02359	GGNKNJNJ_01572	BCMBNKHC_02363	DKIBCKPO_00569	NMKDOBJI_02001	EMBNKICJ_00851	MBAGGKFC_01966	DIBJIBFK_00569	NDKOOMGM_00511	MEIDDJGM_03322	LMOLLKKE_03695	LICNMJOA_02715	CHCEEHAE_02776	EBKMHHDH_01250	EDAGEJEL_02424	CGMIKMFJ_01837	HALJMOII_02305	LFAJGGGK_02459	MPAICFCL_00243	LIEMNADH_01010	GJBOAPEF_02791	LELGMAHH_02886	LHOBDMKG_02972	PAFBLHHF_01873	CBIAGDBB_02576	MBPPBCAB_03329
ohyA		Oleate hydratase	141	141	1	1	21139	1	19891	1940	1940	1940	JAIHPHFJ_03197	HDHLPCOH_01696	CFLFEDGE_02960	BJAIGLKP_03048	ODPNKNCF_02720	KHKPIELG_02612	JFMFFMGH_03514	DCMCBFCJ_03452	HGKBCBGM_03101	FBBKEGBC_02210	IPCNCJJC_01947	BNEEOKOL_02250	GGNKNJNJ_01404	BCMBNKHC_01436	DKIBCKPO_01562	NMKDOBJI_00779	EMBNKICJ_02772	MBAGGKFC_03267	DIBJIBFK_03192	NDKOOMGM_01706	MEIDDJGM_02489	LMOLLKKE_00555	LICNMJOA_03450	CHCEEHAE_03527	EBKMHHDH_03302	EDAGEJEL_03331	CGMIKMFJ_00236	HALJMOII_03230	LFAJGGGK_02637	MPAICFCL_03609	LIEMNADH_02837	GJBOAPEF_02946	LELGMAHH_02317	LHOBDMKG_03388	PAFBLHHF_03815	CBIAGDBB_03880	MBPPBCAB_01079
group_6876		hypothetical protein	141	141	1	1	27834	1	9872	383	383	383	JAIHPHFJ_01735	HDHLPCOH_02576	CFLFEDGE_00882	BJAIGLKP_00328	ODPNKNCF_00294	KHKPIELG_00863	JFMFFMGH_00143	DCMCBFCJ_00358	HGKBCBGM_00522	FBBKEGBC_00981	IPCNCJJC_00962	BNEEOKOL_00049	GGNKNJNJ_00536	BCMBNKHC_00975	DKIBCKPO_00393	NMKDOBJI_00904	EMBNKICJ_00511	MBAGGKFC_00142	DIBJIBFK_01356	NDKOOMGM_03104	MEIDDJGM_00706	LMOLLKKE_00683	LICNMJOA_00143	CHCEEHAE_00142	EBKMHHDH_00563	EDAGEJEL_00563	CGMIKMFJ_00906	HALJMOII_00451	LFAJGGGK_00470	MPAICFCL_02334	LIEMNADH_02046	GJBOAPEF_00834	LELGMAHH_00297	LHOBDMKG_00540	PAFBLHHF_01376	CBIAGDBB_00565	MBPPBCAB_00103
rpmD		50S ribosomal protein L30	141	141	1	1	6679	20	1	179	179	179	JAIHPHFJ_00826	HDHLPCOH_03159	CFLFEDGE_02367	BJAIGLKP_01031	ODPNKNCF_01972	KHKPIELG_01794	JFMFFMGH_00731	DCMCBFCJ_00862	HGKBCBGM_02322	FBBKEGBC_01412	IPCNCJJC_03192	BNEEOKOL_00936	GGNKNJNJ_01212	BCMBNKHC_01888	DKIBCKPO_00835	NMKDOBJI_01235	EMBNKICJ_01717	MBAGGKFC_01345	DIBJIBFK_01828	NDKOOMGM_01190	MEIDDJGM_02017	LMOLLKKE_00318	LICNMJOA_00783	CHCEEHAE_02131	EBKMHHDH_01065	EDAGEJEL_01923	CGMIKMFJ_02067	HALJMOII_01292	LFAJGGGK_01177	MPAICFCL_02579	LIEMNADH_00825	GJBOAPEF_03171	LELGMAHH_02551	LHOBDMKG_01563	PAFBLHHF_02773	CBIAGDBB_01749	MBPPBCAB_02091
mutS_2		DNA mismatch repair protein MutS	141	141	1	1	8617	1	22854	2588	2588	2588		HDHLPCOH_02209	CFLFEDGE_03350	BJAIGLKP_03599	ODPNKNCF_02483	KHKPIELG_02306	JFMFFMGH_03264	DCMCBFCJ_03202	HGKBCBGM_02899	FBBKEGBC_01973	IPCNCJJC_00178	BNEEOKOL_01815	GGNKNJNJ_00061	BCMBNKHC_00389	DKIBCKPO_02510	NMKDOBJI_00366	EMBNKICJ_02448	MBAGGKFC_02918	DIBJIBFK_02990	NDKOOMGM_01882	MEIDDJGM_02250	LMOLLKKE_00061	LICNMJOA_03200	CHCEEHAE_03274	EBKMHHDH_03053	EDAGEJEL_03030	CGMIKMFJ_00436	HALJMOII_03312	LFAJGGGK_03224	MPAICFCL_00878	LIEMNADH_03021	GJBOAPEF_01117	LELGMAHH_03048	LHOBDMKG_02379	PAFBLHHF_02044	CBIAGDBB_02344	MBPPBCAB_01713
gcvP		Glycine dehydrogenase (decarboxylating)	141	141	1	1	19140	4	65	2858	2858	2858	JAIHPHFJ_01182	HDHLPCOH_00937	CFLFEDGE_00009	BJAIGLKP_00349	ODPNKNCF_01764	KHKPIELG_01070	JFMFFMGH_02534	DCMCBFCJ_01720	HGKBCBGM_01715	FBBKEGBC_02766	IPCNCJJC_02224	BNEEOKOL_02115	GGNKNJNJ_03115	BCMBNKHC_01717	DKIBCKPO_02575	NMKDOBJI_03642	EMBNKICJ_01088	MBAGGKFC_02743	DIBJIBFK_02148	NDKOOMGM_03401	MEIDDJGM_03476	LMOLLKKE_02238	LICNMJOA_01639	CHCEEHAE_01850	EBKMHHDH_02044	EDAGEJEL_02046	CGMIKMFJ_01233	HALJMOII_02968	LFAJGGGK_00355	MPAICFCL_01744	LIEMNADH_00004	GJBOAPEF_02544	LELGMAHH_03921	LHOBDMKG_04397	PAFBLHHF_00127	CBIAGDBB_03934	MBPPBCAB_02435
group_7335		Putative pyridoxal phosphate-dependent acyltransferase	141	141	1	1	19181	4	99	1271	1271	1271	JAIHPHFJ_01198	HDHLPCOH_00953	CFLFEDGE_00025	BJAIGLKP_00365	ODPNKNCF_01748	KHKPIELG_01086	JFMFFMGH_02550	DCMCBFCJ_01704	HGKBCBGM_01731	FBBKEGBC_02782	IPCNCJJC_02240	BNEEOKOL_02099	GGNKNJNJ_03099	BCMBNKHC_01701	DKIBCKPO_02591	NMKDOBJI_03658	EMBNKICJ_01104	MBAGGKFC_02727	DIBJIBFK_02132	NDKOOMGM_03385	MEIDDJGM_03460	LMOLLKKE_02222	LICNMJOA_01623	CHCEEHAE_01834	EBKMHHDH_02028	EDAGEJEL_02062	CGMIKMFJ_01249	HALJMOII_02952	LFAJGGGK_00339	MPAICFCL_01728	LIEMNADH_00020	GJBOAPEF_02560	LELGMAHH_03937	LHOBDMKG_03866	PAFBLHHF_00143	CBIAGDBB_03950	MBPPBCAB_02451
clpP		ATP-dependent Clp protease proteolytic subunit	141	141	1	1	25294	1	25207	683	683	683	JAIHPHFJ_03103	HDHLPCOH_02350	CFLFEDGE_02827	BJAIGLKP_02223	ODPNKNCF_00069	KHKPIELG_03288	JFMFFMGH_00373	DCMCBFCJ_00128	HGKBCBGM_00240	FBBKEGBC_00754	IPCNCJJC_01535	BNEEOKOL_00279	GGNKNJNJ_02592	BCMBNKHC_02827	DKIBCKPO_00154	NMKDOBJI_01446	EMBNKICJ_00281	MBAGGKFC_00748	DIBJIBFK_00280	NDKOOMGM_00882	MEIDDJGM_00537	LMOLLKKE_01462	LICNMJOA_00425	CHCEEHAE_00424	EBKMHHDH_00281	EDAGEJEL_00281	CGMIKMFJ_02854	HALJMOII_00226	LFAJGGGK_00703	MPAICFCL_02205	LIEMNADH_02615	GJBOAPEF_02522	LELGMAHH_00064	LHOBDMKG_00774	PAFBLHHF_01609	CBIAGDBB_00799	MBPPBCAB_00337
group_7371		hypothetical protein	141	141	1	1	23625	1	3177	791	803	802	JAIHPHFJ_02776	HDHLPCOH_03462	CFLFEDGE_02109	BJAIGLKP_02686	ODPNKNCF_03369	KHKPIELG_03360	JFMFFMGH_03375	DCMCBFCJ_03313	HGKBCBGM_03013	FBBKEGBC_02725	IPCNCJJC_02884	BNEEOKOL_02669	GGNKNJNJ_00764	BCMBNKHC_01209	DKIBCKPO_03171	NMKDOBJI_02983	EMBNKICJ_02684	MBAGGKFC_03043	DIBJIBFK_03104	NDKOOMGM_03249	MEIDDJGM_02705	LMOLLKKE_03025	LICNMJOA_03311	CHCEEHAE_03388	EBKMHHDH_03178	EDAGEJEL_03144	CGMIKMFJ_02552	HALJMOII_03134	LFAJGGGK_02983	MPAICFCL_04088	LIEMNADH_03170	GJBOAPEF_03029	LELGMAHH_01482	LHOBDMKG_02168	PAFBLHHF_03189	CBIAGDBB_02216	MBPPBCAB_01854
group_7433		hypothetical protein	141	141	1	1	9866	1	12378	578	578	578	JAIHPHFJ_03614	HDHLPCOH_02914	CFLFEDGE_03632	BJAIGLKP_03547	ODPNKNCF_03053	KHKPIELG_02853	JFMFFMGH_02260	DCMCBFCJ_01446	HGKBCBGM_01157	FBBKEGBC_02253	IPCNCJJC_03613	BNEEOKOL_00488	GGNKNJNJ_01955	BCMBNKHC_04044	DKIBCKPO_03494	NMKDOBJI_03327	EMBNKICJ_00671	MBAGGKFC_01123	DIBJIBFK_00749	NDKOOMGM_00330	MEIDDJGM_01513	LMOLLKKE_03638	LICNMJOA_02386	CHCEEHAE_01577	EBKMHHDH_01430	EDAGEJEL_01199	CGMIKMFJ_01973	HALJMOII_02125	LFAJGGGK_02879	MPAICFCL_00040	LIEMNADH_01213	GJBOAPEF_02226	LELGMAHH_04224	LHOBDMKG_04027	PAFBLHHF_01670	CBIAGDBB_03705	MBPPBCAB_00751
fumA		Fumarate hydratase class I, aerobic	141	141	1	1	7408	5	121	1607	1607	1607	JAIHPHFJ_02522	HDHLPCOH_01908	CFLFEDGE_02191	BJAIGLKP_03377	ODPNKNCF_02183	KHKPIELG_02005	JFMFFMGH_00964	DCMCBFCJ_00629	HGKBCBGM_01966	FBBKEGBC_00083	IPCNCJJC_02017	BNEEOKOL_01230	GGNKNJNJ_01025	BCMBNKHC_01536	DKIBCKPO_02199	NMKDOBJI_00049	EMBNKICJ_01557	MBAGGKFC_01802	DIBJIBFK_01990	NDKOOMGM_00685	MEIDDJGM_00886	LMOLLKKE_00841	LICNMJOA_01013	CHCEEHAE_02539	EBKMHHDH_00835	EDAGEJEL_01480	CGMIKMFJ_01035	HALJMOII_01027	LFAJGGGK_01778	MPAICFCL_02485	LIEMNADH_00597	GJBOAPEF_02132	LELGMAHH_01060	LHOBDMKG_00932	PAFBLHHF_02360	CBIAGDBB_00982	MBPPBCAB_01459
hpd		4-hydroxyphenylpyruvate dioxygenase	141	141	1	1	25632	7	97	1130	1130	1130	JAIHPHFJ_02019	HDHLPCOH_02451	CFLFEDGE_01941	BJAIGLKP_02086	ODPNKNCF_00169	KHKPIELG_03187	JFMFFMGH_00270	DCMCBFCJ_00231	HGKBCBGM_00395	FBBKEGBC_00651	IPCNCJJC_02846	BNEEOKOL_00176	GGNKNJNJ_00669	BCMBNKHC_00842	DKIBCKPO_00261	NMKDOBJI_03829	EMBNKICJ_00384	MBAGGKFC_00269	DIBJIBFK_00435	NDKOOMGM_00781	MEIDDJGM_02338	LMOLLKKE_02698	LICNMJOA_00270	CHCEEHAE_00269	EBKMHHDH_00436	EDAGEJEL_00436	CGMIKMFJ_00773	HALJMOII_00327	LFAJGGGK_00600	MPAICFCL_02102	LIEMNADH_02512	GJBOAPEF_02419	LELGMAHH_00169	LHOBDMKG_00669	PAFBLHHF_01506	CBIAGDBB_00694	MBPPBCAB_00232
aspC_2		Aspartate aminotransferase	141	141	1	1	10424	1	10406	1193	1193	1193	JAIHPHFJ_02453	HDHLPCOH_01864	CFLFEDGE_02035	BJAIGLKP_02534	ODPNKNCF_02552	KHKPIELG_02780	JFMFFMGH_02184	DCMCBFCJ_01522	HGKBCBGM_01082	FBBKEGBC_01857	IPCNCJJC_04010	BNEEOKOL_00564	GGNKNJNJ_04042	BCMBNKHC_04096	DKIBCKPO_02372	NMKDOBJI_02140	EMBNKICJ_02308	MBAGGKFC_01048	DIBJIBFK_00824	NDKOOMGM_01275	MEIDDJGM_01863	LMOLLKKE_04033	LICNMJOA_02311	CHCEEHAE_01652	EBKMHHDH_01505	EDAGEJEL_01274	CGMIKMFJ_04136	HALJMOII_02834	LFAJGGGK_01518	MPAICFCL_01305	LIEMNADH_02331	GJBOAPEF_01666	LELGMAHH_00524	LHOBDMKG_01205	PAFBLHHF_02642	CBIAGDBB_01271	MBPPBCAB_00887
fadN		putative 3-hydroxyacyl-CoA dehydrogenase	141	141	1	1	17987	1	16960	2402	2402	2402	JAIHPHFJ_01446	HDHLPCOH_00565	CFLFEDGE_01469	BJAIGLKP_01467	ODPNKNCF_00910	KHKPIELG_00245	JFMFFMGH_01680	DCMCBFCJ_01184	HGKBCBGM_01339	FBBKEGBC_00587	IPCNCJJC_00826	BNEEOKOL_00679	GGNKNJNJ_00255	BCMBNKHC_00796	DKIBCKPO_01103	NMKDOBJI_01793	EMBNKICJ_01935	MBAGGKFC_00550	DIBJIBFK_01141	NDKOOMGM_01002	MEIDDJGM_01055	LMOLLKKE_03953	LICNMJOA_01383	CHCEEHAE_00949	EBKMHHDH_01708	EDAGEJEL_00945	CGMIKMFJ_00512	HALJMOII_01972	LFAJGGGK_01355	MPAICFCL_00482	LIEMNADH_01784	GJBOAPEF_00598	LELGMAHH_01212	LHOBDMKG_01421	PAFBLHHF_00805	CBIAGDBB_01955	MBPPBCAB_01117
natA		ABC transporter ATP-binding protein NatA	141	141	1	1	19892	1	13485	902	902	902	JAIHPHFJ_00444	HDHLPCOH_01173	CFLFEDGE_00310	BJAIGLKP_00649	ODPNKNCF_01527	KHKPIELG_01306	JFMFFMGH_03012	DCMCBFCJ_02828	HGKBCBGM_02764	FBBKEGBC_01578	IPCNCJJC_01253	BNEEOKOL_01569	GGNKNJNJ_02335	BCMBNKHC_00058	DKIBCKPO_02301	NMKDOBJI_02057	EMBNKICJ_02177	MBAGGKFC_02276	DIBJIBFK_02492	NDKOOMGM_01626	MEIDDJGM_01734	LMOLLKKE_02854	LICNMJOA_02964	CHCEEHAE_03013	EBKMHHDH_02807	EDAGEJEL_02673	CGMIKMFJ_02675	HALJMOII_01574	LFAJGGGK_00044	MPAICFCL_01562	LIEMNADH_00314	GJBOAPEF_01428	LELGMAHH_01676	LHOBDMKG_01731	PAFBLHHF_00437	CBIAGDBB_01581	MBPPBCAB_02229
msrA2		Peptide methionine sulfoxide reductase MsrA 2	141	141	1	1	8369	1	11912	647	647	647	JAIHPHFJ_02696	HDHLPCOH_02134	CFLFEDGE_03028	BJAIGLKP_02763	ODPNKNCF_02408	KHKPIELG_02231	JFMFFMGH_02831	DCMCBFCJ_02659	HGKBCBGM_02595	FBBKEGBC_00322	IPCNCJJC_00101	BNEEOKOL_02149	GGNKNJNJ_00138	BCMBNKHC_00466	DKIBCKPO_01611	NMKDOBJI_00289	EMBNKICJ_02082	MBAGGKFC_02181	DIBJIBFK_02385	NDKOOMGM_01548	MEIDDJGM_01639	LMOLLKKE_00138	LICNMJOA_02857	CHCEEHAE_02844	EBKMHHDH_02712	EDAGEJEL_02492	CGMIKMFJ_00359	HALJMOII_02551	LFAJGGGK_03871	MPAICFCL_00804	LIEMNADH_03095	GJBOAPEF_01191	LELGMAHH_03501	LHOBDMKG_02670	PAFBLHHF_02118	CBIAGDBB_02420	MBPPBCAB_01637
citB		Aconitate hydratase A	141	141	1	1	26958	1	8540	2774	2774	2774	JAIHPHFJ_00173	HDHLPCOH_00185	CFLFEDGE_00555	BJAIGLKP_00014	ODPNKNCF_00531	KHKPIELG_00626	JFMFFMGH_01139	DCMCBFCJ_03074	HGKBCBGM_00960	FBBKEGBC_03411	IPCNCJJC_00257	BNEEOKOL_01707	GGNKNJNJ_03512	BCMBNKHC_03565	DKIBCKPO_01372	NMKDOBJI_00589	EMBNKICJ_02911	MBAGGKFC_02808	DIBJIBFK_01660	NDKOOMGM_00029	MEIDDJGM_00251	LMOLLKKE_02357	LICNMJOA_03090	CHCEEHAE_01386	EBKMHHDH_02945	EDAGEJEL_02924	CGMIKMFJ_03619	HALJMOII_00643	LFAJGGGK_03725	MPAICFCL_01104	LIEMNADH_01331	GJBOAPEF_00319	LELGMAHH_02003	LHOBDMKG_00344	PAFBLHHF_02886	CBIAGDBB_00370	MBPPBCAB_00709
ideR		Iron-dependent repressor IdeR	141	141	1	1	18491	1	16115	653	653	653	JAIHPHFJ_03837	HDHLPCOH_00739	CFLFEDGE_03855	BJAIGLKP_03844	ODPNKNCF_01084	KHKPIELG_00070	JFMFFMGH_01504	DCMCBFCJ_01008	HGKBCBGM_01516	FBBKEGBC_00411	IPCNCJJC_02600	BNEEOKOL_02480	GGNKNJNJ_02811	BCMBNKHC_03117	DKIBCKPO_01809	NMKDOBJI_02289	EMBNKICJ_03348	MBAGGKFC_00379	DIBJIBFK_00969	NDKOOMGM_01402	MEIDDJGM_02970	LMOLLKKE_01978	LICNMJOA_01211	CHCEEHAE_00773	EBKMHHDH_01880	EDAGEJEL_00774	CGMIKMFJ_03192	HALJMOII_01816	LFAJGGGK_03427	MPAICFCL_00638	LIEMNADH_02772	GJBOAPEF_00443	LELGMAHH_01358	LHOBDMKG_03837	PAFBLHHF_03503	CBIAGDBB_03453	MBPPBCAB_01263
group_8497		hypothetical protein	141	141	1	1	17126	1	665	932	932	932	JAIHPHFJ_00362	HDHLPCOH_00354	CFLFEDGE_01173	BJAIGLKP_01556	ODPNKNCF_00700	KHKPIELG_00457	JFMFFMGH_01313	DCMCBFCJ_02225	HGKBCBGM_00786	FBBKEGBC_01230	IPCNCJJC_01880	BNEEOKOL_01090	GGNKNJNJ_00470	BCMBNKHC_00581	DKIBCKPO_03613	NMKDOBJI_03147	EMBNKICJ_01323	MBAGGKFC_01617	DIBJIBFK_02680	NDKOOMGM_00200	MEIDDJGM_00077	LMOLLKKE_01371	LICNMJOA_02130	CHCEEHAE_01212	EBKMHHDH_02279	EDAGEJEL_01722	CGMIKMFJ_00727	HALJMOII_00814	LFAJGGGK_00885	MPAICFCL_01766	LIEMNADH_01515	GJBOAPEF_00135	LELGMAHH_00843	LHOBDMKG_00149	PAFBLHHF_01075	CBIAGDBB_00175	MBPPBCAB_00514
group_8572		hypothetical protein	141	141	1	1	27692	1	10056	584	584	584	JAIHPHFJ_01787	HDHLPCOH_02625	CFLFEDGE_00833	BJAIGLKP_00279	ODPNKNCF_00344	KHKPIELG_00814	JFMFFMGH_00101	DCMCBFCJ_00400	HGKBCBGM_00564	FBBKEGBC_01023	IPCNCJJC_03119	BNEEOKOL_00007	GGNKNJNJ_00492	BCMBNKHC_01019	DKIBCKPO_00437	NMKDOBJI_00948	EMBNKICJ_00553	MBAGGKFC_00100	DIBJIBFK_01398	NDKOOMGM_02563	MEIDDJGM_00664	LMOLLKKE_00727	LICNMJOA_00101	CHCEEHAE_00100	EBKMHHDH_00605	EDAGEJEL_00605	CGMIKMFJ_00950	HALJMOII_00500	LFAJGGGK_00428	MPAICFCL_02376	LIEMNADH_02004	GJBOAPEF_00876	LELGMAHH_00339	LHOBDMKG_00498	PAFBLHHF_01334	CBIAGDBB_00523	MBPPBCAB_00061
purA		Adenylosuccinate synthetase	141	141	1	1	27713	1	10034	1286	1286	1286	JAIHPHFJ_01775	HDHLPCOH_02613	CFLFEDGE_00845	BJAIGLKP_00291	ODPNKNCF_00331	KHKPIELG_00826	JFMFFMGH_00113	DCMCBFCJ_00388	HGKBCBGM_00552	FBBKEGBC_01011	IPCNCJJC_03131	BNEEOKOL_00019	GGNKNJNJ_00504	BCMBNKHC_01007	DKIBCKPO_00425	NMKDOBJI_00936	EMBNKICJ_00541	MBAGGKFC_00112	DIBJIBFK_01386	NDKOOMGM_02551	MEIDDJGM_00676	LMOLLKKE_00715	LICNMJOA_00113	CHCEEHAE_00112	EBKMHHDH_00593	EDAGEJEL_00593	CGMIKMFJ_00938	HALJMOII_00488	LFAJGGGK_00440	MPAICFCL_02364	LIEMNADH_02016	GJBOAPEF_00864	LELGMAHH_00327	LHOBDMKG_00510	PAFBLHHF_01346	CBIAGDBB_00535	MBPPBCAB_00073
prmA		Ribosomal protein L11 methyltransferase	141	141	1	1	25318	1	25255	827	827	827	JAIHPHFJ_03089	HDHLPCOH_02364	CFLFEDGE_02841	BJAIGLKP_02237	ODPNKNCF_00083	KHKPIELG_03274	JFMFFMGH_00359	DCMCBFCJ_00142	HGKBCBGM_00254	FBBKEGBC_00740	IPCNCJJC_01550	BNEEOKOL_00265	GGNKNJNJ_02577	BCMBNKHC_02842	DKIBCKPO_00169	NMKDOBJI_01461	EMBNKICJ_00295	MBAGGKFC_00734	DIBJIBFK_00294	NDKOOMGM_00869	MEIDDJGM_00551	LMOLLKKE_01477	LICNMJOA_00411	CHCEEHAE_00410	EBKMHHDH_00295	EDAGEJEL_00295	CGMIKMFJ_02869	HALJMOII_00239	LFAJGGGK_00688	MPAICFCL_02190	LIEMNADH_02600	GJBOAPEF_02507	LELGMAHH_00079	LHOBDMKG_00759	PAFBLHHF_01594	CBIAGDBB_00784	MBPPBCAB_00322
rfbM		Mannose-1-phosphate guanylyltransferase RfbM	141	141	1	1	8595	1	22926	1082	1082	1082	JAIHPHFJ_03458	HDHLPCOH_02194	CFLFEDGE_03365	BJAIGLKP_03584	ODPNKNCF_02468	KHKPIELG_02291	JFMFFMGH_03249	DCMCBFCJ_03187	HGKBCBGM_02914	FBBKEGBC_01988	IPCNCJJC_00164	BNEEOKOL_01830	GGNKNJNJ_00075	BCMBNKHC_00403	DKIBCKPO_02496	NMKDOBJI_00352	EMBNKICJ_02433	MBAGGKFC_02903	DIBJIBFK_03005	NDKOOMGM_01867	MEIDDJGM_02235	LMOLLKKE_00075	LICNMJOA_03185	CHCEEHAE_03289	EBKMHHDH_03038	EDAGEJEL_03045	CGMIKMFJ_00422	HALJMOII_03327	LFAJGGGK_03210	MPAICFCL_00864	LIEMNADH_03035	GJBOAPEF_01131	LELGMAHH_03033	LHOBDMKG_02364	PAFBLHHF_02058	CBIAGDBB_02359	MBPPBCAB_01698
gltX		Glutamate--tRNA ligase	140	140	1	1	9031	1	10915	1511	1511	1511	JAIHPHFJ_00953	HDHLPCOH_02674	CFLFEDGE_01115	BJAIGLKP_01124	ODPNKNCF_03294	KHKPIELG_03093	JFMFFMGH_02751	DCMCBFCJ_02579	HGKBCBGM_02515	FBBKEGBC_03190	IPCNCJJC_02981	BNEEOKOL_03146	GGNKNJNJ_03717	BCMBNKHC_03787	DKIBCKPO_00505	NMKDOBJI_01937	EMBNKICJ_00912	MBAGGKFC_02027	DIBJIBFK_00508	NDKOOMGM_02919	MEIDDJGM_03154	LMOLLKKE_03195	LICNMJOA_02654	CHCEEHAE_02715	EBKMHHDH_01189	EDAGEJEL_02363	CGMIKMFJ_03815	HALJMOII_02366	LFAJGGGK_03789	MPAICFCL_00302	LIEMNADH_00951	GJBOAPEF_02732	LELGMAHH_02945	LHOBDMKG_03310	PAFBLHHF_01932	CBIAGDBB_02635	MBPPBCAB_03388
fixN		Cytochrome c oxidase subunit 1 , bacteroid	140	140	1	1	21987	1	23352	2273	2273	2273	JAIHPHFJ_01698		CFLFEDGE_02303		ODPNKNCF_02933	KHKPIELG_02405	JFMFFMGH_00515	DCMCBFCJ_02468	HGKBCBGM_00098	FBBKEGBC_02342	IPCNCJJC_02220	BNEEOKOL_01370	GGNKNJNJ_03038	BCMBNKHC_03331	DKIBCKPO_00054	NMKDOBJI_01346	EMBNKICJ_00139	MBAGGKFC_00890	DIBJIBFK_00139	NDKOOMGM_02966	MEIDDJGM_00395	LMOLLKKE_03289	LICNMJOA_00567	CHCEEHAE_00566	EBKMHHDH_00139	EDAGEJEL_00139	CGMIKMFJ_00004	HALJMOII_00146	LFAJGGGK_02757	MPAICFCL_02860	LIEMNADH_03510	GJBOAPEF_03387	LELGMAHH_02679	LHOBDMKG_02264	PAFBLHHF_03279	CBIAGDBB_03261	MBPPBCAB_03129
metI		D-methionine transport system permease protein MetI	140	140	1	1	27792	1	9921	656	656	656	JAIHPHFJ_01756	HDHLPCOH_02594	CFLFEDGE_00864	BJAIGLKP_00310	ODPNKNCF_00312	KHKPIELG_00845	JFMFFMGH_00132	DCMCBFCJ_00369	HGKBCBGM_00533	FBBKEGBC_00992	IPCNCJJC_03149	BNEEOKOL_00038	GGNKNJNJ_00522	BCMBNKHC_00989	DKIBCKPO_00407	NMKDOBJI_00918	EMBNKICJ_00522	MBAGGKFC_00131	DIBJIBFK_01367	NDKOOMGM_02532	MEIDDJGM_00695	LMOLLKKE_00697	LICNMJOA_00132	CHCEEHAE_00131	EBKMHHDH_00574	EDAGEJEL_00574	CGMIKMFJ_00920	HALJMOII_00469	LFAJGGGK_00459	MPAICFCL_02345	LIEMNADH_02035	GJBOAPEF_00845	LELGMAHH_00308	LHOBDMKG_00529	PAFBLHHF_01365	CBIAGDBB_00554	MBPPBCAB_00092
group_11706		hypothetical protein	140	140	1	1	21976	1	23337	641	641	641	JAIHPHFJ_01689	HDHLPCOH_01498	CFLFEDGE_02294	BJAIGLKP_01739	ODPNKNCF_02924	KHKPIELG_02414	JFMFFMGH_00524	DCMCBFCJ_02459	HGKBCBGM_00089	FBBKEGBC_02351	IPCNCJJC_02214	BNEEOKOL_01379	GGNKNJNJ_03032	BCMBNKHC_03325	DKIBCKPO_00048	NMKDOBJI_01340	EMBNKICJ_00130	MBAGGKFC_00899	DIBJIBFK_00130	NDKOOMGM_02957	MEIDDJGM_00386	LMOLLKKE_03295	LICNMJOA_00576	CHCEEHAE_00575	EBKMHHDH_00130	EDAGEJEL_00130	CGMIKMFJ_00010	HALJMOII_00137	LFAJGGGK_02751	MPAICFCL_02854	LIEMNADH_03504	GJBOAPEF_03381	LELGMAHH_02673	LHOBDMKG_02258	PAFBLHHF_03285	CBIAGDBB_03255	MBPPBCAB_03135
group_12036		hypothetical protein	140	140	1	1	25736	1	13123	518	518	518	JAIHPHFJ_02072	HDHLPCOH_02490	CFLFEDGE_01888	BJAIGLKP_02140	ODPNKNCF_00208	KHKPIELG_03148	JFMFFMGH_00227	DCMCBFCJ_00274	HGKBCBGM_00438	FBBKEGBC_00897	IPCNCJJC_01051	BNEEOKOL_00133	GGNKNJNJ_00625	BCMBNKHC_00886	DKIBCKPO_00304	NMKDOBJI_00815	EMBNKICJ_00427	MBAGGKFC_00226	DIBJIBFK_01272	NDKOOMGM_02513	MEIDDJGM_00790	LMOLLKKE_00594	LICNMJOA_00227	CHCEEHAE_00226	EBKMHHDH_00479	EDAGEJEL_00479	CGMIKMFJ_00817	HALJMOII_00365	LFAJGGGK_00560	MPAICFCL_02244	LIEMNADH_03714	GJBOAPEF_00744	LELGMAHH_00209	LHOBDMKG_00628	PAFBLHHF_01466	CBIAGDBB_00653	MBPPBCAB_00191
group_12049		hypothetical protein	140	140	1	1	19951	1	13555	578	584	582	JAIHPHFJ_00468	HDHLPCOH_01197	CFLFEDGE_00334	BJAIGLKP_00673	ODPNKNCF_01503	KHKPIELG_01330	JFMFFMGH_03036	DCMCBFCJ_02804	HGKBCBGM_02740	FBBKEGBC_01602	IPCNCJJC_01278	BNEEOKOL_01545	GGNKNJNJ_02310	BCMBNKHC_00083	DKIBCKPO_02326	NMKDOBJI_02032	EMBNKICJ_02153	MBAGGKFC_02252	DIBJIBFK_02516	NDKOOMGM_01602	MEIDDJGM_01710	LMOLLKKE_02879	LICNMJOA_02988	CHCEEHAE_02989	EBKMHHDH_02783	EDAGEJEL_02697	CGMIKMFJ_02650	HALJMOII_01598	LFAJGGGK_00020	MPAICFCL_01538	LIEMNADH_00338	GJBOAPEF_01452	LELGMAHH_01700	LHOBDMKG_01755	PAFBLHHF_00461	CBIAGDBB_01557	MBPPBCAB_02253
group_1244		hypothetical protein	140	140	1	1	19333	1	6817	1418	1418	1418	JAIHPHFJ_01264	HDHLPCOH_01018	CFLFEDGE_00090	BJAIGLKP_00430	ODPNKNCF_01683	KHKPIELG_01151	JFMFFMGH_02615	DCMCBFCJ_01639	HGKBCBGM_01795	FBBKEGBC_02538	IPCNCJJC_03500	BNEEOKOL_02034	GGNKNJNJ_03864	BCMBNKHC_03959	DKIBCKPO_02657	NMKDOBJI_02503	EMBNKICJ_01169	MBAGGKFC_02662	DIBJIBFK_03455	NDKOOMGM_02398	MEIDDJGM_02553	LMOLLKKE_03580	LICNMJOA_01558	CHCEEHAE_01769	EBKMHHDH_01963	EDAGEJEL_02127	CGMIKMFJ_03986	HALJMOII_02885	LFAJGGGK_00272	MPAICFCL_01661	LIEMNADH_00086	GJBOAPEF_02627	LELGMAHH_02142	LHOBDMKG_01990	PAFBLHHF_00210	CBIAGDBB_02039	MBPPBCAB_02517
group_12690		hypothetical protein	140	140	1	1	20663	1	14129	470	470	470	JAIHPHFJ_00613	HDHLPCOH_01305	CFLFEDGE_00479	BJAIGLKP_00817	ODPNKNCF_01394	KHKPIELG_01438	JFMFFMGH_03165	DCMCBFCJ_02937	HGKBCBGM_03701	FBBKEGBC_03623	IPCNCJJC_03533	BNEEOKOL_03567	GGNKNJNJ_02104	BCMBNKHC_00278	DKIBCKPO_03477	NMKDOBJI_03378	EMBNKICJ_03616	MBAGGKFC_02432	DIBJIBFK_03680	NDKOOMGM_03441	MEIDDJGM_03549	LMOLLKKE_02655	LICNMJOA_02516	CHCEEHAE_03178	EBKMHHDH_03666	EDAGEJEL_02811	CGMIKMFJ_02396	HALJMOII_01706	LFAJGGGK_02263	MPAICFCL_03489	LIEMNADH_03757	GJBOAPEF_03611	LELGMAHH_02443	LHOBDMKG_03057	PAFBLHHF_00632	CBIAGDBB_03483	MBPPBCAB_02886
group_1287		hypothetical protein	140	140	1	1	21975	1	23336	1478	1478	1478	JAIHPHFJ_01688	HDHLPCOH_01499	CFLFEDGE_02293	BJAIGLKP_01740	ODPNKNCF_02923	KHKPIELG_02415	JFMFFMGH_00525	DCMCBFCJ_02458	HGKBCBGM_00088	FBBKEGBC_02352	IPCNCJJC_02213	BNEEOKOL_01380	GGNKNJNJ_03031	BCMBNKHC_03324	DKIBCKPO_00047	NMKDOBJI_01339	EMBNKICJ_00129	MBAGGKFC_00900	DIBJIBFK_00129	NDKOOMGM_02956	MEIDDJGM_00385	LMOLLKKE_03296	LICNMJOA_00577	CHCEEHAE_00576	EBKMHHDH_00129	EDAGEJEL_00129	CGMIKMFJ_00011	HALJMOII_00136	LFAJGGGK_02750	MPAICFCL_02853	LIEMNADH_03503	GJBOAPEF_03380	LELGMAHH_02672	LHOBDMKG_02257	PAFBLHHF_03286	CBIAGDBB_03254	MBPPBCAB_03136
group_12883		hypothetical protein	140	140	1	1	16886	1	7813	1271	1271	1271	JAIHPHFJ_00283	HDHLPCOH_00277	CFLFEDGE_01252	BJAIGLKP_01635	ODPNKNCF_00623	KHKPIELG_00534	JFMFFMGH_01233	DCMCBFCJ_02305	HGKBCBGM_00866	FBBKEGBC_01310	IPCNCJJC_00355	BNEEOKOL_01170	GGNKNJNJ_01480	BCMBNKHC_02020	DKIBCKPO_01939	NMKDOBJI_01600	EMBNKICJ_01403	MBAGGKFC_01697	DIBJIBFK_01566	NDKOOMGM_00123	MEIDDJGM_00157	LMOLLKKE_01046	LICNMJOA_02210	CHCEEHAE_01292	EBKMHHDH_02199	EDAGEJEL_01642	CGMIKMFJ_01634	HALJMOII_00737	LFAJGGGK_00806	MPAICFCL_01845	LIEMNADH_01436	GJBOAPEF_00214	LELGMAHH_00756	LHOBDMKG_00236	PAFBLHHF_01154	CBIAGDBB_00262	MBPPBCAB_00601
group_14001		hypothetical protein	140	140	1	1	19967	1	13566	611	611	611	JAIHPHFJ_00475	HDHLPCOH_01204	CFLFEDGE_00341	BJAIGLKP_00680	ODPNKNCF_01496	KHKPIELG_01337	JFMFFMGH_03043	DCMCBFCJ_02797	HGKBCBGM_02733	FBBKEGBC_01609	IPCNCJJC_01285	BNEEOKOL_01538	GGNKNJNJ_02303	BCMBNKHC_00090	DKIBCKPO_02333	NMKDOBJI_02025	EMBNKICJ_02146	MBAGGKFC_02245	DIBJIBFK_02523	NDKOOMGM_01595	MEIDDJGM_01703	LMOLLKKE_02886	LICNMJOA_02995	CHCEEHAE_02982	EBKMHHDH_02776	EDAGEJEL_02704	CGMIKMFJ_02643	HALJMOII_01605	LFAJGGGK_00013	MPAICFCL_01531	LIEMNADH_00345	GJBOAPEF_01459	LELGMAHH_01706	LHOBDMKG_01761	PAFBLHHF_00468	CBIAGDBB_01551	MBPPBCAB_02259
group_14185		hypothetical protein	140	140	1	1	21063	1	19837	1040	1040	1040	JAIHPHFJ_03181	HDHLPCOH_01712	CFLFEDGE_02944	BJAIGLKP_03032	ODPNKNCF_02704	KHKPIELG_02628	JFMFFMGH_03530	DCMCBFCJ_03468	HGKBCBGM_03085	FBBKEGBC_02226	IPCNCJJC_01963	BNEEOKOL_02234	GGNKNJNJ_01420	BCMBNKHC_01452	DKIBCKPO_01578	NMKDOBJI_00795	EMBNKICJ_02756	MBAGGKFC_03283	DIBJIBFK_03176	NDKOOMGM_01689	MEIDDJGM_02505	LMOLLKKE_00571	LICNMJOA_03466	CHCEEHAE_03543	EBKMHHDH_03318	EDAGEJEL_03315	CGMIKMFJ_00252	HALJMOII_03247	LFAJGGGK_04117	MPAICFCL_04111	LIEMNADH_04137	GJBOAPEF_04142	LELGMAHH_02333	LHOBDMKG_03372	PAFBLHHF_04160	CBIAGDBB_03896	MBPPBCAB_01063
group_14307		putative protein	140	140	1	1	8636	1	22831	863	863	863	JAIHPHFJ_03231	HDHLPCOH_02212	CFLFEDGE_03107	BJAIGLKP_03082	ODPNKNCF_02486	KHKPIELG_02309	JFMFFMGH_03267	DCMCBFCJ_03205	HGKBCBGM_02895	FBBKEGBC_01970	IPCNCJJC_00181	BNEEOKOL_01811	GGNKNJNJ_00058	BCMBNKHC_00386	DKIBCKPO_02513	NMKDOBJI_00369	EMBNKICJ_02451	MBAGGKFC_02921	DIBJIBFK_02987	NDKOOMGM_01885	MEIDDJGM_02253	LMOLLKKE_00058	LICNMJOA_03203	CHCEEHAE_03270	EBKMHHDH_03056	EDAGEJEL_03026	CGMIKMFJ_00439	HALJMOII_03309	LFAJGGGK_03227	MPAICFCL_00881	LIEMNADH_03017	GJBOAPEF_01113	LELGMAHH_03051	LHOBDMKG_02382	PAFBLHHF_02040	CBIAGDBB_02340	MBPPBCAB_01716
group_14433		hypothetical protein	140	140	1	1	19189	4	85	2492	2528	2492		HDHLPCOH_00960	CFLFEDGE_00032	BJAIGLKP_00372	ODPNKNCF_01741	KHKPIELG_01093	JFMFFMGH_02557	DCMCBFCJ_01697	HGKBCBGM_01738	FBBKEGBC_02789	IPCNCJJC_02247	BNEEOKOL_02092	GGNKNJNJ_03092	BCMBNKHC_01694	DKIBCKPO_02598	NMKDOBJI_03665	EMBNKICJ_01111	MBAGGKFC_02720	DIBJIBFK_02125	NDKOOMGM_03378	MEIDDJGM_03453	LMOLLKKE_02215	LICNMJOA_01616	CHCEEHAE_01827	EBKMHHDH_02021	EDAGEJEL_02069	CGMIKMFJ_01256	HALJMOII_02945	LFAJGGGK_00331	MPAICFCL_01720	LIEMNADH_00028	GJBOAPEF_02568	LELGMAHH_03944	LHOBDMKG_03873	PAFBLHHF_00151	CBIAGDBB_03957	MBPPBCAB_02458
mutB		Methylmalonyl-CoA mutase large subunit	140	140	1	1	7400	5	86	2123	2126	2123	JAIHPHFJ_02518	HDHLPCOH_01904	CFLFEDGE_02195	BJAIGLKP_03381	ODPNKNCF_02179	KHKPIELG_02001	JFMFFMGH_00960	DCMCBFCJ_00633	HGKBCBGM_01970	FBBKEGBC_00079	IPCNCJJC_02013	BNEEOKOL_01234	GGNKNJNJ_01021	BCMBNKHC_01532	DKIBCKPO_02195	NMKDOBJI_00045	EMBNKICJ_01561	MBAGGKFC_01798	DIBJIBFK_01986	NDKOOMGM_00681	MEIDDJGM_00882	LMOLLKKE_00845	LICNMJOA_01009	CHCEEHAE_02535	EBKMHHDH_00839	EDAGEJEL_01484	CGMIKMFJ_01031	HALJMOII_01031	LFAJGGGK_01772	MPAICFCL_02479	LIEMNADH_00603	GJBOAPEF_02126	LELGMAHH_01065	LHOBDMKG_00927	PAFBLHHF_02354	CBIAGDBB_00987	MBPPBCAB_01454
srlR		Glucitol operon repressor	140	140	1	1	18852	1	16267	758	758	758	JAIHPHFJ_02229	HDHLPCOH_00843	CFLFEDGE_01775	BJAIGLKP_02340	ODPNKNCF_01859	KHKPIELG_00976	JFMFFMGH_02440	DCMCBFCJ_01815	HGKBCBGM_01620	FBBKEGBC_02072	IPCNCJJC_02744	BNEEOKOL_03103	GGNKNJNJ_03625	BCMBNKHC_03703	DKIBCKPO_02919	NMKDOBJI_01739	EMBNKICJ_00994	MBAGGKFC_03157	DIBJIBFK_02243	NDKOOMGM_02779	MEIDDJGM_02164	LMOLLKKE_02565	LICNMJOA_01734	CHCEEHAE_01945	EBKMHHDH_02139	EDAGEJEL_03272	CGMIKMFJ_03758	HALJMOII_03004	LFAJGGGK_03509	MPAICFCL_02741	LIEMNADH_03416	GJBOAPEF_03450	LELGMAHH_03146	LHOBDMKG_02477	PAFBLHHF_00039	CBIAGDBB_02858	MBPPBCAB_03033
kdpD		Sensor protein KdpD	140	140	1	1	24961	1	24946	1109	1109	1109	JAIHPHFJ_03567	HDHLPCOH_02320	CFLFEDGE_03524	BJAIGLKP_03428	ODPNKNCF_00039	KHKPIELG_03318	JFMFFMGH_00403	DCMCBFCJ_00098	HGKBCBGM_00210	FBBKEGBC_00784	IPCNCJJC_02063	BNEEOKOL_00309	GGNKNJNJ_02498	BCMBNKHC_02578	DKIBCKPO_00122	NMKDOBJI_01414	EMBNKICJ_00251	MBAGGKFC_00778	DIBJIBFK_00250	NDKOOMGM_00912	MEIDDJGM_00507	LMOLLKKE_03758	LICNMJOA_00455	CHCEEHAE_00454	EBKMHHDH_00251	EDAGEJEL_00251	CGMIKMFJ_02134	HALJMOII_00196	LFAJGGGK_00733	MPAICFCL_04027	LIEMNADH_02645	GJBOAPEF_03968	LELGMAHH_00034	LHOBDMKG_00804	PAFBLHHF_04021	CBIAGDBB_00829	MBPPBCAB_00367
ribB		3,4-dihydroxy-2-butanone 4-phosphate synthase	140	140	1	1	9780	1	12470	650	650	650	JAIHPHFJ_03724	HDHLPCOH_02887	CFLFEDGE_03807	BJAIGLKP_03759	ODPNKNCF_03080	KHKPIELG_02880	JFMFFMGH_02288	DCMCBFCJ_01418	HGKBCBGM_01185	FBBKEGBC_02281	IPCNCJJC_01390	BNEEOKOL_00460	GGNKNJNJ_01924	BCMBNKHC_02793	DKIBCKPO_00731	NMKDOBJI_01131	EMBNKICJ_00699	MBAGGKFC_01151	DIBJIBFK_00721	NDKOOMGM_00357	MEIDDJGM_01485	LMOLLKKE_01271	LICNMJOA_02414	CHCEEHAE_01549	EBKMHHDH_01402	EDAGEJEL_01171	CGMIKMFJ_01942	HALJMOII_02152	LFAJGGGK_02844	MPAICFCL_00075	LIEMNADH_01178	GJBOAPEF_02261	LELGMAHH_03833	LHOBDMKG_03508	PAFBLHHF_01705	CBIAGDBB_03804	MBPPBCAB_04010
fieF		Ferrous-iron efflux pump FieF	140	140	1	1	7169	1	21520	998	998	998	JAIHPHFJ_00714	HDHLPCOH_03041	CFLFEDGE_02716	BJAIGLKP_00918	ODPNKNCF_02089	KHKPIELG_01911	JFMFFMGH_00864	DCMCBFCJ_00729	HGKBCBGM_03568	FBBKEGBC_03585	IPCNCJJC_00463	BNEEOKOL_01328	GGNKNJNJ_02005	BCMBNKHC_02422	DKIBCKPO_00956	NMKDOBJI_02776	EMBNKICJ_03424	MBAGGKFC_01477	DIBJIBFK_03856	NDKOOMGM_00590	MEIDDJGM_03050	LMOLLKKE_02028	LICNMJOA_00915	CHCEEHAE_01998	EBKMHHDH_00933	EDAGEJEL_01578	CGMIKMFJ_01344	HALJMOII_01122	LFAJGGGK_01681	MPAICFCL_02388	LIEMNADH_00694	GJBOAPEF_02035	LELGMAHH_01156	LHOBDMKG_00836	PAFBLHHF_02263	CBIAGDBB_01078	MBPPBCAB_01364
group_199		hypothetical protein	140	140	1	1	19697	1	11650	833	833	833	JAIHPHFJ_03293	HDHLPCOH_01118	CFLFEDGE_00192	BJAIGLKP_00531	ODPNKNCF_01582	KHKPIELG_01251	JFMFFMGH_02961	DCMCBFCJ_02879	HGKBCBGM_02815	FBBKEGBC_01527	IPCNCJJC_01197	BNEEOKOL_01620	GGNKNJNJ_02390	BCMBNKHC_00003	DKIBCKPO_02246	NMKDOBJI_02112	EMBNKICJ_02228	MBAGGKFC_02327	DIBJIBFK_02441	NDKOOMGM_01683	MEIDDJGM_01785	LMOLLKKE_03039	LICNMJOA_02913	CHCEEHAE_03064	EBKMHHDH_02858	EDAGEJEL_02622	CGMIKMFJ_02730	HALJMOII_01517	LFAJGGGK_00119	MPAICFCL_03292	LIEMNADH_00239	GJBOAPEF_01353	LELGMAHH_04198	LHOBDMKG_04151	PAFBLHHF_00363	CBIAGDBB_04215	MBPPBCAB_04240
group_2066		hypothetical protein	140	140	1	1	19144	4	69	281	281	281	JAIHPHFJ_01185	HDHLPCOH_00940	CFLFEDGE_00012	BJAIGLKP_00352	ODPNKNCF_01761	KHKPIELG_01073	JFMFFMGH_02537	DCMCBFCJ_01717	HGKBCBGM_01718	FBBKEGBC_02769	IPCNCJJC_02227	BNEEOKOL_02112	GGNKNJNJ_03112	BCMBNKHC_01714	DKIBCKPO_02578	NMKDOBJI_03645	EMBNKICJ_01091	MBAGGKFC_02740	DIBJIBFK_02145	NDKOOMGM_03398	MEIDDJGM_03473	LMOLLKKE_02235	LICNMJOA_01636	CHCEEHAE_01847	EBKMHHDH_02041	EDAGEJEL_02049	CGMIKMFJ_01236	HALJMOII_02965	LFAJGGGK_00352	MPAICFCL_01741	LIEMNADH_00007	GJBOAPEF_02547	LELGMAHH_03924		PAFBLHHF_00130	CBIAGDBB_03937	MBPPBCAB_02438
degQ		Periplasmic pH-dependent serine endoprotease DegQ	140	140	1	1	6789	1	22077	1520	1523	1521	JAIHPHFJ_00775	HDHLPCOH_03109	CFLFEDGE_02418	BJAIGLKP_00980	ODPNKNCF_02022	KHKPIELG_01844	JFMFFMGH_00781	DCMCBFCJ_00812	HGKBCBGM_02372	FBBKEGBC_01462	IPCNCJJC_00541	BNEEOKOL_00886	GGNKNJNJ_01158	BCMBNKHC_01834	DKIBCKPO_00889	NMKDOBJI_01289	EMBNKICJ_01767	MBAGGKFC_01395	DIBJIBFK_01778	NDKOOMGM_01240	MEIDDJGM_02067	LMOLLKKE_00372	LICNMJOA_00833	CHCEEHAE_02081	EBKMHHDH_01015	EDAGEJEL_01973	CGMIKMFJ_01422	HALJMOII_01242	LFAJGGGK_01124	MPAICFCL_02526	LIEMNADH_00772	GJBOAPEF_04026	LELGMAHH_02500	LHOBDMKG_01614	PAFBLHHF_02826	CBIAGDBB_01698	MBPPBCAB_02040
ybeZ		PhoH-like protein	140	140	1	1	25843	1	12921	959	959	959	JAIHPHFJ_02115	HDHLPCOH_02530	CFLFEDGE_01846	BJAIGLKP_02182	ODPNKNCF_00248	KHKPIELG_00909	JFMFFMGH_00187	DCMCBFCJ_00314	HGKBCBGM_00478	FBBKEGBC_00937	IPCNCJJC_01013	BNEEOKOL_00093	GGNKNJNJ_00587	BCMBNKHC_00924	DKIBCKPO_00342	NMKDOBJI_00853	EMBNKICJ_00467	MBAGGKFC_00186	DIBJIBFK_01312	NDKOOMGM_02473	MEIDDJGM_00750	LMOLLKKE_00632	LICNMJOA_00187	CHCEEHAE_00186	EBKMHHDH_00519	EDAGEJEL_00519	CGMIKMFJ_00855	HALJMOII_00405	LFAJGGGK_00519	MPAICFCL_02285	LIEMNADH_03673	GJBOAPEF_00785	LELGMAHH_00248	LHOBDMKG_00589	PAFBLHHF_01425	CBIAGDBB_00614	MBPPBCAB_00152
pitA		Low-affinity inorganic phosphate transporter 1	140	140	1	1	27761	1	9943	1136	1136	1136	JAIHPHFJ_01771	HDHLPCOH_02609	CFLFEDGE_00849	BJAIGLKP_00295	ODPNKNCF_00327	KHKPIELG_00830	JFMFFMGH_00117	DCMCBFCJ_00384	HGKBCBGM_00548	FBBKEGBC_01007	IPCNCJJC_03135	BNEEOKOL_00023	GGNKNJNJ_00508	BCMBNKHC_01003	DKIBCKPO_00421	NMKDOBJI_00932	EMBNKICJ_00537	MBAGGKFC_00116	DIBJIBFK_01382	NDKOOMGM_02547	MEIDDJGM_00680	LMOLLKKE_00711	LICNMJOA_00117	CHCEEHAE_00116	EBKMHHDH_00589	EDAGEJEL_00589	CGMIKMFJ_00934	HALJMOII_00484	LFAJGGGK_00444	MPAICFCL_02360	LIEMNADH_02020	GJBOAPEF_00860	LELGMAHH_00323	LHOBDMKG_00514	PAFBLHHF_01350	CBIAGDBB_00539	MBPPBCAB_00077
crt_1		Short-chain-enoyl-CoA hydratase	140	140	1	1	7236	1	21456	758	758	758	JAIHPHFJ_00695	HDHLPCOH_03022	CFLFEDGE_02735	BJAIGLKP_00899	ODPNKNCF_02108	KHKPIELG_01930	JFMFFMGH_00890	DCMCBFCJ_00703	HGKBCBGM_02040	FBBKEGBC_00009	IPCNCJJC_00444	BNEEOKOL_01304	GGNKNJNJ_01986	BCMBNKHC_02403	DKIBCKPO_00975	NMKDOBJI_02757	EMBNKICJ_01631	MBAGGKFC_01728	DIBJIBFK_01916	NDKOOMGM_00609	MEIDDJGM_00812	LMOLLKKE_02047	LICNMJOA_00939	CHCEEHAE_02465	EBKMHHDH_00909	EDAGEJEL_01554	CGMIKMFJ_01325	HALJMOII_01103	LFAJGGGK_01699	MPAICFCL_02406	LIEMNADH_00676	GJBOAPEF_02053	LELGMAHH_01137	LHOBDMKG_00855	PAFBLHHF_02281	CBIAGDBB_01059	MBPPBCAB_01383
group_22443		hypothetical protein	140	140	1	1	7407	5	95	275	275	275	JAIHPHFJ_02521	HDHLPCOH_01907	CFLFEDGE_02192	BJAIGLKP_03378	ODPNKNCF_02182	KHKPIELG_02004	JFMFFMGH_00963	DCMCBFCJ_00630	HGKBCBGM_01967	FBBKEGBC_00082	IPCNCJJC_02016	BNEEOKOL_01231	GGNKNJNJ_01024	BCMBNKHC_01535	DKIBCKPO_02198	NMKDOBJI_00048	EMBNKICJ_01558	MBAGGKFC_01801	DIBJIBFK_01989	NDKOOMGM_00684	MEIDDJGM_00885	LMOLLKKE_00842	LICNMJOA_01012	CHCEEHAE_02538	EBKMHHDH_00836	EDAGEJEL_01481	CGMIKMFJ_01034	HALJMOII_01028	LFAJGGGK_01777	MPAICFCL_02484	LIEMNADH_00598	GJBOAPEF_02131	LELGMAHH_01061	LHOBDMKG_00931	PAFBLHHF_02359	CBIAGDBB_00983	MBPPBCAB_01458
mscL		Large-conductance mechanosensitive channel	140	140	1	1	17253	1	24863	437	437	437	JAIHPHFJ_02865	HDHLPCOH_00391	CFLFEDGE_02667	BJAIGLKP_02840	ODPNKNCF_00737	KHKPIELG_00420	JFMFFMGH_01349	DCMCBFCJ_02189	HGKBCBGM_00750	FBBKEGBC_01194	IPCNCJJC_01836	BNEEOKOL_01054	GGNKNJNJ_00426	BCMBNKHC_00625	DKIBCKPO_02069	NMKDOBJI_02385	EMBNKICJ_01287	MBAGGKFC_01581	DIBJIBFK_02644	NDKOOMGM_00237	MEIDDJGM_00041	LMOLLKKE_01415	LICNMJOA_02094	CHCEEHAE_01176	EBKMHHDH_02315	EDAGEJEL_01758	CGMIKMFJ_00683	HALJMOII_00851	LFAJGGGK_00933	MPAICFCL_02976	LIEMNADH_01563	GJBOAPEF_00087	LELGMAHH_00880	LHOBDMKG_00045	PAFBLHHF_01027	CBIAGDBB_00071	MBPPBCAB_00477
purE		N5-carboxyaminoimidazole ribonucleotide mutase	140	140	1	1	2754	1	19303	503	503	503	JAIHPHFJ_01884	HDHLPCOH_01386	CFLFEDGE_02611	BJAIGLKP_02521	ODPNKNCF_01313	KHKPIELG_01519	JFMFFMGH_02066	DCMCBFCJ_01891	HGKBCBGM_02089	FBBKEGBC_01679	IPCNCJJC_01650	BNEEOKOL_01964	GGNKNJNJ_02754	BCMBNKHC_03032	DKIBCKPO_02744	NMKDOBJI_02613	EMBNKICJ_02594	MBAGGKFC_02582	DIBJIBFK_02889	NDKOOMGM_02298	MEIDDJGM_01214	LMOLLKKE_01756	LICNMJOA_01810	CHCEEHAE_02416	EBKMHHDH_02447	EDAGEJEL_02276	CGMIKMFJ_03086	HALJMOII_02713	LFAJGGGK_01944	MPAICFCL_01992	LIEMNADH_02149	GJBOAPEF_01925	LELGMAHH_02780	LHOBDMKG_02630	PAFBLHHF_03035	CBIAGDBB_02520	MBPPBCAB_03273
group_24622		hypothetical protein	140	140	1	1	6328	1	23702	548	548	548	JAIHPHFJ_03690	HDHLPCOH_03549	CFLFEDGE_03593	BJAIGLKP_03840	ODPNKNCF_03544	KHKPIELG_03487	JFMFFMGH_03744	DCMCBFCJ_03706	HGKBCBGM_03608	FBBKEGBC_03100	IPCNCJJC_01523	BNEEOKOL_03045	GGNKNJNJ_00941	BCMBNKHC_01031	DKIBCKPO_03304	NMKDOBJI_03282	EMBNKICJ_03484	MBAGGKFC_03627	DIBJIBFK_03577	NDKOOMGM_02751	MEIDDJGM_03064	LMOLLKKE_03766	LICNMJOA_03741	CHCEEHAE_03782	EBKMHHDH_03655	EDAGEJEL_03629	CGMIKMFJ_02738	HALJMOII_03485	LFAJGGGK_03046	MPAICFCL_03699	LIEMNADH_03107	GJBOAPEF_02966	LELGMAHH_01408	LHOBDMKG_02094	PAFBLHHF_03252	CBIAGDBB_02142	MBPPBCAB_01780
coaBC		Coenzyme A biosynthesis bifunctional protein CoaBC	140	140	1	1	7426	5	110	1211	1211	1211	JAIHPHFJ_02531	HDHLPCOH_01915	CFLFEDGE_02182	BJAIGLKP_03472	ODPNKNCF_02190	KHKPIELG_02012	JFMFFMGH_00971	DCMCBFCJ_00622	HGKBCBGM_01959	FBBKEGBC_00090	IPCNCJJC_02024	BNEEOKOL_01223	GGNKNJNJ_01032	BCMBNKHC_01543	DKIBCKPO_02206	NMKDOBJI_00056	EMBNKICJ_01550	MBAGGKFC_01809	DIBJIBFK_01997	NDKOOMGM_00692	MEIDDJGM_00893	LMOLLKKE_00834	LICNMJOA_01020	CHCEEHAE_02546	EBKMHHDH_00828	EDAGEJEL_01473	CGMIKMFJ_01042	HALJMOII_01020	LFAJGGGK_01785	MPAICFCL_02492	LIEMNADH_00590	GJBOAPEF_02139	LELGMAHH_01053	LHOBDMKG_00939	PAFBLHHF_02367	CBIAGDBB_00975	MBPPBCAB_01466
atpE		ATP synthase subunit c	140	140	1	1	10763	1	19580	209	209	209	JAIHPHFJ_03019	HDHLPCOH_01748	CFLFEDGE_02783	BJAIGLKP_02996	ODPNKNCF_02668	KHKPIELG_02664	JFMFFMGH_03573	DCMCBFCJ_03511	HGKBCBGM_03324	FBBKEGBC_02939		BNEEOKOL_02529					EMBNKICJ_03002	MBAGGKFC_03324	DIBJIBFK_03288	NDKOOMGM_02139	MEIDDJGM_02639		LICNMJOA_03499	CHCEEHAE_03614	EBKMHHDH_03347	EDAGEJEL_03469		HALJMOII_03387	LFAJGGGK_01640	MPAICFCL_01183	LIEMNADH_02453	GJBOAPEF_01788	LELGMAHH_00649	LHOBDMKG_01081	PAFBLHHF_02520	CBIAGDBB_01147	MBPPBCAB_01012
atpC		ATP synthase epsilon chain	140	140	1	1	19190	4	80	284	284	284	JAIHPHFJ_01207	HDHLPCOH_00961	CFLFEDGE_00033	BJAIGLKP_00373	ODPNKNCF_01740	KHKPIELG_01094	JFMFFMGH_02558	DCMCBFCJ_01696	HGKBCBGM_01739	FBBKEGBC_02790	IPCNCJJC_02248	BNEEOKOL_02091	GGNKNJNJ_03091	BCMBNKHC_01693	DKIBCKPO_02599	NMKDOBJI_03666	EMBNKICJ_01112	MBAGGKFC_02719	DIBJIBFK_02124	NDKOOMGM_03377	MEIDDJGM_03452	LMOLLKKE_02214	LICNMJOA_01615	CHCEEHAE_01826	EBKMHHDH_02020	EDAGEJEL_02070	CGMIKMFJ_01257	HALJMOII_02944	LFAJGGGK_00330	MPAICFCL_01719	LIEMNADH_00029	GJBOAPEF_02569	LELGMAHH_03945	LHOBDMKG_03874	PAFBLHHF_00152	CBIAGDBB_03958	MBPPBCAB_02459
yheS		putative ABC transporter ATP-binding protein YheS	140	140	1	1	10329	1	10476	1976	1976	1976	JAIHPHFJ_03501	HDHLPCOH_02967	CFLFEDGE_03406	BJAIGLKP_03310	ODPNKNCF_03004	KHKPIELG_02804	JFMFFMGH_02209	DCMCBFCJ_01497	HGKBCBGM_01106	FBBKEGBC_01882	IPCNCJJC_03838		GGNKNJNJ_03971	BCMBNKHC_04080	DKIBCKPO_04106	NMKDOBJI_03981	EMBNKICJ_02283	MBAGGKFC_01072	DIBJIBFK_00800	NDKOOMGM_01251	MEIDDJGM_01838	LMOLLKKE_03880	LICNMJOA_02335	CHCEEHAE_01628	EBKMHHDH_01481	EDAGEJEL_01250	CGMIKMFJ_04065	HALJMOII_02858	LFAJGGGK_01492	MPAICFCL_01331	LIEMNADH_02305	GJBOAPEF_01640	LELGMAHH_00500	LHOBDMKG_01229	PAFBLHHF_02668	CBIAGDBB_01295	MBPPBCAB_00863
group_26502		hypothetical protein	140	140	1	1	23894	1	2812	371	377	373	JAIHPHFJ_02321	HDHLPCOH_03341	CFLFEDGE_03207	BJAIGLKP_03286	ODPNKNCF_03487	KHKPIELG_03503	JFMFFMGH_01847	DCMCBFCJ_03651	HGKBCBGM_03501	FBBKEGBC_02867	IPCNCJJC_02956	BNEEOKOL_02905	GGNKNJNJ_03286	BCMBNKHC_03207	DKIBCKPO_02984	NMKDOBJI_03068	EMBNKICJ_03500	MBAGGKFC_03500	DIBJIBFK_03664	NDKOOMGM_01993	MEIDDJGM_02781	LMOLLKKE_03166	LICNMJOA_03613	CHCEEHAE_03765	EBKMHHDH_03499	EDAGEJEL_03615	CGMIKMFJ_03232	HALJMOII_03430	LFAJGGGK_03656	MPAICFCL_03524	LIEMNADH_03844	GJBOAPEF_03714	LELGMAHH_03542	LHOBDMKG_02937	PAFBLHHF_03625	CBIAGDBB_03078	MBPPBCAB_02739
group_27078		hypothetical protein	140	140	1	1	2808	1	19350	158	158	158	JAIHPHFJ_03532	HDHLPCOH_01365	CFLFEDGE_03449	BJAIGLKP_03353	ODPNKNCF_01334	KHKPIELG_01498	JFMFFMGH_02087	DCMCBFCJ_01870	HGKBCBGM_02068	FBBKEGBC_01658	IPCNCJJC_01630	BNEEOKOL_01985	GGNKNJNJ_02774	BCMBNKHC_03012	DKIBCKPO_02763	NMKDOBJI_02632	EMBNKICJ_02615	MBAGGKFC_02603	DIBJIBFK_02910	NDKOOMGM_03681	MEIDDJGM_03429	LMOLLKKE_01736	LICNMJOA_01789	CHCEEHAE_02437	EBKMHHDH_02426	EDAGEJEL_02297	CGMIKMFJ_03106	HALJMOII_02734	LFAJGGGK_01925	MPAICFCL_01973	LIEMNADH_02168	GJBOAPEF_01944	LELGMAHH_02759	LHOBDMKG_04098	PAFBLHHF_03054	CBIAGDBB_02541	MBPPBCAB_03294
tdk		Thymidine kinase	140	140	1	1	8120	1	22462	590	593	592	JAIHPHFJ_03129	HDHLPCOH_02061	CFLFEDGE_01548	BJAIGLKP_02064	ODPNKNCF_02336	KHKPIELG_02158	JFMFFMGH_02903	DCMCBFCJ_02731	HGKBCBGM_02667	FBBKEGBC_00250	IPCNCJJC_00021	BNEEOKOL_02221	GGNKNJNJ_00219	BCMBNKHC_00546	DKIBCKPO_01691	NMKDOBJI_00209	EMBNKICJ_02010	MBAGGKFC_02109	DIBJIBFK_02313	NDKOOMGM_01474	MEIDDJGM_01567	LMOLLKKE_00219	LICNMJOA_02785	CHCEEHAE_02916	EBKMHHDH_02640	EDAGEJEL_02564	CGMIKMFJ_00278	HALJMOII_02477	LFAJGGGK_03110	MPAICFCL_00729	LIEMNADH_03292	GJBOAPEF_01266	LELGMAHH_03649	LHOBDMKG_03232	PAFBLHHF_02193	CBIAGDBB_03402	MBPPBCAB_03836
group_27542		hypothetical protein	140	140	1	1	2682	1	19265	485	485	485	JAIHPHFJ_01902	HDHLPCOH_01404	CFLFEDGE_02593	BJAIGLKP_02503	ODPNKNCF_01295	KHKPIELG_01537	JFMFFMGH_02048	DCMCBFCJ_01909	HGKBCBGM_02107	FBBKEGBC_01697	IPCNCJJC_01669	BNEEOKOL_01946	GGNKNJNJ_02735	BCMBNKHC_03051	DKIBCKPO_02725	NMKDOBJI_02594	EMBNKICJ_02576	MBAGGKFC_02564	DIBJIBFK_02871	NDKOOMGM_02280	MEIDDJGM_01232	LMOLLKKE_01775	LICNMJOA_01828	CHCEEHAE_02398	EBKMHHDH_02465	EDAGEJEL_02258	CGMIKMFJ_03067	HALJMOII_02695	LFAJGGGK_01961	MPAICFCL_02009	LIEMNADH_02132	GJBOAPEF_01908	LELGMAHH_02799	LHOBDMKG_02611	PAFBLHHF_03018	CBIAGDBB_02501	MBPPBCAB_03254
fucP_2		L-fucose-proton symporter	140	140	1	1	6558	1	23642	1280	1280	1280	JAIHPHFJ_00877	HDHLPCOH_03212	CFLFEDGE_03238	BJAIGLKP_01082	ODPNKNCF_01918	KHKPIELG_01741	JFMFFMGH_00679	DCMCBFCJ_00914	HGKBCBGM_02270	FBBKEGBC_01360	IPCNCJJC_02465	BNEEOKOL_00988	GGNKNJNJ_01266	BCMBNKHC_01941	DKIBCKPO_00781	NMKDOBJI_01181	EMBNKICJ_01665	MBAGGKFC_01293	DIBJIBFK_01880	NDKOOMGM_01137	MEIDDJGM_01965	LMOLLKKE_00264	LICNMJOA_00731	CHCEEHAE_02183	EBKMHHDH_01117	EDAGEJEL_01871	CGMIKMFJ_02014	HALJMOII_01345	LFAJGGGK_01231	MPAICFCL_02633	LIEMNADH_00879	GJBOAPEF_03117	LELGMAHH_02603	LHOBDMKG_01511	PAFBLHHF_02719	CBIAGDBB_01801	MBPPBCAB_02143
algA		Alginate biosynthesis protein AlgA	140	140	1	1	9484	1	21080	497	497	497	JAIHPHFJ_01113	HDHLPCOH_02824	CFLFEDGE_00955	BJAIGLKP_01284	ODPNKNCF_03143	KHKPIELG_02943	JFMFFMGH_02351	DCMCBFCJ_01355	HGKBCBGM_01248	FBBKEGBC_03299	IPCNCJJC_01321	BNEEOKOL_03347	GGNKNJNJ_01855	BCMBNKHC_02724	DKIBCKPO_00662	NMKDOBJI_01062	EMBNKICJ_00762	MBAGGKFC_01214	DIBJIBFK_00658	NDKOOMGM_00421	MEIDDJGM_01422	LMOLLKKE_01340	LICNMJOA_03755	CHCEEHAE_01486	EBKMHHDH_01339	EDAGEJEL_01108	CGMIKMFJ_01873	HALJMOII_02216	LFAJGGGK_02362	MPAICFCL_00146	LIEMNADH_01107	GJBOAPEF_02332	LELGMAHH_03770	LHOBDMKG_03457	PAFBLHHF_01776	CBIAGDBB_03779	MBPPBCAB_03947
pepT		Peptidase T	140	140	1	1	8605	1	22915	1256	1256	1256	JAIHPHFJ_03465	HDHLPCOH_02201	CFLFEDGE_03358	BJAIGLKP_03591	ODPNKNCF_02475	KHKPIELG_02298	JFMFFMGH_03256	DCMCBFCJ_03194	HGKBCBGM_02907	FBBKEGBC_01981	IPCNCJJC_00171	BNEEOKOL_01823	GGNKNJNJ_00068	BCMBNKHC_00396	DKIBCKPO_02503	NMKDOBJI_00359	EMBNKICJ_02440	MBAGGKFC_02910	DIBJIBFK_02998	NDKOOMGM_01874	MEIDDJGM_02242	LMOLLKKE_00068	LICNMJOA_03192	CHCEEHAE_03282	EBKMHHDH_03045	EDAGEJEL_03038	CGMIKMFJ_00429	HALJMOII_03320	LFAJGGGK_03217	MPAICFCL_00871	LIEMNADH_03028	GJBOAPEF_01124	LELGMAHH_03040	LHOBDMKG_02371	PAFBLHHF_02051	CBIAGDBB_02352	MBPPBCAB_01705
group_3575		hypothetical protein	140	140	1	1	17209	1	730	758	758	758	JAIHPHFJ_02852	HDHLPCOH_00378	CFLFEDGE_02680	BJAIGLKP_02827	ODPNKNCF_00724	KHKPIELG_00433	JFMFFMGH_01336	DCMCBFCJ_02202	HGKBCBGM_00763	FBBKEGBC_01207	IPCNCJJC_01856	BNEEOKOL_01067	GGNKNJNJ_00446	BCMBNKHC_00605	DKIBCKPO_04115	NMKDOBJI_03171	EMBNKICJ_01300	MBAGGKFC_01594	DIBJIBFK_02657	NDKOOMGM_00224	MEIDDJGM_00054	LMOLLKKE_01395	LICNMJOA_02107	CHCEEHAE_01189	EBKMHHDH_02302	EDAGEJEL_01745	CGMIKMFJ_00703	HALJMOII_00838	LFAJGGGK_00910	MPAICFCL_02999	LIEMNADH_01540	GJBOAPEF_00110	LELGMAHH_00866	LHOBDMKG_00126	PAFBLHHF_01050	CBIAGDBB_00152	MBPPBCAB_00491
gpsA		Glycerol-3-phosphate dehydrogenase [NAD(P)+]	140	140	1	1	25321	1	25265	1010	1010	1010	JAIHPHFJ_03086	HDHLPCOH_02367	CFLFEDGE_02844	BJAIGLKP_02240	ODPNKNCF_00086	KHKPIELG_03271	JFMFFMGH_00356	DCMCBFCJ_00145	HGKBCBGM_00257	FBBKEGBC_00737	IPCNCJJC_01553	BNEEOKOL_00262	GGNKNJNJ_02574	BCMBNKHC_02845	DKIBCKPO_00172	NMKDOBJI_01464	EMBNKICJ_00298	MBAGGKFC_00731	DIBJIBFK_00297	NDKOOMGM_00866	MEIDDJGM_00554	LMOLLKKE_01480	LICNMJOA_00408	CHCEEHAE_00407	EBKMHHDH_00298	EDAGEJEL_00298	CGMIKMFJ_02872	HALJMOII_00242	LFAJGGGK_00685	MPAICFCL_02187	LIEMNADH_02597	GJBOAPEF_02504	LELGMAHH_00082	LHOBDMKG_00756	PAFBLHHF_01591	CBIAGDBB_00781	MBPPBCAB_00319
rluD		Ribosomal large subunit pseudouridine synthase D	140	140	1	1	23808	1	2874	1061	1061	1061	JAIHPHFJ_02351	HDHLPCOH_03371	CFLFEDGE_03178	BJAIGLKP_03257	ODPNKNCF_03457	KHKPIELG_03533	JFMFFMGH_01817	DCMCBFCJ_03681	HGKBCBGM_03531	FBBKEGBC_02897	IPCNCJJC_03880	BNEEOKOL_02875	GGNKNJNJ_03317	BCMBNKHC_03238	DKIBCKPO_03015	NMKDOBJI_03099	EMBNKICJ_03530	MBAGGKFC_03470	DIBJIBFK_03634	NDKOOMGM_01963	MEIDDJGM_02811	LMOLLKKE_03976	LICNMJOA_03583	CHCEEHAE_03735	EBKMHHDH_03529	EDAGEJEL_03585	CGMIKMFJ_03263	HALJMOII_03460	LFAJGGGK_03629	MPAICFCL_03551	LIEMNADH_03871	GJBOAPEF_03741	LELGMAHH_03571	LHOBDMKG_02908	PAFBLHHF_03652	CBIAGDBB_03107	MBPPBCAB_02768
group_4236		hypothetical protein	140	140	1	1	19341	1	6828	2036	2036	2036	JAIHPHFJ_01271	HDHLPCOH_01023	CFLFEDGE_00097	BJAIGLKP_00436	ODPNKNCF_01678	KHKPIELG_01156	JFMFFMGH_02623	DCMCBFCJ_01631	HGKBCBGM_01804	FBBKEGBC_02530	IPCNCJJC_03505	BNEEOKOL_02026	GGNKNJNJ_03869	BCMBNKHC_03964	DKIBCKPO_02662	NMKDOBJI_02508	EMBNKICJ_01177	MBAGGKFC_02654	DIBJIBFK_03447	NDKOOMGM_02393	MEIDDJGM_02545	LMOLLKKE_03585	LICNMJOA_01550	CHCEEHAE_01761	EBKMHHDH_01954	EDAGEJEL_02135	CGMIKMFJ_03991	HALJMOII_02880	LFAJGGGK_00267	MPAICFCL_01656	LIEMNADH_00091	GJBOAPEF_02632	LELGMAHH_02137	LHOBDMKG_01995	PAFBLHHF_00215	CBIAGDBB_02044	MBPPBCAB_02522
group_426		hypothetical protein	140	140	1	1	19214	11	45	686	686	686	JAIHPHFJ_01221	HDHLPCOH_00976	CFLFEDGE_00047	BJAIGLKP_00387	ODPNKNCF_01725	KHKPIELG_01109	JFMFFMGH_02573	DCMCBFCJ_01681	HGKBCBGM_01754	FBBKEGBC_02580	IPCNCJJC_02262	BNEEOKOL_02076	GGNKNJNJ_03077	BCMBNKHC_01679	DKIBCKPO_02613	NMKDOBJI_02459	EMBNKICJ_01127	MBAGGKFC_02704	DIBJIBFK_03496	NDKOOMGM_02442	MEIDDJGM_02595	LMOLLKKE_02200	LICNMJOA_01600	CHCEEHAE_01811	EBKMHHDH_02005	EDAGEJEL_02085	CGMIKMFJ_01271	HALJMOII_02929	LFAJGGGK_00315	MPAICFCL_01704	LIEMNADH_00044	GJBOAPEF_02584	LELGMAHH_02185	LHOBDMKG_01947	PAFBLHHF_00167	CBIAGDBB_01996	MBPPBCAB_02474
group_5051		hypothetical protein	140	140	1	1	25734	1	13134	410	413	410	JAIHPHFJ_02071	HDHLPCOH_02489	CFLFEDGE_01889	BJAIGLKP_02139	ODPNKNCF_00207	KHKPIELG_03149	JFMFFMGH_00228	DCMCBFCJ_00273	HGKBCBGM_00437	FBBKEGBC_00896	IPCNCJJC_01052	BNEEOKOL_00134	GGNKNJNJ_00626	BCMBNKHC_00885	DKIBCKPO_00303	NMKDOBJI_00814	EMBNKICJ_00426	MBAGGKFC_00227	DIBJIBFK_01271	NDKOOMGM_02514	MEIDDJGM_00791	LMOLLKKE_00593	LICNMJOA_00228	CHCEEHAE_00227	EBKMHHDH_00478	EDAGEJEL_00478	CGMIKMFJ_00816	HALJMOII_00364	LFAJGGGK_00561	MPAICFCL_02243	LIEMNADH_03715	GJBOAPEF_00743	LELGMAHH_00208	LHOBDMKG_00629	PAFBLHHF_01467	CBIAGDBB_00654	MBPPBCAB_00192
group_5090		Ferredoxin--NADP reductase	140	140	1	1	21950	1	23315	1052	1052	1052	JAIHPHFJ_01677	HDHLPCOH_01510	CFLFEDGE_02282	BJAIGLKP_01751	ODPNKNCF_02912	KHKPIELG_02426	JFMFFMGH_00536	DCMCBFCJ_02447	HGKBCBGM_00077	FBBKEGBC_02363	IPCNCJJC_02204	BNEEOKOL_01391	GGNKNJNJ_03022	BCMBNKHC_03315	DKIBCKPO_00038	NMKDOBJI_01330	EMBNKICJ_00118	MBAGGKFC_00911	DIBJIBFK_00118	NDKOOMGM_02945	MEIDDJGM_00374	LMOLLKKE_03305	LICNMJOA_00588	CHCEEHAE_00587	EBKMHHDH_00118	EDAGEJEL_00118	CGMIKMFJ_00020	HALJMOII_00125	LFAJGGGK_02741	MPAICFCL_02844	LIEMNADH_03494	GJBOAPEF_03371	LELGMAHH_02663	LHOBDMKG_02248	PAFBLHHF_03295	CBIAGDBB_03245	MBPPBCAB_03145
group_693		hypothetical protein	140	140	1	1	8652	1	22815	689	689	689	JAIHPHFJ_03237	HDHLPCOH_02218	CFLFEDGE_03113	BJAIGLKP_03088	ODPNKNCF_02492	KHKPIELG_02315	JFMFFMGH_03273	DCMCBFCJ_03211	HGKBCBGM_02889	FBBKEGBC_01964	IPCNCJJC_00187	BNEEOKOL_01805	GGNKNJNJ_00052	BCMBNKHC_00380	DKIBCKPO_02519	NMKDOBJI_00375	EMBNKICJ_02457	MBAGGKFC_02927	DIBJIBFK_02981	NDKOOMGM_01891	MEIDDJGM_02259	LMOLLKKE_00052	LICNMJOA_03209	CHCEEHAE_03264	EBKMHHDH_03062	EDAGEJEL_03020	CGMIKMFJ_00445	HALJMOII_03303	LFAJGGGK_03233	MPAICFCL_00887	LIEMNADH_03011	GJBOAPEF_01107	LELGMAHH_03057	LHOBDMKG_02388	PAFBLHHF_02034	CBIAGDBB_02334	MBPPBCAB_01722
atpA		ATP synthase subunit alpha	140	140	1	1	10899	1	19587	1577	1577	1577	JAIHPHFJ_03022	HDHLPCOH_01745	CFLFEDGE_02780	BJAIGLKP_02999	ODPNKNCF_02671	KHKPIELG_02661	JFMFFMGH_03570	DCMCBFCJ_03508	HGKBCBGM_03327	FBBKEGBC_02936	IPCNCJJC_00696	BNEEOKOL_02526	GGNKNJNJ_01807	BCMBNKHC_02195	DKIBCKPO_02848	NMKDOBJI_02839	EMBNKICJ_03005	MBAGGKFC_03321	DIBJIBFK_03285	NDKOOMGM_02142	MEIDDJGM_02636	LMOLLKKE_00993	LICNMJOA_03496	CHCEEHAE_03617	EBKMHHDH_03344	EDAGEJEL_03472	CGMIKMFJ_01476	HALJMOII_03390	LFAJGGGK_01643	MPAICFCL_01180	LIEMNADH_02456	GJBOAPEF_01791	LELGMAHH_00652	LHOBDMKG_01078	PAFBLHHF_02517	CBIAGDBB_01144	MBPPBCAB_01015
prfB_1		Peptide chain release factor 2	140	140	1	1	25031	1	25194	1109	1109	1109	JAIHPHFJ_03107	HDHLPCOH_02346	CFLFEDGE_02823	BJAIGLKP_02219	ODPNKNCF_00065	KHKPIELG_03292	JFMFFMGH_00377	DCMCBFCJ_00124	HGKBCBGM_00236	FBBKEGBC_00758	IPCNCJJC_01531	BNEEOKOL_00283	GGNKNJNJ_02596	BCMBNKHC_02823	DKIBCKPO_00150	NMKDOBJI_01442	EMBNKICJ_00277	MBAGGKFC_00752	DIBJIBFK_00276	NDKOOMGM_00886	MEIDDJGM_00533	LMOLLKKE_01458	LICNMJOA_00429	CHCEEHAE_00428	EBKMHHDH_00277	EDAGEJEL_00277	CGMIKMFJ_02850	HALJMOII_00222	LFAJGGGK_00707	MPAICFCL_02209	LIEMNADH_02619	GJBOAPEF_02526	LELGMAHH_00060	LHOBDMKG_00778	PAFBLHHF_01613	CBIAGDBB_00803	MBPPBCAB_00341
tpx		Thiol peroxidase	140	140	1	1	19271	1	6746	497	497	497	JAIHPHFJ_01249	HDHLPCOH_01004	CFLFEDGE_00075	BJAIGLKP_00415	ODPNKNCF_01697	KHKPIELG_01137	JFMFFMGH_02601	DCMCBFCJ_01653	HGKBCBGM_01781	FBBKEGBC_02552	IPCNCJJC_02289	BNEEOKOL_02048	GGNKNJNJ_03050	BCMBNKHC_01652	DKIBCKPO_02641	NMKDOBJI_02487	EMBNKICJ_01155	MBAGGKFC_02676	DIBJIBFK_03469	NDKOOMGM_02413	MEIDDJGM_02567	LMOLLKKE_02173	LICNMJOA_01572	CHCEEHAE_01783	EBKMHHDH_01977	EDAGEJEL_02113	CGMIKMFJ_01298	HALJMOII_02900	LFAJGGGK_00288	MPAICFCL_01677	LIEMNADH_00070	GJBOAPEF_02611	LELGMAHH_02158	LHOBDMKG_01974	PAFBLHHF_00194	CBIAGDBB_02023	MBPPBCAB_02501
glgC		Glucose-1-phosphate adenylyltransferase	140	140	1	1	16941	1	7740	1253	1253	1253	JAIHPHFJ_00299	HDHLPCOH_00294	CFLFEDGE_01236	BJAIGLKP_01619	ODPNKNCF_00640	KHKPIELG_00517	JFMFFMGH_01250	DCMCBFCJ_02288	HGKBCBGM_00849	FBBKEGBC_01293	IPCNCJJC_00374	BNEEOKOL_01153	GGNKNJNJ_01499	BCMBNKHC_02039	DKIBCKPO_01958	NMKDOBJI_01581	EMBNKICJ_01386	MBAGGKFC_01680	DIBJIBFK_01549	NDKOOMGM_00140	MEIDDJGM_00140	LMOLLKKE_01065	LICNMJOA_02193	CHCEEHAE_01275	EBKMHHDH_02216	EDAGEJEL_01659	CGMIKMFJ_01653	HALJMOII_00754	LFAJGGGK_00824	MPAICFCL_01827	LIEMNADH_01454	GJBOAPEF_00196	LELGMAHH_00775	LHOBDMKG_00217	PAFBLHHF_01136	CBIAGDBB_00243	MBPPBCAB_00582
rocA		1-pyrroline-5-carboxylate dehydrogenase	140	140	1	1	21860	1	23218	1625	1625	1625	JAIHPHFJ_01648	HDHLPCOH_01540	CFLFEDGE_02252	BJAIGLKP_01781	ODPNKNCF_02882	KHKPIELG_02456	JFMFFMGH_00566	DCMCBFCJ_02417	HGKBCBGM_00047	FBBKEGBC_02393	IPCNCJJC_02170	BNEEOKOL_01421	GGNKNJNJ_02988	BCMBNKHC_03281	DKIBCKPO_00004	NMKDOBJI_01296	EMBNKICJ_00088	MBAGGKFC_00941	DIBJIBFK_00088	NDKOOMGM_02369	MEIDDJGM_00344	LMOLLKKE_03427	LICNMJOA_00618	CHCEEHAE_00617	EBKMHHDH_00088	EDAGEJEL_00088	CGMIKMFJ_00054	HALJMOII_00095	LFAJGGGK_02710	MPAICFCL_02813	LIEMNADH_03463	GJBOAPEF_03340	LELGMAHH_02634	LHOBDMKG_02219	PAFBLHHF_03326	CBIAGDBB_03216	MBPPBCAB_03174
group_9895		hypothetical protein	140	140	1	1	9865	1	12380	2360	2360	2360	JAIHPHFJ_03613	HDHLPCOH_02913	CFLFEDGE_03633	BJAIGLKP_03546	ODPNKNCF_03054	KHKPIELG_02854	JFMFFMGH_02261	DCMCBFCJ_01445	HGKBCBGM_01158	FBBKEGBC_02254		BNEEOKOL_00487	GGNKNJNJ_01954	BCMBNKHC_04045	DKIBCKPO_03493	NMKDOBJI_03328	EMBNKICJ_00672	MBAGGKFC_01124	DIBJIBFK_00748	NDKOOMGM_00331	MEIDDJGM_01512	LMOLLKKE_03639	LICNMJOA_02387	CHCEEHAE_01576	EBKMHHDH_01429	EDAGEJEL_01198	CGMIKMFJ_01972	HALJMOII_02126	LFAJGGGK_02878	MPAICFCL_00041	LIEMNADH_01212	GJBOAPEF_02227	LELGMAHH_04225	LHOBDMKG_04028	PAFBLHHF_01671	CBIAGDBB_03704	MBPPBCAB_00750
rnc		Ribonuclease 3	139	139	1	1	9303	6	117	770	770	770	JAIHPHFJ_01034	HDHLPCOH_02752	CFLFEDGE_01034	BJAIGLKP_01205	ODPNKNCF_03215	KHKPIELG_03015	JFMFFMGH_02672	DCMCBFCJ_02500	HGKBCBGM_02436	FBBKEGBC_02440	IPCNCJJC_01081	BNEEOKOL_02341	GGNKNJNJ_01590	BCMBNKHC_02345	DKIBCKPO_00587	NMKDOBJI_00987	EMBNKICJ_00833	MBAGGKFC_01948	DIBJIBFK_00587	NDKOOMGM_00493	MEIDDJGM_03304	LMOLLKKE_01231	LICNMJOA_02733	CHCEEHAE_02794	EBKMHHDH_01268	EDAGEJEL_02442	CGMIKMFJ_01819	HALJMOII_02287	LFAJGGGK_02442	MPAICFCL_00226	LIEMNADH_01027	GJBOAPEF_02808	LELGMAHH_03707	LHOBDMKG_03445	PAFBLHHF_01856	CBIAGDBB_03642	MBPPBCAB_03893
ziaA		Zinc-transporting ATPase	139	139	1	1	24983	1	24959	1967	1985	1984	JAIHPHFJ_03560	HDHLPCOH_02329	CFLFEDGE_03517	BJAIGLKP_03421	ODPNKNCF_00048	KHKPIELG_03309	JFMFFMGH_00394	DCMCBFCJ_00107	HGKBCBGM_00219	FBBKEGBC_00775	IPCNCJJC_04091	BNEEOKOL_00300	GGNKNJNJ_02507	BCMBNKHC_02587	DKIBCKPO_00131	NMKDOBJI_01423	EMBNKICJ_00260	MBAGGKFC_00769	DIBJIBFK_00259	NDKOOMGM_00903	MEIDDJGM_00516	LMOLLKKE_03749	LICNMJOA_00446	CHCEEHAE_00445	EBKMHHDH_00260	EDAGEJEL_00260	CGMIKMFJ_02125	HALJMOII_00205	LFAJGGGK_00724	MPAICFCL_02226	LIEMNADH_02636	GJBOAPEF_02543	LELGMAHH_00043	LHOBDMKG_00795	PAFBLHHF_01630	CBIAGDBB_00820	MBPPBCAB_00358
zur		Zinc uptake regulation protein	139	139	1	1	27145	1	8888	371	371	371	JAIHPHFJ_00103	HDHLPCOH_00113	CFLFEDGE_00625	BJAIGLKP_00085	ODPNKNCF_00460	KHKPIELG_00697	JFMFFMGH_00028	DCMCBFCJ_00472	HGKBCBGM_00636	FBBKEGBC_01095	IPCNCJJC_02353	BNEEOKOL_03008	GGNKNJNJ_03247	BCMBNKHC_03425	DKIBCKPO_01265	NMKDOBJI_00482	EMBNKICJ_00625	MBAGGKFC_00028	DIBJIBFK_01470	NDKOOMGM_02208	MEIDDJGM_00592	LMOLLKKE_02256	LICNMJOA_00028	CHCEEHAE_00028	EBKMHHDH_00678	EDAGEJEL_00678	CGMIKMFJ_03494	HALJMOII_00571	LFAJGGGK_02188	MPAICFCL_01014	LIEMNADH_01838	GJBOAPEF_01044	LELGMAHH_01897	LHOBDMKG_00450	PAFBLHHF_03750	CBIAGDBB_00476	MBPPBCAB_03708
group_13357		hypothetical protein	139	139	1	1	18837	1	16262	1361	1361	1361	JAIHPHFJ_02234	HDHLPCOH_00838	CFLFEDGE_01780	BJAIGLKP_02335	ODPNKNCF_01864	KHKPIELG_00971	JFMFFMGH_02435	DCMCBFCJ_01820	HGKBCBGM_01615	FBBKEGBC_02067	IPCNCJJC_02737	BNEEOKOL_03108	GGNKNJNJ_03632	BCMBNKHC_03710	DKIBCKPO_02912	NMKDOBJI_01746	EMBNKICJ_00989	MBAGGKFC_03162	DIBJIBFK_02248	NDKOOMGM_02784	MEIDDJGM_02169	LMOLLKKE_02572	LICNMJOA_01739	CHCEEHAE_01950	EBKMHHDH_02144	EDAGEJEL_03277	CGMIKMFJ_03751	HALJMOII_02999	LFAJGGGK_03502	MPAICFCL_02748	LIEMNADH_03423	GJBOAPEF_03457	LELGMAHH_03141	LHOBDMKG_02472	PAFBLHHF_00032	CBIAGDBB_02863	MBPPBCAB_03038
group_14443		hypothetical protein	139	139	1	1	19320	1	6803	956	956	956	JAIHPHFJ_01263	HDHLPCOH_01017	CFLFEDGE_00089	BJAIGLKP_00429	ODPNKNCF_01684	KHKPIELG_01150	JFMFFMGH_02614	DCMCBFCJ_01640	HGKBCBGM_01794	FBBKEGBC_02539	IPCNCJJC_03499	BNEEOKOL_02035	GGNKNJNJ_03863	BCMBNKHC_03958	DKIBCKPO_02656	NMKDOBJI_02502	EMBNKICJ_01168	MBAGGKFC_02663	DIBJIBFK_03456	NDKOOMGM_02399	MEIDDJGM_02554	LMOLLKKE_03579	LICNMJOA_01559	CHCEEHAE_01770	EBKMHHDH_01964	EDAGEJEL_02126	CGMIKMFJ_03985	HALJMOII_02886	LFAJGGGK_00273	MPAICFCL_01662	LIEMNADH_00085	GJBOAPEF_02626	LELGMAHH_02143	LHOBDMKG_01989	PAFBLHHF_00209	CBIAGDBB_02038	MBPPBCAB_02516
ccoN1		Cbb3-type cytochrome c oxidase subunit CcoN1	139	139	1	1	7326	8	61	2273	2273	2273	JAIHPHFJ_02487		CFLFEDGE_02226		ODPNKNCF_02148	KHKPIELG_01970	JFMFFMGH_00929	DCMCBFCJ_00664	HGKBCBGM_02001	FBBKEGBC_00048	IPCNCJJC_01978	BNEEOKOL_01265	GGNKNJNJ_00986	BCMBNKHC_01497	DKIBCKPO_02160	NMKDOBJI_00010	EMBNKICJ_01592	MBAGGKFC_01767	DIBJIBFK_01955	NDKOOMGM_00650	MEIDDJGM_00851	LMOLLKKE_00880	LICNMJOA_00978	CHCEEHAE_02504	EBKMHHDH_00870	EDAGEJEL_01515	CGMIKMFJ_00996	HALJMOII_01062	LFAJGGGK_01739	MPAICFCL_02446	LIEMNADH_00636	GJBOAPEF_02093	LELGMAHH_01098	LHOBDMKG_00894	PAFBLHHF_02321	CBIAGDBB_01020	MBPPBCAB_01422
aroK		Shikimate kinase	139	139	1	1	10554	1	16775	521	521	521	JAIHPHFJ_02402	HDHLPCOH_01813	CFLFEDGE_01984	BJAIGLKP_02585	ODPNKNCF_02603	KHKPIELG_02729	JFMFFMGH_02133	DCMCBFCJ_01573	HGKBCBGM_01031	FBBKEGBC_01806	IPCNCJJC_00627	BNEEOKOL_00615	GGNKNJNJ_01738	BCMBNKHC_02126	DKIBCKPO_02436	NMKDOBJI_02204	EMBNKICJ_02359	MBAGGKFC_00997	DIBJIBFK_00875	NDKOOMGM_01326	MEIDDJGM_01914	LMOLLKKE_00924	LICNMJOA_02260	CHCEEHAE_01703	EBKMHHDH_01556	EDAGEJEL_01325	CGMIKMFJ_01545	HALJMOII_02783	LFAJGGGK_01574	MPAICFCL_01249	LIEMNADH_02387	GJBOAPEF_01722	LELGMAHH_00582	LHOBDMKG_01148	PAFBLHHF_02586	CBIAGDBB_01214	MBPPBCAB_00945
yhfA		Protein YhfA	139	139	1	1	6589	1	23615	422	422	422	JAIHPHFJ_00862	HDHLPCOH_03196	CFLFEDGE_03223	BJAIGLKP_01067	ODPNKNCF_01934	KHKPIELG_01757	JFMFFMGH_00694	DCMCBFCJ_00899	HGKBCBGM_02285	FBBKEGBC_01375	IPCNCJJC_02479	BNEEOKOL_00973	GGNKNJNJ_01252	BCMBNKHC_01927	DKIBCKPO_00795	NMKDOBJI_01195	EMBNKICJ_01680	MBAGGKFC_01308	DIBJIBFK_01865	NDKOOMGM_01153	MEIDDJGM_01980	LMOLLKKE_00278	LICNMJOA_00746	CHCEEHAE_02168	EBKMHHDH_01102	EDAGEJEL_01886	CGMIKMFJ_02028	HALJMOII_01329	LFAJGGGK_01217	MPAICFCL_02619	LIEMNADH_00865	GJBOAPEF_03131	LELGMAHH_02588	LHOBDMKG_01526	PAFBLHHF_02733	CBIAGDBB_01786	MBPPBCAB_02128
group_16549		hypothetical protein	139	139	1	1	9603	1	12689	386	386	386	JAIHPHFJ_01154	HDHLPCOH_02866	CFLFEDGE_00914	BJAIGLKP_01325	ODPNKNCF_03101	KHKPIELG_02901	JFMFFMGH_02309	DCMCBFCJ_01397	HGKBCBGM_01206	FBBKEGBC_02302	IPCNCJJC_01363	BNEEOKOL_00439	GGNKNJNJ_01897	BCMBNKHC_02766	DKIBCKPO_00704	NMKDOBJI_01104	EMBNKICJ_00720	MBAGGKFC_01172	DIBJIBFK_00700	NDKOOMGM_00378	MEIDDJGM_01464	LMOLLKKE_01298	LICNMJOA_02435	CHCEEHAE_01528	EBKMHHDH_01381	EDAGEJEL_01150	CGMIKMFJ_01915	HALJMOII_02173	LFAJGGGK_02816	MPAICFCL_00103	LIEMNADH_01150	GJBOAPEF_02289	LELGMAHH_03880	LHOBDMKG_03623	PAFBLHHF_01733	CBIAGDBB_03841	MBPPBCAB_04057
cusS_2		Sensor kinase CusS	139	139	1	1	18897	1	16496	1409	1409	1409	JAIHPHFJ_02212	HDHLPCOH_00860	CFLFEDGE_01758	BJAIGLKP_02357	ODPNKNCF_01842	KHKPIELG_00993	JFMFFMGH_02457	DCMCBFCJ_01798	HGKBCBGM_01637	FBBKEGBC_02089	IPCNCJJC_04310	BNEEOKOL_03865	GGNKNJNJ_02891	BCMBNKHC_01797	DKIBCKPO_02936	NMKDOBJI_01722	EMBNKICJ_01011	MBAGGKFC_03140	DIBJIBFK_02226	NDKOOMGM_02762	MEIDDJGM_02147	LMOLLKKE_01834	LICNMJOA_01717	CHCEEHAE_01928	EBKMHHDH_02122	EDAGEJEL_03255	CGMIKMFJ_01154	HALJMOII_03021	LFAJGGGK_03526	MPAICFCL_02724	LIEMNADH_03399	GJBOAPEF_03433	LELGMAHH_03164	LHOBDMKG_02495	PAFBLHHF_00056	CBIAGDBB_02840	MBPPBCAB_03015
group_17274		hypothetical protein	139	139	1	1	8705	15	17	353	353	353	JAIHPHFJ_03254	HDHLPCOH_02235	CFLFEDGE_03130	BJAIGLKP_03105	ODPNKNCF_02509	KHKPIELG_02332	JFMFFMGH_03290	DCMCBFCJ_03228	HGKBCBGM_02872	FBBKEGBC_01947	IPCNCJJC_00204	BNEEOKOL_01788	GGNKNJNJ_00035	BCMBNKHC_00363	DKIBCKPO_02536	NMKDOBJI_00392	EMBNKICJ_02474	MBAGGKFC_02944	DIBJIBFK_02964	NDKOOMGM_01908	MEIDDJGM_02276	LMOLLKKE_00035	LICNMJOA_03226	CHCEEHAE_03247	EBKMHHDH_03079	EDAGEJEL_03003	CGMIKMFJ_00462	HALJMOII_03286	LFAJGGGK_03252	MPAICFCL_00906	LIEMNADH_02992	GJBOAPEF_01088	LELGMAHH_03076	LHOBDMKG_02407	PAFBLHHF_02015	CBIAGDBB_02315	MBPPBCAB_01741
group_17883		hypothetical protein	139	139	1	1	21141	1	19894	1346	1346	1346	JAIHPHFJ_03199	HDHLPCOH_01694	CFLFEDGE_02962	BJAIGLKP_03050	ODPNKNCF_02722	KHKPIELG_02610	JFMFFMGH_03512	DCMCBFCJ_03450	HGKBCBGM_03103	FBBKEGBC_02208	IPCNCJJC_01945	BNEEOKOL_02252	GGNKNJNJ_01402	BCMBNKHC_01434	DKIBCKPO_01560	NMKDOBJI_00777	EMBNKICJ_02774	MBAGGKFC_03265	DIBJIBFK_03194	NDKOOMGM_01708	MEIDDJGM_02487	LMOLLKKE_00553	LICNMJOA_03448	CHCEEHAE_03525	EBKMHHDH_03300	EDAGEJEL_03333	CGMIKMFJ_00234	HALJMOII_03228	LFAJGGGK_02635	MPAICFCL_03607	LIEMNADH_02839	GJBOAPEF_02944	LELGMAHH_02315	LHOBDMKG_03390	PAFBLHHF_03817	CBIAGDBB_03878	MBPPBCAB_01081
mtaB		Threonylcarbamoyladenosine tRNA methylthiotransferase MtaB	139	139	1	1	25348	1	25296	1346	1346	1346	JAIHPHFJ_03078	HDHLPCOH_02375	CFLFEDGE_02852	BJAIGLKP_02248	ODPNKNCF_00094	KHKPIELG_03263	JFMFFMGH_00348	DCMCBFCJ_00153	HGKBCBGM_00265	FBBKEGBC_00729	IPCNCJJC_01561	BNEEOKOL_00254	GGNKNJNJ_02566	BCMBNKHC_02853	DKIBCKPO_00180	NMKDOBJI_01472	EMBNKICJ_00306	MBAGGKFC_00723	DIBJIBFK_00305	NDKOOMGM_00858	MEIDDJGM_00562	LMOLLKKE_01488	LICNMJOA_00400	CHCEEHAE_00399	EBKMHHDH_00306	EDAGEJEL_00306	CGMIKMFJ_02880	HALJMOII_00250	LFAJGGGK_00677	MPAICFCL_02179	LIEMNADH_02589	GJBOAPEF_02496	LELGMAHH_00090	LHOBDMKG_00748	PAFBLHHF_01583	CBIAGDBB_00773	MBPPBCAB_00311
nudL		putative Nudix hydrolase NudL	139	139	1	1	25647	7	76	626	626	626	JAIHPHFJ_02024	HDHLPCOH_02456	CFLFEDGE_01936	BJAIGLKP_02091	ODPNKNCF_00174	KHKPIELG_03182	JFMFFMGH_00261	DCMCBFCJ_00240	HGKBCBGM_00404	FBBKEGBC_00642	IPCNCJJC_02855	BNEEOKOL_00167	GGNKNJNJ_00660	BCMBNKHC_00851	DKIBCKPO_00270	NMKDOBJI_03838	EMBNKICJ_00393	MBAGGKFC_00260	DIBJIBFK_00444	NDKOOMGM_00776	MEIDDJGM_02329	LMOLLKKE_02707	LICNMJOA_00261	CHCEEHAE_00260	EBKMHHDH_00445	EDAGEJEL_00445	CGMIKMFJ_00782	HALJMOII_00332	LFAJGGGK_00593	MPAICFCL_02095	LIEMNADH_02505	GJBOAPEF_02412	LELGMAHH_00176	LHOBDMKG_00662	PAFBLHHF_01499	CBIAGDBB_00687	MBPPBCAB_00225
group_21004		hypothetical protein	139	139	1	1	2607	1	19220	197	197	197	JAIHPHFJ_01925	HDHLPCOH_01427	CFLFEDGE_02570	BJAIGLKP_02480	ODPNKNCF_01272	KHKPIELG_01560	JFMFFMGH_02025	DCMCBFCJ_01932	HGKBCBGM_02130	FBBKEGBC_01720	IPCNCJJC_01690	BNEEOKOL_01923	GGNKNJNJ_02714	BCMBNKHC_03072	DKIBCKPO_02704	NMKDOBJI_02573	EMBNKICJ_02553	MBAGGKFC_02541	DIBJIBFK_02848	NDKOOMGM_02257	MEIDDJGM_01255	LMOLLKKE_01796	LICNMJOA_01851	CHCEEHAE_02375	EBKMHHDH_02488	EDAGEJEL_02235	CGMIKMFJ_03046	HALJMOII_02672	LFAJGGGK_01982	MPAICFCL_02030	LIEMNADH_02111	GJBOAPEF_01887	LELGMAHH_02820	LHOBDMKG_02590	PAFBLHHF_02997	CBIAGDBB_02480	MBPPBCAB_03233
group_21103		hypothetical protein	139	139	1	1	9302	6	118	470	470	470	JAIHPHFJ_01033	HDHLPCOH_02751	CFLFEDGE_01035	BJAIGLKP_01204	ODPNKNCF_03216	KHKPIELG_03016	JFMFFMGH_02673	DCMCBFCJ_02501	HGKBCBGM_02437	FBBKEGBC_02441	IPCNCJJC_01080	BNEEOKOL_02342	GGNKNJNJ_01589	BCMBNKHC_02346	DKIBCKPO_00586	NMKDOBJI_00986	EMBNKICJ_00834	MBAGGKFC_01949	DIBJIBFK_00586	NDKOOMGM_00494	MEIDDJGM_03305	LMOLLKKE_01232	LICNMJOA_02732	CHCEEHAE_02793	EBKMHHDH_01267	EDAGEJEL_02441	CGMIKMFJ_01820	HALJMOII_02288	LFAJGGGK_02443	MPAICFCL_00227	LIEMNADH_01026	GJBOAPEF_02807	LELGMAHH_03706	LHOBDMKG_03446	PAFBLHHF_01857	CBIAGDBB_03641	MBPPBCAB_03894
tatAy		Sec-independent protein translocase protein TatAy	139	139	1	1	23623	1	3180	194	194	194	JAIHPHFJ_02774	HDHLPCOH_03464	CFLFEDGE_02111	BJAIGLKP_02688	ODPNKNCF_03367	KHKPIELG_03358	JFMFFMGH_03373	DCMCBFCJ_03311	HGKBCBGM_03011	FBBKEGBC_02727	IPCNCJJC_02882	BNEEOKOL_02667	GGNKNJNJ_00766	BCMBNKHC_01207	DKIBCKPO_03173	NMKDOBJI_02981	EMBNKICJ_02682	MBAGGKFC_03045	DIBJIBFK_03102	NDKOOMGM_03247	MEIDDJGM_02703	LMOLLKKE_03027	LICNMJOA_03309	CHCEEHAE_03386	EBKMHHDH_03180	EDAGEJEL_03142	CGMIKMFJ_02554	HALJMOII_03136	LFAJGGGK_02985	MPAICFCL_04086	LIEMNADH_03168	GJBOAPEF_03027	LELGMAHH_01480	LHOBDMKG_02166	PAFBLHHF_03191	CBIAGDBB_02214	MBPPBCAB_01852
czcA_5		Cobalt-zinc-cadmium resistance protein CzcA	139	139	1	1	18666	1	15920	3098	3098	3098	JAIHPHFJ_02977	HDHLPCOH_00800	CFLFEDGE_03673	BJAIGLKP_02954	ODPNKNCF_01145	KHKPIELG_00009	JFMFFMGH_01443	DCMCBFCJ_00947	HGKBCBGM_01577	FBBKEGBC_03718	IPCNCJJC_03712	BNEEOKOL_02419	GGNKNJNJ_02872	BCMBNKHC_03178	DKIBCKPO_01748	NMKDOBJI_04066	EMBNKICJ_03670	MBAGGKFC_03797	DIBJIBFK_00908	NDKOOMGM_01463	MEIDDJGM_03639	LMOLLKKE_01917	LICNMJOA_01150	CHCEEHAE_00712	EBKMHHDH_03814	EDAGEJEL_00713	CGMIKMFJ_03131	HALJMOII_01755	LFAJGGGK_03998	MPAICFCL_04011	LIEMNADH_03938	GJBOAPEF_03926	LELGMAHH_04085	LHOBDMKG_03918	PAFBLHHF_03954	CBIAGDBB_04140	MBPPBCAB_01330
htpG		Chaperone protein HtpG	139	139	1	1	9977	1	11031	1892	1895	1894	JAIHPHFJ_03490	HDHLPCOH_02956	CFLFEDGE_03417	BJAIGLKP_03321	ODPNKNCF_03015	KHKPIELG_02815	JFMFFMGH_02219	DCMCBFCJ_01487	HGKBCBGM_01116	FBBKEGBC_01892	IPCNCJJC_03624	BNEEOKOL_00529	GGNKNJNJ_03923	BCMBNKHC_03990	DKIBCKPO_03527	NMKDOBJI_03294	EMBNKICJ_02273	MBAGGKFC_01082	DIBJIBFK_00790	NDKOOMGM_00287	MEIDDJGM_01828	LMOLLKKE_03684	LICNMJOA_02345	CHCEEHAE_01618	EBKMHHDH_01471	EDAGEJEL_01240	CGMIKMFJ_04008	HALJMOII_02082	LFAJGGGK_02914	MPAICFCL_00005	LIEMNADH_01248	GJBOAPEF_03986	LELGMAHH_00423	LHOBDMKG_03987	PAFBLHHF_01635	CBIAGDBB_03740	MBPPBCAB_00786
relA_1		GTP pyrophosphokinase	139	139	1	1	17940	1	16975	440	440	440	JAIHPHFJ_01451	HDHLPCOH_00558	CFLFEDGE_01464	BJAIGLKP_01462	ODPNKNCF_00903	KHKPIELG_00252	JFMFFMGH_01687	DCMCBFCJ_01191	HGKBCBGM_01333	FBBKEGBC_00594	IPCNCJJC_00820	BNEEOKOL_00672	GGNKNJNJ_00261	BCMBNKHC_00790	DKIBCKPO_01097	NMKDOBJI_01799	EMBNKICJ_01942	MBAGGKFC_00557	DIBJIBFK_01147	NDKOOMGM_00995	MEIDDJGM_01048	LMOLLKKE_03959	LICNMJOA_01389	CHCEEHAE_00955	EBKMHHDH_01701	EDAGEJEL_00951	CGMIKMFJ_00518	HALJMOII_01979	LFAJGGGK_01349	MPAICFCL_00476	LIEMNADH_01778	GJBOAPEF_00604	LELGMAHH_01207	LHOBDMKG_01426	PAFBLHHF_00811	CBIAGDBB_01960	MBPPBCAB_01112
group_23486		hypothetical protein	139	139	1	1	6524	1	23659	953	953	953	JAIHPHFJ_00887	HDHLPCOH_03222	CFLFEDGE_03248	BJAIGLKP_01092	ODPNKNCF_01908	KHKPIELG_01731	JFMFFMGH_00669	DCMCBFCJ_00924	HGKBCBGM_02260	FBBKEGBC_01350	IPCNCJJC_02454	BNEEOKOL_00998	GGNKNJNJ_01277	BCMBNKHC_01952	DKIBCKPO_00770	NMKDOBJI_01170	EMBNKICJ_01655	MBAGGKFC_01283	DIBJIBFK_01890	NDKOOMGM_01127	MEIDDJGM_01955	LMOLLKKE_00253	LICNMJOA_00721	CHCEEHAE_02193	EBKMHHDH_01127	EDAGEJEL_01861	CGMIKMFJ_02003	HALJMOII_01355	LFAJGGGK_01241	MPAICFCL_02643	LIEMNADH_00889	GJBOAPEF_03107	LELGMAHH_02613	LHOBDMKG_01501	PAFBLHHF_02709	CBIAGDBB_01811	MBPPBCAB_02153
group_24458		hypothetical protein	139	139	1	1	10756	1	19576	689	689	689	JAIHPHFJ_03016	HDHLPCOH_01751	CFLFEDGE_02786	BJAIGLKP_02993	ODPNKNCF_02665	KHKPIELG_02667	JFMFFMGH_03576	DCMCBFCJ_03514	HGKBCBGM_03321	FBBKEGBC_02942	IPCNCJJC_00690	BNEEOKOL_02532	GGNKNJNJ_01801	BCMBNKHC_02189	DKIBCKPO_02842	NMKDOBJI_02845	EMBNKICJ_02999	MBAGGKFC_03327	DIBJIBFK_03291	NDKOOMGM_02136	MEIDDJGM_02642	LMOLLKKE_00987	LICNMJOA_03502	CHCEEHAE_03611	EBKMHHDH_03350	EDAGEJEL_03466	CGMIKMFJ_01482	HALJMOII_03384	LFAJGGGK_01637	MPAICFCL_01186	LIEMNADH_02450	GJBOAPEF_01785	LELGMAHH_00646	LHOBDMKG_01084	PAFBLHHF_02523	CBIAGDBB_01150	MBPPBCAB_01009
mltG		Endolytic murein transglycosylase	139	139	1	1	19240	1	6700	1025	1025	1025	JAIHPHFJ_01232	HDHLPCOH_00987	CFLFEDGE_00058	BJAIGLKP_00398	ODPNKNCF_01714	KHKPIELG_01120	JFMFFMGH_02584	DCMCBFCJ_01670	HGKBCBGM_01765	FBBKEGBC_02569	IPCNCJJC_02273	BNEEOKOL_02065	GGNKNJNJ_03066	BCMBNKHC_01668	DKIBCKPO_02624	NMKDOBJI_02470	EMBNKICJ_01138	MBAGGKFC_02693	DIBJIBFK_03485	NDKOOMGM_02430	MEIDDJGM_02584	LMOLLKKE_02189	LICNMJOA_01589	CHCEEHAE_01800	EBKMHHDH_01994	EDAGEJEL_02096	CGMIKMFJ_01282	HALJMOII_02917	LFAJGGGK_00304	MPAICFCL_01693	LIEMNADH_00055	GJBOAPEF_02595	LELGMAHH_02174	LHOBDMKG_01958	PAFBLHHF_00178	CBIAGDBB_02007	MBPPBCAB_02485
group_25780		hypothetical protein	139	139	1	1	2849	1	19402	881	881	881	JAIHPHFJ_03734	HDHLPCOH_01355	CFLFEDGE_03829	BJAIGLKP_03768	ODPNKNCF_01344	KHKPIELG_01488	JFMFFMGH_02097	DCMCBFCJ_01860	HGKBCBGM_02058	FBBKEGBC_01648	IPCNCJJC_01618	BNEEOKOL_01994	GGNKNJNJ_02786	BCMBNKHC_03000	DKIBCKPO_02775	NMKDOBJI_02644	EMBNKICJ_02624	MBAGGKFC_02612	DIBJIBFK_02920	NDKOOMGM_03672	MEIDDJGM_03420	LMOLLKKE_01724	LICNMJOA_01779	CHCEEHAE_02447	EBKMHHDH_02416	EDAGEJEL_02307	CGMIKMFJ_03118	HALJMOII_02743	LFAJGGGK_04087	MPAICFCL_03983	LIEMNADH_02263	GJBOAPEF_04109	LELGMAHH_03304	LHOBDMKG_03543	PAFBLHHF_03917	CBIAGDBB_02990	MBPPBCAB_03596
rclC_2		Inner membrane protein RclC	139	139	1	1	21129	1	19862	455	455	455	JAIHPHFJ_03189	HDHLPCOH_01704	CFLFEDGE_02952	BJAIGLKP_03040	ODPNKNCF_02712	KHKPIELG_02620	JFMFFMGH_03522	DCMCBFCJ_03460	HGKBCBGM_03093	FBBKEGBC_02218	IPCNCJJC_01955	BNEEOKOL_02242	GGNKNJNJ_01412	BCMBNKHC_01444	DKIBCKPO_01570	NMKDOBJI_00787	EMBNKICJ_02764	MBAGGKFC_03275	DIBJIBFK_03184	NDKOOMGM_01698	MEIDDJGM_02497	LMOLLKKE_00563	LICNMJOA_03458	CHCEEHAE_03535	EBKMHHDH_03310	EDAGEJEL_03323	CGMIKMFJ_00244	HALJMOII_03238	LFAJGGGK_02645	MPAICFCL_03617	LIEMNADH_02829	GJBOAPEF_02954	LELGMAHH_02325	LHOBDMKG_03380	PAFBLHHF_03807	CBIAGDBB_03888	MBPPBCAB_01071
recG		ATP-dependent DNA helicase RecG	139	139	1	1	10543	1	16767	2090	2090	2090	JAIHPHFJ_02409	HDHLPCOH_01820	CFLFEDGE_01991	BJAIGLKP_02578	ODPNKNCF_02596	KHKPIELG_02736	JFMFFMGH_02140	DCMCBFCJ_01566	HGKBCBGM_01038	FBBKEGBC_01813	IPCNCJJC_00620	BNEEOKOL_00608	GGNKNJNJ_01731	BCMBNKHC_02119	DKIBCKPO_02429	NMKDOBJI_02197	EMBNKICJ_02352	MBAGGKFC_01004	DIBJIBFK_00868	NDKOOMGM_01319	MEIDDJGM_01907	LMOLLKKE_00917	LICNMJOA_02267	CHCEEHAE_01696	EBKMHHDH_01549	EDAGEJEL_01318	CGMIKMFJ_01552	HALJMOII_02790	LFAJGGGK_01567	MPAICFCL_01256	LIEMNADH_02380	GJBOAPEF_01715	LELGMAHH_00575	LHOBDMKG_01155	PAFBLHHF_02593	CBIAGDBB_01221	MBPPBCAB_00938
susB_1		Glucan 1,4-alpha-glucosidase SusB	139	139	1	1	16994	3	171	2162	2162	2162	JAIHPHFJ_00322	HDHLPCOH_00317	CFLFEDGE_01213	BJAIGLKP_01596	ODPNKNCF_00663	KHKPIELG_00494	JFMFFMGH_01274	DCMCBFCJ_02264	HGKBCBGM_00825	FBBKEGBC_01269	IPCNCJJC_00396	BNEEOKOL_01129	GGNKNJNJ_01521	BCMBNKHC_02061	DKIBCKPO_01980	NMKDOBJI_01559	EMBNKICJ_01362	MBAGGKFC_01656	DIBJIBFK_01525	NDKOOMGM_00163	MEIDDJGM_00116	LMOLLKKE_01087	LICNMJOA_02169	CHCEEHAE_01251	EBKMHHDH_02240	EDAGEJEL_01683	CGMIKMFJ_01675	HALJMOII_00777	LFAJGGGK_00846	MPAICFCL_01805	LIEMNADH_01476	GJBOAPEF_00174	LELGMAHH_00797	LHOBDMKG_00195	PAFBLHHF_01114	CBIAGDBB_00221	MBPPBCAB_00560
ybhR		putative multidrug ABC transporter permease YbhR	139	139	1	1	19319	1	6802	1205	1205	1205	JAIHPHFJ_01262	HDHLPCOH_01016	CFLFEDGE_00088	BJAIGLKP_00428	ODPNKNCF_01685	KHKPIELG_01149	JFMFFMGH_02613	DCMCBFCJ_01641	HGKBCBGM_01793	FBBKEGBC_02540	IPCNCJJC_03498	BNEEOKOL_02036	GGNKNJNJ_03862	BCMBNKHC_03957	DKIBCKPO_02655	NMKDOBJI_02501	EMBNKICJ_01167	MBAGGKFC_02664	DIBJIBFK_03457	NDKOOMGM_02400	MEIDDJGM_02555	LMOLLKKE_03578	LICNMJOA_01560	CHCEEHAE_01771	EBKMHHDH_01965	EDAGEJEL_02125	CGMIKMFJ_03984	HALJMOII_02887	LFAJGGGK_00275	MPAICFCL_01664	LIEMNADH_00083	GJBOAPEF_02624	LELGMAHH_02145	LHOBDMKG_01987	PAFBLHHF_00207	CBIAGDBB_02036	MBPPBCAB_02514
asnS		Asparagine--tRNA ligase	139	139	1	1	23886	1	2830	1448	1448	1448	JAIHPHFJ_02327	HDHLPCOH_03347	CFLFEDGE_03201	BJAIGLKP_03280	ODPNKNCF_03481	KHKPIELG_03509	JFMFFMGH_01841	DCMCBFCJ_03657	HGKBCBGM_03507	FBBKEGBC_02873	IPCNCJJC_02950	BNEEOKOL_02899	GGNKNJNJ_03292	BCMBNKHC_03213	DKIBCKPO_02990	NMKDOBJI_03074	EMBNKICJ_03506	MBAGGKFC_03494	DIBJIBFK_03658	NDKOOMGM_01987	MEIDDJGM_02787	LMOLLKKE_03172	LICNMJOA_03607	CHCEEHAE_03759	EBKMHHDH_03505	EDAGEJEL_03609	CGMIKMFJ_03238	HALJMOII_03436	LFAJGGGK_03650	MPAICFCL_03530	LIEMNADH_03850	GJBOAPEF_03720	LELGMAHH_03548	LHOBDMKG_02931	PAFBLHHF_03631	CBIAGDBB_03084	MBPPBCAB_02745
yrdA_1		Protein YrdA	139	139	1	1	9477	1	21087	518	524	518	JAIHPHFJ_01107	HDHLPCOH_02818	CFLFEDGE_00961	BJAIGLKP_01278	ODPNKNCF_03149	KHKPIELG_02949	JFMFFMGH_02357	DCMCBFCJ_01349	HGKBCBGM_01254	FBBKEGBC_03293	IPCNCJJC_01314	BNEEOKOL_03341	GGNKNJNJ_01848	BCMBNKHC_02717	DKIBCKPO_00655	NMKDOBJI_01055	EMBNKICJ_00768	MBAGGKFC_01220	DIBJIBFK_00652	NDKOOMGM_00427	MEIDDJGM_01416	LMOLLKKE_01347	LICNMJOA_03761	CHCEEHAE_01480	EBKMHHDH_01333	EDAGEJEL_01102	CGMIKMFJ_01866	HALJMOII_02222	LFAJGGGK_02368	MPAICFCL_00152	LIEMNADH_01101	GJBOAPEF_02338	LELGMAHH_03776	LHOBDMKG_03463	PAFBLHHF_01782	CBIAGDBB_03773	MBPPBCAB_03953
group_5116		hypothetical protein	139	139	1	1	6643	1	23534	344	344	344	JAIHPHFJ_00842	HDHLPCOH_03176	CFLFEDGE_02351	BJAIGLKP_01047	ODPNKNCF_01954	KHKPIELG_01777	JFMFFMGH_00714	DCMCBFCJ_00879	HGKBCBGM_02305	FBBKEGBC_01395	IPCNCJJC_02500	BNEEOKOL_00953	GGNKNJNJ_01231	BCMBNKHC_01906	DKIBCKPO_00816	NMKDOBJI_01216	EMBNKICJ_01700	MBAGGKFC_01328	DIBJIBFK_01845	NDKOOMGM_01173	MEIDDJGM_02000	LMOLLKKE_00299	LICNMJOA_00766	CHCEEHAE_02148	EBKMHHDH_01082	EDAGEJEL_01906	CGMIKMFJ_02049	HALJMOII_01309	LFAJGGGK_01196	MPAICFCL_02598	LIEMNADH_00844	GJBOAPEF_03152	LELGMAHH_02568	LHOBDMKG_01546	PAFBLHHF_02754	CBIAGDBB_01766	MBPPBCAB_02108
group_6608		hypothetical protein	139	139	1	1	18136	1	15526	431	431	431	JAIHPHFJ_01396	HDHLPCOH_00621	CFLFEDGE_01519	BJAIGLKP_01517	ODPNKNCF_00966	KHKPIELG_00189	JFMFFMGH_01624	DCMCBFCJ_01128	HGKBCBGM_01396	FBBKEGBC_00531	IPCNCJJC_01769	BNEEOKOL_00735	GGNKNJNJ_02636	BCMBNKHC_02955	DKIBCKPO_01170	NMKDOBJI_02703	EMBNKICJ_01879	MBAGGKFC_00494	DIBJIBFK_01085	NDKOOMGM_01058	MEIDDJGM_01112	LMOLLKKE_01590	LICNMJOA_01327	CHCEEHAE_00893	EBKMHHDH_01765	EDAGEJEL_00889	CGMIKMFJ_02968	HALJMOII_01916	LFAJGGGK_01410	MPAICFCL_00537	LIEMNADH_02671	GJBOAPEF_00544	LELGMAHH_01261	LHOBDMKG_01372	PAFBLHHF_00751	CBIAGDBB_01906	MBPPBCAB_01166
atpF		ATP synthase subunit b	139	139	1	1	10897	1	19581	494	494	494	JAIHPHFJ_03020	HDHLPCOH_01747	CFLFEDGE_02782	BJAIGLKP_02997	ODPNKNCF_02669	KHKPIELG_02663	JFMFFMGH_03572	DCMCBFCJ_03510	HGKBCBGM_03325	FBBKEGBC_02938		BNEEOKOL_02528					EMBNKICJ_03003	MBAGGKFC_03323	DIBJIBFK_03287	NDKOOMGM_02140	MEIDDJGM_02638		LICNMJOA_03498	CHCEEHAE_03615	EBKMHHDH_03346	EDAGEJEL_03470		HALJMOII_03388	LFAJGGGK_01641	MPAICFCL_01182	LIEMNADH_02454	GJBOAPEF_01789	LELGMAHH_00650	LHOBDMKG_01080	PAFBLHHF_02519	CBIAGDBB_01146	MBPPBCAB_01013
ruvC		Crossover junction endodeoxyribonuclease RuvC	139	139	1	1	8919	2	161	554	554	554	JAIHPHFJ_00929	HDHLPCOH_02651	CFLFEDGE_01139	BJAIGLKP_03487	ODPNKNCF_03317	KHKPIELG_03117	JFMFFMGH_02775	DCMCBFCJ_02603	HGKBCBGM_02539	FBBKEGBC_03166	IPCNCJJC_03001	BNEEOKOL_03170	GGNKNJNJ_03737	BCMBNKHC_03767	DKIBCKPO_00485	NMKDOBJI_01917	EMBNKICJ_00936	MBAGGKFC_02051	DIBJIBFK_00484	NDKOOMGM_02896	MEIDDJGM_03130	LMOLLKKE_03215	LICNMJOA_02630	CHCEEHAE_02691	EBKMHHDH_01165	EDAGEJEL_02339	CGMIKMFJ_03835	HALJMOII_02389	LFAJGGGK_03764	MPAICFCL_00327	LIEMNADH_00926	GJBOAPEF_02707	LELGMAHH_02969	LHOBDMKG_03334	PAFBLHHF_01957	CBIAGDBB_02659	MBPPBCAB_03412
cocE_2		Cocaine esterase	139	139	1	1	10697	1	16545	1859	1859	1859	JAIHPHFJ_02991	HDHLPCOH_01776	CFLFEDGE_02811	BJAIGLKP_02968	ODPNKNCF_02640	KHKPIELG_02692	JFMFFMGH_03602	DCMCBFCJ_03540	HGKBCBGM_03295	FBBKEGBC_02968	IPCNCJJC_00665	BNEEOKOL_02558	GGNKNJNJ_01776	BCMBNKHC_02164	DKIBCKPO_02817	NMKDOBJI_02870	EMBNKICJ_02973	MBAGGKFC_03353	DIBJIBFK_03317	NDKOOMGM_02111	MEIDDJGM_02668	LMOLLKKE_00962	LICNMJOA_03528	CHCEEHAE_03585	EBKMHHDH_03376	EDAGEJEL_03440	CGMIKMFJ_01507	HALJMOII_03359	LFAJGGGK_01612	MPAICFCL_01211	LIEMNADH_02425	GJBOAPEF_01760	LELGMAHH_00621	LHOBDMKG_01109	PAFBLHHF_02548	CBIAGDBB_01175	MBPPBCAB_00984
lspA		Lipoprotein signal peptidase	138	138	1	1	8839	2	209	629	632	631	JAIHPHFJ_03287	HDHLPCOH_02268	CFLFEDGE_03163	BJAIGLKP_03138	ODPNKNCF_02542	KHKPIELG_02365	JFMFFMGH_03323	DCMCBFCJ_03261	HGKBCBGM_02839	FBBKEGBC_01914	IPCNCJJC_00237	BNEEOKOL_01755	GGNKNJNJ_00002	BCMBNKHC_00330	DKIBCKPO_02569	NMKDOBJI_00425	EMBNKICJ_02507	MBAGGKFC_02977	DIBJIBFK_02931	NDKOOMGM_01941	MEIDDJGM_02309	LMOLLKKE_00002	LICNMJOA_03259	CHCEEHAE_03214	EBKMHHDH_03112	EDAGEJEL_02970	CGMIKMFJ_00495	HALJMOII_03253	LFAJGGGK_03285	MPAICFCL_00939	LIEMNADH_02959	GJBOAPEF_01055	LELGMAHH_03109	LHOBDMKG_02440	PAFBLHHF_01982	CBIAGDBB_02282	MBPPBCAB_01774
prfC		Peptide chain release factor 3	138	138	1	1	17880	1	17030	1598	1619	1608	JAIHPHFJ_01472	HDHLPCOH_00537	CFLFEDGE_01443	BJAIGLKP_01441	ODPNKNCF_00882	KHKPIELG_00273	JFMFFMGH_01708	DCMCBFCJ_01212	HGKBCBGM_01312	FBBKEGBC_00615	IPCNCJJC_00801	BNEEOKOL_00651	GGNKNJNJ_00280	BCMBNKHC_00771	DKIBCKPO_01078	NMKDOBJI_01818	EMBNKICJ_01963	MBAGGKFC_00578	DIBJIBFK_01168	NDKOOMGM_00974	MEIDDJGM_01027	LMOLLKKE_01701	LICNMJOA_01410	CHCEEHAE_00976	EBKMHHDH_01680	EDAGEJEL_00972	CGMIKMFJ_00537	HALJMOII_02000	LFAJGGGK_01328	MPAICFCL_00455	LIEMNADH_01757	GJBOAPEF_00625	LELGMAHH_01189	LHOBDMKG_01444	PAFBLHHF_00832	CBIAGDBB_01978	MBPPBCAB_01094
dgt		Deoxyguanosinetriphosphate triphosphohydrolase	138	138	1	1	19129	4	46	1364	1364	1364	JAIHPHFJ_01178	HDHLPCOH_00933	CFLFEDGE_00005	BJAIGLKP_00345	ODPNKNCF_01768	KHKPIELG_01066	JFMFFMGH_02530	DCMCBFCJ_01724	HGKBCBGM_01711	FBBKEGBC_02762	IPCNCJJC_03809	BNEEOKOL_03196	GGNKNJNJ_02965	BCMBNKHC_01723	DKIBCKPO_03635	NMKDOBJI_03887	EMBNKICJ_01084	MBAGGKFC_03737	DIBJIBFK_02152	NDKOOMGM_03535	MEIDDJGM_02073	LMOLLKKE_01908	LICNMJOA_01643	CHCEEHAE_01854	EBKMHHDH_02048	EDAGEJEL_02042	CGMIKMFJ_01228	HALJMOII_03695	LFAJGGGK_00359	MPAICFCL_02657	LIEMNADH_04055	GJBOAPEF_03856	LELGMAHH_04016	LHOBDMKG_03674	PAFBLHHF_00123	CBIAGDBB_04029	MBPPBCAB_02942
poxB		Pyruvate dehydrogenase [ubiquinone]	138	138	1	1	18911	1	16489	1727	1727	1727	JAIHPHFJ_02208	HDHLPCOH_00863	CFLFEDGE_01754	BJAIGLKP_02361	ODPNKNCF_01839	KHKPIELG_00996	JFMFFMGH_02460	DCMCBFCJ_01795	HGKBCBGM_01640	FBBKEGBC_02092	IPCNCJJC_03786	BNEEOKOL_03868	GGNKNJNJ_02894	BCMBNKHC_01794	DKIBCKPO_02939	NMKDOBJI_01719	EMBNKICJ_01014	MBAGGKFC_03137	DIBJIBFK_02223	NDKOOMGM_02758	MEIDDJGM_02144	LMOLLKKE_01837	LICNMJOA_01714	CHCEEHAE_01925	EBKMHHDH_02119	EDAGEJEL_03252	CGMIKMFJ_01157	HALJMOII_03025	LFAJGGGK_03529	MPAICFCL_02721	LIEMNADH_03396	GJBOAPEF_03430	LELGMAHH_03167	LHOBDMKG_02498	PAFBLHHF_00059	CBIAGDBB_02837	MBPPBCAB_03012
hemA		Glutamyl-tRNA reductase	138	138	1	1	7755	1	20533	1355	1355	1355	JAIHPHFJ_02609	HDHLPCOH_01991	CFLFEDGE_01648	BJAIGLKP_01964	ODPNKNCF_02266	KHKPIELG_02088	JFMFFMGH_01048	DCMCBFCJ_00545	HGKBCBGM_01882	FBBKEGBC_00167	IPCNCJJC_02390	BNEEOKOL_03249	GGNKNJNJ_01113	BCMBNKHC_01624	DKIBCKPO_03084	NMKDOBJI_00137	EMBNKICJ_01473	MBAGGKFC_01886	DIBJIBFK_02074	NDKOOMGM_03526	MEIDDJGM_00970	LMOLLKKE_00753	LICNMJOA_01097	CHCEEHAE_02623	EBKMHHDH_00751	EDAGEJEL_01396	CGMIKMFJ_01123	HALJMOII_00943	LFAJGGGK_04051	MPAICFCL_03644	LIEMNADH_00511	GJBOAPEF_04047	LELGMAHH_00976	LHOBDMKG_01016	PAFBLHHF_02446	CBIAGDBB_00898	MBPPBCAB_01542
fabH_1		3-oxoacyl-[acyl-carrier-protein] synthase 3	138	138	1	1	16893	1	7783	1022	1022	1022	JAIHPHFJ_00286	HDHLPCOH_00280	CFLFEDGE_01249	BJAIGLKP_01632	ODPNKNCF_00626	KHKPIELG_00531	JFMFFMGH_01236	DCMCBFCJ_02302	HGKBCBGM_00863	FBBKEGBC_01307	IPCNCJJC_00358	BNEEOKOL_01167	GGNKNJNJ_01483	BCMBNKHC_02023	DKIBCKPO_01942	NMKDOBJI_01597	EMBNKICJ_01400	MBAGGKFC_01694	DIBJIBFK_01563	NDKOOMGM_00126	MEIDDJGM_00154	LMOLLKKE_01049	LICNMJOA_02207	CHCEEHAE_01289	EBKMHHDH_02202	EDAGEJEL_01645	CGMIKMFJ_01637	HALJMOII_00740	LFAJGGGK_00809	MPAICFCL_01842	LIEMNADH_01439	GJBOAPEF_00211	LELGMAHH_00759	LHOBDMKG_00233	PAFBLHHF_01151	CBIAGDBB_00259	MBPPBCAB_00598
yjhB		Putative metabolite transport protein YjhB	138	138	1	1	19004	1	8152	1241	1241	1241	JAIHPHFJ_02179	HDHLPCOH_00896	CFLFEDGE_01725	BJAIGLKP_02390	ODPNKNCF_01806	KHKPIELG_01029	JFMFFMGH_02494	DCMCBFCJ_01761	HGKBCBGM_01675	FBBKEGBC_02126	IPCNCJJC_03691	BNEEOKOL_03233	GGNKNJNJ_02927	BCMBNKHC_01761	DKIBCKPO_03673	NMKDOBJI_01685	EMBNKICJ_01048	MBAGGKFC_03103	DIBJIBFK_02189	NDKOOMGM_03183	MEIDDJGM_02110	LMOLLKKE_01870	LICNMJOA_01680	CHCEEHAE_01891	EBKMHHDH_02085	EDAGEJEL_03218	CGMIKMFJ_01190	HALJMOII_03058	LFAJGGGK_00398	MPAICFCL_02696	LIEMNADH_03371	GJBOAPEF_03817	LELGMAHH_03198	LHOBDMKG_02529	PAFBLHHF_00084	CBIAGDBB_02806	MBPPBCAB_02981
emrA_2		Multidrug export protein EmrA	138	138	1	1	18602	1	15836	1133	1133	1133	JAIHPHFJ_02955	HDHLPCOH_00777	CFLFEDGE_03309	BJAIGLKP_02932	ODPNKNCF_01122	KHKPIELG_00032	JFMFFMGH_01466	DCMCBFCJ_00970	HGKBCBGM_01554	FBBKEGBC_00373	IPCNCJJC_02641	BNEEOKOL_02442	GGNKNJNJ_02852	BCMBNKHC_03158	DKIBCKPO_01768	NMKDOBJI_02330	EMBNKICJ_03386	MBAGGKFC_00341	DIBJIBFK_00931	NDKOOMGM_01440	MEIDDJGM_03008	LMOLLKKE_01937	LICNMJOA_01173	CHCEEHAE_00735	EBKMHHDH_01918	EDAGEJEL_00736	CGMIKMFJ_03151	HALJMOII_01778	LFAJGGGK_03467	MPAICFCL_00678	LIEMNADH_02812	GJBOAPEF_00403	LELGMAHH_01400	LHOBDMKG_04217	PAFBLHHF_03463	CBIAGDBB_03411	MBPPBCAB_01305
gerN		Na(+)/H(+)-K(+) antiporter GerN	138	138	1	1	24856	1	24600	2276	2300	2286	JAIHPHFJ_01721	HDHLPCOH_02292	CFLFEDGE_02326	BJAIGLKP_03533	ODPNKNCF_00012	KHKPIELG_02383	JFMFFMGH_00492	DCMCBFCJ_00009	HGKBCBGM_00121	FBBKEGBC_00873	IPCNCJJC_02141	BNEEOKOL_00398	GGNKNJNJ_02420	BCMBNKHC_02500	DKIBCKPO_00096	NMKDOBJI_01388	EMBNKICJ_00162	MBAGGKFC_00867	DIBJIBFK_00162	NDKOOMGM_00940	MEIDDJGM_00418	LMOLLKKE_02138	LICNMJOA_00544	CHCEEHAE_00543	EBKMHHDH_00162	EDAGEJEL_00162	CGMIKMFJ_02212	HALJMOII_00168	LFAJGGGK_03916	MPAICFCL_03820	LIEMNADH_03899	GJBOAPEF_03769	LELGMAHH_00008	LHOBDMKG_03959	PAFBLHHF_03852	CBIAGDBB_00855	MBPPBCAB_00393
ybdG		Miniconductance mechanosensitive channel YbdG	138	138	1	1	2689	1	19266	1262	1262	1262	JAIHPHFJ_01901	HDHLPCOH_01403	CFLFEDGE_02594	BJAIGLKP_02504	ODPNKNCF_01296	KHKPIELG_01536	JFMFFMGH_02049	DCMCBFCJ_01908	HGKBCBGM_02106	FBBKEGBC_01696	IPCNCJJC_01668	BNEEOKOL_01947	GGNKNJNJ_02736	BCMBNKHC_03050	DKIBCKPO_02726	NMKDOBJI_02595	EMBNKICJ_02577	MBAGGKFC_02565	DIBJIBFK_02872	NDKOOMGM_02281	MEIDDJGM_01231	LMOLLKKE_01774	LICNMJOA_01827	CHCEEHAE_02399	EBKMHHDH_02464	EDAGEJEL_02259	CGMIKMFJ_03068	HALJMOII_02696	LFAJGGGK_01960	MPAICFCL_02008	LIEMNADH_02133	GJBOAPEF_01909	LELGMAHH_02798	LHOBDMKG_02612	PAFBLHHF_03019	CBIAGDBB_02502	MBPPBCAB_03255
exoI_1		Beta-hexosaminidase	138	138	1	1	25414	1	25376	2246	2246	2246	JAIHPHFJ_03066	HDHLPCOH_02388	CFLFEDGE_02864	BJAIGLKP_02260	ODPNKNCF_00106	KHKPIELG_03250	JFMFFMGH_00336	DCMCBFCJ_00165	HGKBCBGM_00329	FBBKEGBC_00717	IPCNCJJC_01572	BNEEOKOL_00242	GGNKNJNJ_02555	BCMBNKHC_02864	DKIBCKPO_00191	NMKDOBJI_01483	EMBNKICJ_00318	MBAGGKFC_00335	DIBJIBFK_00369	NDKOOMGM_00845	MEIDDJGM_02404	LMOLLKKE_01499	LICNMJOA_00336	CHCEEHAE_00335	EBKMHHDH_00370	EDAGEJEL_00370	CGMIKMFJ_02891	HALJMOII_00263	LFAJGGGK_00661	MPAICFCL_02163	LIEMNADH_02573	GJBOAPEF_02480	LELGMAHH_00105	LHOBDMKG_00733	PAFBLHHF_01567	CBIAGDBB_00758	MBPPBCAB_00296
lolC		Lipoprotein-releasing system transmembrane protein LolC	138	138	1	1	20703	1	14210	1199	1199	1199	JAIHPHFJ_00630	HDHLPCOH_01321	CFLFEDGE_00496	BJAIGLKP_00834	ODPNKNCF_01378	KHKPIELG_01454	JFMFFMGH_03179	DCMCBFCJ_02923	HGKBCBGM_03687	FBBKEGBC_03609	IPCNCJJC_03519	BNEEOKOL_03581	GGNKNJNJ_02090	BCMBNKHC_00292	DKIBCKPO_03463	NMKDOBJI_03364	EMBNKICJ_03630	MBAGGKFC_02446	DIBJIBFK_03694	NDKOOMGM_03456	MEIDDJGM_03535	LMOLLKKE_02641	LICNMJOA_02502	CHCEEHAE_03192	EBKMHHDH_03680	EDAGEJEL_02825	CGMIKMFJ_02382	HALJMOII_01721	LFAJGGGK_02248	MPAICFCL_03474	LIEMNADH_03772	GJBOAPEF_03596	LELGMAHH_02459	LHOBDMKG_03073	PAFBLHHF_00647	CBIAGDBB_03499	MBPPBCAB_02902
aspA		Aspartate ammonia-lyase	138	138	1	1	24945	1	24929	1403	1403	1403	JAIHPHFJ_03576	HDHLPCOH_02311	CFLFEDGE_03533	BJAIGLKP_03437	ODPNKNCF_00030	KHKPIELG_03327	JFMFFMGH_00412	DCMCBFCJ_00089	HGKBCBGM_00201	FBBKEGBC_00793	IPCNCJJC_02073	BNEEOKOL_00318	GGNKNJNJ_02488	BCMBNKHC_02568	DKIBCKPO_00112	NMKDOBJI_01404	EMBNKICJ_00242	MBAGGKFC_00787	DIBJIBFK_00241	NDKOOMGM_00921	MEIDDJGM_00498	LMOLLKKE_02070	LICNMJOA_00464	CHCEEHAE_00463	EBKMHHDH_00242	EDAGEJEL_00242	CGMIKMFJ_02144	HALJMOII_00187	LFAJGGGK_00742	MPAICFCL_04036	LIEMNADH_02654	GJBOAPEF_03977	LELGMAHH_00025	LHOBDMKG_03942	PAFBLHHF_04012	CBIAGDBB_00838	MBPPBCAB_00376
kdpA		Potassium-transporting ATPase potassium-binding subunit	138	138	1	1	24973	1	24954	1694	1694	1694	JAIHPHFJ_03563	HDHLPCOH_02324	CFLFEDGE_03520	BJAIGLKP_03424	ODPNKNCF_00043	KHKPIELG_03314	JFMFFMGH_00399	DCMCBFCJ_00102	HGKBCBGM_00214	FBBKEGBC_00780	IPCNCJJC_02059	BNEEOKOL_00305	GGNKNJNJ_02502	BCMBNKHC_02582	DKIBCKPO_00126	NMKDOBJI_01418	EMBNKICJ_00255	MBAGGKFC_00774	DIBJIBFK_00254	NDKOOMGM_00908	MEIDDJGM_00511	LMOLLKKE_03754	LICNMJOA_00451	CHCEEHAE_00450	EBKMHHDH_00255	EDAGEJEL_00255	CGMIKMFJ_02130	HALJMOII_00200	LFAJGGGK_00729	MPAICFCL_04023	LIEMNADH_02641	GJBOAPEF_03964	LELGMAHH_00038	LHOBDMKG_00800	PAFBLHHF_04025	CBIAGDBB_00825	MBPPBCAB_00363
slyA_1		Transcriptional regulator SlyA	138	138	1	1	16753	1	7973	479	479	479	JAIHPHFJ_00237	HDHLPCOH_00240	CFLFEDGE_01298	BJAIGLKP_01681	ODPNKNCF_00586	KHKPIELG_00571	JFMFFMGH_01191	DCMCBFCJ_03126	HGKBCBGM_00908	FBBKEGBC_03083	IPCNCJJC_00313	BNEEOKOL_01655	GGNKNJNJ_01438	BCMBNKHC_01978	DKIBCKPO_01897	NMKDOBJI_01642	EMBNKICJ_02859	MBAGGKFC_02756	DIBJIBFK_01608	NDKOOMGM_00086	MEIDDJGM_00199	LMOLLKKE_03560	LICNMJOA_03038	CHCEEHAE_01334	EBKMHHDH_02893	EDAGEJEL_02872	CGMIKMFJ_01592	HALJMOII_00700	LFAJGGGK_00762	MPAICFCL_01889	LIEMNADH_01392	GJBOAPEF_00258	LELGMAHH_00712	LHOBDMKG_00280	PAFBLHHF_01198	CBIAGDBB_00306	MBPPBCAB_00645
paaB		1,2-phenylacetyl-CoA epoxidase, subunit B	138	138	1	1	23683	1	3119	281	281	281	JAIHPHFJ_02795	HDHLPCOH_03440	CFLFEDGE_02090	BJAIGLKP_02667	ODPNKNCF_03389	KHKPIELG_03382	JFMFFMGH_03395	DCMCBFCJ_03333	HGKBCBGM_03033	FBBKEGBC_02705	IPCNCJJC_02904	BNEEOKOL_02689	GGNKNJNJ_00744	BCMBNKHC_01229	DKIBCKPO_03151	NMKDOBJI_03003	EMBNKICJ_02704	MBAGGKFC_03023	DIBJIBFK_03124	NDKOOMGM_02829	MEIDDJGM_02725	LMOLLKKE_03005	LICNMJOA_03331	CHCEEHAE_03408	EBKMHHDH_03158	EDAGEJEL_03164	CGMIKMFJ_02532	HALJMOII_03113	LFAJGGGK_02962	MPAICFCL_03793	LIEMNADH_03190	GJBOAPEF_03050	LELGMAHH_01502	LHOBDMKG_02188	PAFBLHHF_03168	CBIAGDBB_02236	MBPPBCAB_01874
fabF_1		3-oxoacyl-[acyl-carrier-protein] synthase 2	138	138	1	1	25792	1	12946	1238	1238	1238		HDHLPCOH_02520	CFLFEDGE_01858	BJAIGLKP_02170	ODPNKNCF_00238	KHKPIELG_00919	JFMFFMGH_00197	DCMCBFCJ_00304	HGKBCBGM_00468	FBBKEGBC_00927	IPCNCJJC_01024	BNEEOKOL_00103	GGNKNJNJ_00598	BCMBNKHC_00913	DKIBCKPO_00331	NMKDOBJI_00842	EMBNKICJ_00457	MBAGGKFC_00196	DIBJIBFK_01302	NDKOOMGM_02483	MEIDDJGM_00760	LMOLLKKE_00621	LICNMJOA_00197	CHCEEHAE_00196	EBKMHHDH_00509	EDAGEJEL_00509	CGMIKMFJ_00844	HALJMOII_00395	LFAJGGGK_00530	MPAICFCL_02274	LIEMNADH_03684	GJBOAPEF_00774	LELGMAHH_00237	LHOBDMKG_00600	PAFBLHHF_01436	CBIAGDBB_00625	MBPPBCAB_00163
nit1		Deaminated glutathione amidase	138	138	1	1	18665	1	15919	1517	1517	1517	JAIHPHFJ_02976	HDHLPCOH_00799	CFLFEDGE_03674	BJAIGLKP_02953	ODPNKNCF_01144	KHKPIELG_00010	JFMFFMGH_01444	DCMCBFCJ_00948	HGKBCBGM_01576	FBBKEGBC_03719	IPCNCJJC_03713	BNEEOKOL_02420	GGNKNJNJ_02871	BCMBNKHC_03177	DKIBCKPO_01749	NMKDOBJI_04067	EMBNKICJ_03669	MBAGGKFC_03796	DIBJIBFK_00909	NDKOOMGM_01462	MEIDDJGM_03638	LMOLLKKE_01918	LICNMJOA_01151	CHCEEHAE_00713	EBKMHHDH_03813	EDAGEJEL_00714	CGMIKMFJ_03132	HALJMOII_01756	LFAJGGGK_03997	MPAICFCL_04010	LIEMNADH_03939	GJBOAPEF_03925	LELGMAHH_04086	LHOBDMKG_03919	PAFBLHHF_03953	CBIAGDBB_04139	MBPPBCAB_01329
exoA		Exodeoxyribonuclease	138	138	1	1	10556	1	16780	764	764	764	JAIHPHFJ_02397	HDHLPCOH_01808	CFLFEDGE_01979	BJAIGLKP_02590	ODPNKNCF_02608	KHKPIELG_02724	JFMFFMGH_02128	DCMCBFCJ_01578	HGKBCBGM_01026	FBBKEGBC_01801	IPCNCJJC_00632	BNEEOKOL_00620	GGNKNJNJ_01743	BCMBNKHC_02131	DKIBCKPO_02441	NMKDOBJI_02209	EMBNKICJ_02364	MBAGGKFC_00992	DIBJIBFK_00880	NDKOOMGM_01331	MEIDDJGM_01919	LMOLLKKE_00929	LICNMJOA_02255	CHCEEHAE_01708	EBKMHHDH_01561	EDAGEJEL_01330	CGMIKMFJ_01540	HALJMOII_02778	LFAJGGGK_01579	MPAICFCL_01244	LIEMNADH_02392	GJBOAPEF_01727	LELGMAHH_00587	LHOBDMKG_01143	PAFBLHHF_02581	CBIAGDBB_01209	MBPPBCAB_00950
nlpE		Lipoprotein NlpE	138	138	1	1	24955	1	24938	479	479	479	JAIHPHFJ_03571	HDHLPCOH_02316	CFLFEDGE_03528	BJAIGLKP_03432	ODPNKNCF_00035	KHKPIELG_03322	JFMFFMGH_00407	DCMCBFCJ_00094	HGKBCBGM_00206	FBBKEGBC_00788	IPCNCJJC_02068	BNEEOKOL_00313	GGNKNJNJ_02493	BCMBNKHC_02573	DKIBCKPO_00117	NMKDOBJI_01409	EMBNKICJ_00247	MBAGGKFC_00782	DIBJIBFK_00246	NDKOOMGM_00916	MEIDDJGM_00503	LMOLLKKE_02065	LICNMJOA_00459	CHCEEHAE_00458	EBKMHHDH_00247	EDAGEJEL_00247	CGMIKMFJ_02139	HALJMOII_00192	LFAJGGGK_00737	MPAICFCL_04031	LIEMNADH_02649	GJBOAPEF_03972	LELGMAHH_00030	LHOBDMKG_00808	PAFBLHHF_04017	CBIAGDBB_00833	MBPPBCAB_00371
nqo5		NADH-quinone oxidoreductase subunit 5	138	138	1	1	10750	1	19566	500	500	500	JAIHPHFJ_03011	HDHLPCOH_01756	CFLFEDGE_02791	BJAIGLKP_02988	ODPNKNCF_02660	KHKPIELG_02672	JFMFFMGH_03581	DCMCBFCJ_03519	HGKBCBGM_03316	FBBKEGBC_02947	IPCNCJJC_00685	BNEEOKOL_02537	GGNKNJNJ_01796	BCMBNKHC_02184	DKIBCKPO_02837	NMKDOBJI_02850	EMBNKICJ_02994	MBAGGKFC_03332	DIBJIBFK_03296	NDKOOMGM_02131	MEIDDJGM_02647	LMOLLKKE_00982	LICNMJOA_03507	CHCEEHAE_03606	EBKMHHDH_03355	EDAGEJEL_03461	CGMIKMFJ_01487	HALJMOII_03379	LFAJGGGK_01632	MPAICFCL_01191	LIEMNADH_02445	GJBOAPEF_01780	LELGMAHH_00642	LHOBDMKG_01088	PAFBLHHF_02528	CBIAGDBB_01154	MBPPBCAB_01005
frdA_2		Fumarate reductase flavoprotein subunit	138	138	1	1	21151	1	19899	1916	1916	1916	JAIHPHFJ_03203	HDHLPCOH_01690	CFLFEDGE_02966	BJAIGLKP_03054	ODPNKNCF_02726	KHKPIELG_02606	JFMFFMGH_03508	DCMCBFCJ_03446	HGKBCBGM_03107	FBBKEGBC_02204	IPCNCJJC_01941	BNEEOKOL_02256	GGNKNJNJ_01398	BCMBNKHC_01430	DKIBCKPO_01556	NMKDOBJI_00773	EMBNKICJ_02778	MBAGGKFC_03261	DIBJIBFK_03198	NDKOOMGM_01712	MEIDDJGM_02483	LMOLLKKE_00549	LICNMJOA_03444	CHCEEHAE_03521	EBKMHHDH_03296	EDAGEJEL_03337	CGMIKMFJ_00230	HALJMOII_03224	LFAJGGGK_02631	MPAICFCL_03603	LIEMNADH_02843	GJBOAPEF_02940	LELGMAHH_02311	LHOBDMKG_03394	PAFBLHHF_03821	CBIAGDBB_03874	MBPPBCAB_01085
group_3578		hypothetical protein	138	138	1	1	18901	1	16490	827	827	827	JAIHPHFJ_02210	HDHLPCOH_00862	CFLFEDGE_01756	BJAIGLKP_02359	ODPNKNCF_01840	KHKPIELG_00995	JFMFFMGH_02459	DCMCBFCJ_01796	HGKBCBGM_01639	FBBKEGBC_02091	IPCNCJJC_04312	BNEEOKOL_03867	GGNKNJNJ_02893	BCMBNKHC_01795	DKIBCKPO_02938	NMKDOBJI_01720	EMBNKICJ_01013	MBAGGKFC_03138	DIBJIBFK_02224	NDKOOMGM_02760	MEIDDJGM_02145	LMOLLKKE_01836	LICNMJOA_01715	CHCEEHAE_01926	EBKMHHDH_02120	EDAGEJEL_03253	CGMIKMFJ_01156	HALJMOII_03023	LFAJGGGK_03528	MPAICFCL_02722	LIEMNADH_03397	GJBOAPEF_03431	LELGMAHH_03166	LHOBDMKG_02497	PAFBLHHF_00058	CBIAGDBB_02838	MBPPBCAB_03013
fucP_3		L-fucose-proton symporter	138	138	1	1	23729	1	2981	1442	1442	1442	JAIHPHFJ_02826	HDHLPCOH_03409	CFLFEDGE_02059	BJAIGLKP_02636	ODPNKNCF_03420	KHKPIELG_03413	JFMFFMGH_03426	DCMCBFCJ_03364	HGKBCBGM_03064	FBBKEGBC_02674	IPCNCJJC_04096	BNEEOKOL_02720	GGNKNJNJ_00713	BCMBNKHC_01260	DKIBCKPO_03120	NMKDOBJI_03034	EMBNKICJ_02735	MBAGGKFC_02992	DIBJIBFK_03155	NDKOOMGM_02860	MEIDDJGM_02756	LMOLLKKE_03924	LICNMJOA_03362	CHCEEHAE_03439	EBKMHHDH_03127	EDAGEJEL_03195	CGMIKMFJ_02501	HALJMOII_03082	LFAJGGGK_02932	MPAICFCL_03763	LIEMNADH_03220	GJBOAPEF_03080	LELGMAHH_01600	LHOBDMKG_04234	PAFBLHHF_03138	CBIAGDBB_02267	MBPPBCAB_01972
yhhW_1		Quercetin 2,3-dioxygenase	138	138	1	1	25793	1	12941	884	884	884	JAIHPHFJ_02104	HDHLPCOH_02521	CFLFEDGE_01857	BJAIGLKP_02171	ODPNKNCF_00239	KHKPIELG_00918	JFMFFMGH_00196	DCMCBFCJ_00305	HGKBCBGM_00469	FBBKEGBC_00928	IPCNCJJC_01023	BNEEOKOL_00102	GGNKNJNJ_00597	BCMBNKHC_00914	DKIBCKPO_00332	NMKDOBJI_00843	EMBNKICJ_00458	MBAGGKFC_00195	DIBJIBFK_01303	NDKOOMGM_02482	MEIDDJGM_00759	LMOLLKKE_00622	LICNMJOA_00196	CHCEEHAE_00195	EBKMHHDH_00510	EDAGEJEL_00510	CGMIKMFJ_00845	HALJMOII_00396	LFAJGGGK_00529	MPAICFCL_02275	LIEMNADH_03683	GJBOAPEF_00775	LELGMAHH_00238	LHOBDMKG_00599	PAFBLHHF_01435	CBIAGDBB_00624	MBPPBCAB_00162
paaG		1,2-epoxyphenylacetyl-CoA isomerase	138	138	1	1	23690	1	3090	803	803	803	JAIHPHFJ_02799	HDHLPCOH_03436	CFLFEDGE_02086	BJAIGLKP_02663	ODPNKNCF_03393	KHKPIELG_03386	JFMFFMGH_03399	DCMCBFCJ_03337	HGKBCBGM_03037	FBBKEGBC_02701	IPCNCJJC_02908	BNEEOKOL_02693	GGNKNJNJ_00740	BCMBNKHC_01233	DKIBCKPO_03147	NMKDOBJI_03007	EMBNKICJ_02708	MBAGGKFC_03019	DIBJIBFK_03128	NDKOOMGM_02833	MEIDDJGM_02729	LMOLLKKE_03001	LICNMJOA_03335	CHCEEHAE_03412	EBKMHHDH_03154	EDAGEJEL_03168	CGMIKMFJ_02528	HALJMOII_03109	LFAJGGGK_02958	MPAICFCL_03789	LIEMNADH_03194	GJBOAPEF_03054	LELGMAHH_01506	LHOBDMKG_02192	PAFBLHHF_03164	CBIAGDBB_02240	MBPPBCAB_01878
group_5567		hypothetical protein	138	138	1	1	8600	1	22921	695	695	695	JAIHPHFJ_03461	HDHLPCOH_02197	CFLFEDGE_03362	BJAIGLKP_03587	ODPNKNCF_02471	KHKPIELG_02294	JFMFFMGH_03252	DCMCBFCJ_03190	HGKBCBGM_02911	FBBKEGBC_01985	IPCNCJJC_00167	BNEEOKOL_01827	GGNKNJNJ_00072	BCMBNKHC_00400	DKIBCKPO_02499	NMKDOBJI_00355	EMBNKICJ_02436	MBAGGKFC_02906	DIBJIBFK_03002	NDKOOMGM_01870	MEIDDJGM_02238	LMOLLKKE_00072	LICNMJOA_03188	CHCEEHAE_03286	EBKMHHDH_03041	EDAGEJEL_03042	CGMIKMFJ_00425	HALJMOII_03324	LFAJGGGK_03213	MPAICFCL_00867	LIEMNADH_03032	GJBOAPEF_01128	LELGMAHH_03036	LHOBDMKG_02367	PAFBLHHF_02055	CBIAGDBB_02356	MBPPBCAB_01701
group_6528		hypothetical protein	138	138	1	1	27354	1	10094	1355	1364	1363	JAIHPHFJ_00047	HDHLPCOH_00017	CFLFEDGE_00681	BJAIGLKP_00142	ODPNKNCF_00365	KHKPIELG_00793	JFMFFMGH_00081	DCMCBFCJ_00419	HGKBCBGM_00583	FBBKEGBC_01042	IPCNCJJC_04048	BNEEOKOL_03507			DKIBCKPO_00458	NMKDOBJI_00970	EMBNKICJ_00572	MBAGGKFC_00081	DIBJIBFK_01417	NDKOOMGM_02582	MEIDDJGM_00645		LICNMJOA_00081	CHCEEHAE_00081	EBKMHHDH_00625	EDAGEJEL_00625		HALJMOII_00520	LFAJGGGK_02132	MPAICFCL_00958	LIEMNADH_01893	GJBOAPEF_00988	LELGMAHH_00360	LHOBDMKG_00477	PAFBLHHF_01223	CBIAGDBB_00503	MBPPBCAB_00041
adaA_2		Bifunctional transcriptional activator/DNA repair enzyme AdaA	138	138	1	1	18393	1	15298	905	905	905	JAIHPHFJ_03404	HDHLPCOH_00700	CFLFEDGE_02899	BJAIGLKP_03223	ODPNKNCF_01045	KHKPIELG_00109	JFMFFMGH_01542	DCMCBFCJ_01046	HGKBCBGM_01478	FBBKEGBC_00449	IPCNCJJC_03051	BNEEOKOL_00817	GGNKNJNJ_03424	BCMBNKHC_03502	DKIBCKPO_01847	NMKDOBJI_02251	EMBNKICJ_03594	MBAGGKFC_00417	DIBJIBFK_01007	NDKOOMGM_01364	MEIDDJGM_01194	LMOLLKKE_02755	LICNMJOA_01249	CHCEEHAE_00811	EBKMHHDH_01842	EDAGEJEL_00812	CGMIKMFJ_03556	HALJMOII_01854	LFAJGGGK_03387	MPAICFCL_00598	LIEMNADH_02732	GJBOAPEF_00483	LELGMAHH_01318	LHOBDMKG_01314	PAFBLHHF_03543	CBIAGDBB_01848	MBPPBCAB_01223
gdhIV		Glucose 1-dehydrogenase 4	138	138	1	1	19767	1	13311	755	758	757	JAIHPHFJ_00403	HDHLPCOH_01139	CFLFEDGE_00269	BJAIGLKP_00608	ODPNKNCF_01561	KHKPIELG_01272	JFMFFMGH_02978	DCMCBFCJ_02862	HGKBCBGM_02798	FBBKEGBC_01544	IPCNCJJC_01212	BNEEOKOL_01603	GGNKNJNJ_02375	BCMBNKHC_00018	DKIBCKPO_02261	NMKDOBJI_02097	EMBNKICJ_02211	MBAGGKFC_02310	DIBJIBFK_02458	NDKOOMGM_01662	MEIDDJGM_01768	LMOLLKKE_03054	LICNMJOA_02930	CHCEEHAE_03047	EBKMHHDH_02841	EDAGEJEL_02639	CGMIKMFJ_02715	HALJMOII_01538	LFAJGGGK_00089	MPAICFCL_03882	LIEMNADH_00269	GJBOAPEF_01383	LELGMAHH_01633	LHOBDMKG_01688	PAFBLHHF_00392	CBIAGDBB_01624	MBPPBCAB_02186
yflS		Putative malate transporter YflS	138	138	1	1	21144	1	19896	1430	1430	1430	JAIHPHFJ_03201	HDHLPCOH_01692	CFLFEDGE_02964	BJAIGLKP_03052	ODPNKNCF_02724	KHKPIELG_02608	JFMFFMGH_03510	DCMCBFCJ_03448	HGKBCBGM_03105	FBBKEGBC_02206	IPCNCJJC_01943	BNEEOKOL_02254	GGNKNJNJ_01400	BCMBNKHC_01432	DKIBCKPO_01558	NMKDOBJI_00775	EMBNKICJ_02776	MBAGGKFC_03263	DIBJIBFK_03196	NDKOOMGM_01710	MEIDDJGM_02485	LMOLLKKE_00551	LICNMJOA_03446	CHCEEHAE_03523	EBKMHHDH_03298	EDAGEJEL_03335	CGMIKMFJ_00232	HALJMOII_03226	LFAJGGGK_02633	MPAICFCL_03605	LIEMNADH_02841	GJBOAPEF_02942	LELGMAHH_02313	LHOBDMKG_03392	PAFBLHHF_03819	CBIAGDBB_03876	MBPPBCAB_01083
kpsU		3-deoxy-manno-octulosonate cytidylyltransferase	138	138	1	1	19204	11	30	734	734	734	JAIHPHFJ_01215	HDHLPCOH_00969	CFLFEDGE_00041	BJAIGLKP_00381	ODPNKNCF_01732	KHKPIELG_01102	JFMFFMGH_02566	DCMCBFCJ_01688	HGKBCBGM_01747	FBBKEGBC_02587	IPCNCJJC_02256	BNEEOKOL_02083	GGNKNJNJ_03083	BCMBNKHC_01685	DKIBCKPO_02607	NMKDOBJI_02453	EMBNKICJ_01120	MBAGGKFC_02711	DIBJIBFK_03503	NDKOOMGM_02449	MEIDDJGM_02602	LMOLLKKE_02206	LICNMJOA_01607	CHCEEHAE_01818	EBKMHHDH_02012	EDAGEJEL_02078	CGMIKMFJ_01265	HALJMOII_02936	LFAJGGGK_00322	MPAICFCL_01711	LIEMNADH_00037	GJBOAPEF_02577	LELGMAHH_02192	LHOBDMKG_01940	PAFBLHHF_00160	CBIAGDBB_01989	MBPPBCAB_02467
betS		Glycine betaine/proline betaine transporter BetS	137	137	1	1	19658	1	11587	2015	2015	2015	JAIHPHFJ_01352	HDHLPCOH_01103	CFLFEDGE_00178	BJAIGLKP_00517	ODPNKNCF_01597	KHKPIELG_01236	JFMFFMGH_02947	DCMCBFCJ_02893	HGKBCBGM_02829	FBBKEGBC_01513	IPCNCJJC_03291	BNEEOKOL_01634	GGNKNJNJ_02186	BCMBNKHC_02621	DKIBCKPO_03745	NMKDOBJI_02906	EMBNKICJ_02242	MBAGGKFC_02341	DIBJIBFK_02427	NDKOOMGM_02615	MEIDDJGM_01799	LMOLLKKE_03112	LICNMJOA_02899	CHCEEHAE_03078	EBKMHHDH_02872	EDAGEJEL_02608	CGMIKMFJ_02326	HALJMOII_01503	LFAJGGGK_00136	MPAICFCL_03309	LIEMNADH_00222	GJBOAPEF_01336	LELGMAHH_04170	LHOBDMKG_04078	PAFBLHHF_00346	CBIAGDBB_04171	MBPPBCAB_04215
pncB2		Nicotinate phosphoribosyltransferase 2	137	137	1	1	6756	1	22062	1187	1187	1187	JAIHPHFJ_00786	HDHLPCOH_03120	CFLFEDGE_02407	BJAIGLKP_00991	ODPNKNCF_02011	KHKPIELG_01833	JFMFFMGH_00770	DCMCBFCJ_00823	HGKBCBGM_02361	FBBKEGBC_01451	IPCNCJJC_00552	BNEEOKOL_00897	GGNKNJNJ_01169	BCMBNKHC_01845	DKIBCKPO_00878	NMKDOBJI_01278	EMBNKICJ_01756	MBAGGKFC_01384	DIBJIBFK_01789	NDKOOMGM_01229	MEIDDJGM_02056	LMOLLKKE_00361	LICNMJOA_00822	CHCEEHAE_02092	EBKMHHDH_01026	EDAGEJEL_01962	CGMIKMFJ_01433	HALJMOII_01253	LFAJGGGK_01135	MPAICFCL_02537	LIEMNADH_00783	GJBOAPEF_03213	LELGMAHH_02511	LHOBDMKG_01603	PAFBLHHF_02815	CBIAGDBB_01709	MBPPBCAB_02051
group_1575		hypothetical protein	137	137	1	1	8789	2	265	380	380	380	JAIHPHFJ_03263	HDHLPCOH_02244	CFLFEDGE_03139	BJAIGLKP_03114	ODPNKNCF_02518	KHKPIELG_02341	JFMFFMGH_03299	DCMCBFCJ_03237	HGKBCBGM_02863	FBBKEGBC_01938	IPCNCJJC_00213	BNEEOKOL_01779	GGNKNJNJ_00026	BCMBNKHC_00354	DKIBCKPO_02545	NMKDOBJI_00401	EMBNKICJ_02483	MBAGGKFC_02953	DIBJIBFK_02955	NDKOOMGM_01917	MEIDDJGM_02285	LMOLLKKE_00026	LICNMJOA_03235	CHCEEHAE_03238	EBKMHHDH_03088	EDAGEJEL_02994	CGMIKMFJ_00471	HALJMOII_03277	LFAJGGGK_03261	MPAICFCL_00915	LIEMNADH_02983	GJBOAPEF_01079	LELGMAHH_03085	LHOBDMKG_02416	PAFBLHHF_02006	CBIAGDBB_02306	MBPPBCAB_01750
mreC		Cell shape-determining protein MreC	137	137	1	1	7946	1	22550	749	749	749	JAIHPHFJ_02645	HDHLPCOH_02013	CFLFEDGE_01612	BJAIGLKP_02000	ODPNKNCF_02288	KHKPIELG_02110	JFMFFMGH_01075	DCMCBFCJ_00518	HGKBCBGM_01855	FBBKEGBC_00194	IPCNCJJC_03674	BNEEOKOL_03276	GGNKNJNJ_03841	BCMBNKHC_03912	DKIBCKPO_01731	NMKDOBJI_00169	EMBNKICJ_01446	MBAGGKFC_01913	DIBJIBFK_02101	NDKOOMGM_02993	MEIDDJGM_00997	LMOLLKKE_04078	LICNMJOA_01124	CHCEEHAE_02650	EBKMHHDH_00724	EDAGEJEL_01369	CGMIKMFJ_03939	HALJMOII_02429	LFAJGGGK_03072	MPAICFCL_00691	LIEMNADH_03254	GJBOAPEF_01304	LELGMAHH_03610	LHOBDMKG_03193	PAFBLHHF_02231	CBIAGDBB_03363	MBPPBCAB_03797
ytcD_1		putative HTH-type transcriptional regulator YtcD	137	137	1	1	27117	1	8799	365	365	365	JAIHPHFJ_00112	HDHLPCOH_00123	CFLFEDGE_00616	BJAIGLKP_00076	ODPNKNCF_00470	KHKPIELG_00687	JFMFFMGH_00018	DCMCBFCJ_00482	HGKBCBGM_00646	FBBKEGBC_01105	IPCNCJJC_03392	BNEEOKOL_02998	GGNKNJNJ_03172	BCMBNKHC_03352	DKIBCKPO_01300	NMKDOBJI_00517	EMBNKICJ_00635	MBAGGKFC_00018	DIBJIBFK_01480	NDKOOMGM_02198	MEIDDJGM_00582	LMOLLKKE_03494	LICNMJOA_00018	CHCEEHAE_00018	EBKMHHDH_00688	EDAGEJEL_00688	CGMIKMFJ_03419	HALJMOII_00581	LFAJGGGK_03593	MPAICFCL_01040	LIEMNADH_01267	GJBOAPEF_00383	LELGMAHH_01926	LHOBDMKG_00421	PAFBLHHF_02950	CBIAGDBB_00447	MBPPBCAB_03737
argH		Argininosuccinate lyase	137	137	1	1	7298	8	43	1307	1307	1307	JAIHPHFJ_02474	HDHLPCOH_02996	CFLFEDGE_02239	BJAIGLKP_03642	ODPNKNCF_02134	KHKPIELG_01956	JFMFFMGH_00916	DCMCBFCJ_00677	HGKBCBGM_02014	FBBKEGBC_00035	IPCNCJJC_03429		GGNKNJNJ_00969	BCMBNKHC_01480	DKIBCKPO_02143	NMKDOBJI_03875	EMBNKICJ_01605	MBAGGKFC_01754	DIBJIBFK_01942	NDKOOMGM_00636	MEIDDJGM_00838	LMOLLKKE_03531	LICNMJOA_00965	CHCEEHAE_02491	EBKMHHDH_00883	EDAGEJEL_01528	CGMIKMFJ_00979	HALJMOII_01076	LFAJGGGK_01726	MPAICFCL_02433	LIEMNADH_00649	GJBOAPEF_02080	LELGMAHH_01111	LHOBDMKG_00881	PAFBLHHF_02308	CBIAGDBB_01033	MBPPBCAB_01409
group_21550		hypothetical protein	137	137	1	1	17660	1	17349	317	317	317	JAIHPHFJ_01523	HDHLPCOH_00487	CFLFEDGE_01392	BJAIGLKP_01390	ODPNKNCF_00832	KHKPIELG_00323	JFMFFMGH_01757	DCMCBFCJ_01261	HGKBCBGM_03385	FBBKEGBC_03346	IPCNCJJC_00751	BNEEOKOL_02952	GGNKNJNJ_00330	BCMBNKHC_00721	DKIBCKPO_01028	NMKDOBJI_01868	EMBNKICJ_03228	MBAGGKFC_00627	DIBJIBFK_01217	NDKOOMGM_03063	MEIDDJGM_03385	LMOLLKKE_01651	LICNMJOA_01459	CHCEEHAE_01025	EBKMHHDH_01631	EDAGEJEL_01021	CGMIKMFJ_00587	HALJMOII_02050	LFAJGGGK_01279	MPAICFCL_00406	LIEMNADH_01708	GJBOAPEF_00674	LELGMAHH_03957	LHOBDMKG_03663	PAFBLHHF_00881	CBIAGDBB_03970	MBPPBCAB_04128
rplR		50S ribosomal protein L18	137	137	1	1	6682	23	4	356	356	356	JAIHPHFJ_00824	HDHLPCOH_03157	CFLFEDGE_02369	BJAIGLKP_01029	ODPNKNCF_01974	KHKPIELG_01796	JFMFFMGH_00733	DCMCBFCJ_00860	HGKBCBGM_02324	FBBKEGBC_01414		BNEEOKOL_00934					EMBNKICJ_01719	MBAGGKFC_01347	DIBJIBFK_01826	NDKOOMGM_01192	MEIDDJGM_02019		LICNMJOA_00785	CHCEEHAE_02129	EBKMHHDH_01063	EDAGEJEL_01925		HALJMOII_01290	LFAJGGGK_01175	MPAICFCL_02577	LIEMNADH_00823	GJBOAPEF_03173	LELGMAHH_02549	LHOBDMKG_01565	PAFBLHHF_02775	CBIAGDBB_01747	MBPPBCAB_02089
uvrY_1		Response regulator UvrY	137	137	1	1	27511	1	10069	671	671	671	JAIHPHFJ_00034	HDHLPCOH_00004	CFLFEDGE_00694	BJAIGLKP_00155	ODPNKNCF_00352	KHKPIELG_00806	JFMFFMGH_00094	DCMCBFCJ_00406	HGKBCBGM_00570	FBBKEGBC_01029	IPCNCJJC_04362	BNEEOKOL_03520			DKIBCKPO_00445	NMKDOBJI_00957	EMBNKICJ_00559	MBAGGKFC_00094	DIBJIBFK_01404	NDKOOMGM_02569	MEIDDJGM_00658		LICNMJOA_00094	CHCEEHAE_00094	EBKMHHDH_00612	EDAGEJEL_00612		HALJMOII_00507	LFAJGGGK_02119	MPAICFCL_00945	LIEMNADH_01906	GJBOAPEF_00975	LELGMAHH_00347	LHOBDMKG_00490	PAFBLHHF_01236	CBIAGDBB_00516	MBPPBCAB_00054
group_25515		hypothetical protein	137	137	1	1	27377	1	10073	914	914	914	JAIHPHFJ_00037	HDHLPCOH_00007	CFLFEDGE_00691	BJAIGLKP_00152	ODPNKNCF_00355	KHKPIELG_00803	JFMFFMGH_00091	DCMCBFCJ_00409	HGKBCBGM_00573	FBBKEGBC_01032	IPCNCJJC_04058	BNEEOKOL_03517			DKIBCKPO_00448	NMKDOBJI_00960	EMBNKICJ_00562	MBAGGKFC_00091	DIBJIBFK_01407	NDKOOMGM_02572	MEIDDJGM_00655		LICNMJOA_00091	CHCEEHAE_00091	EBKMHHDH_00615	EDAGEJEL_00615		HALJMOII_00510	LFAJGGGK_02122	MPAICFCL_00948	LIEMNADH_01903	GJBOAPEF_00978	LELGMAHH_00350	LHOBDMKG_00487	PAFBLHHF_01233	CBIAGDBB_00513	MBPPBCAB_00051
metC		Cystathionine beta-lyase	137	137	1	1	25469	1	75	1148	1148	1148	JAIHPHFJ_03375	HDHLPCOH_02409	CFLFEDGE_03298	BJAIGLKP_02281	ODPNKNCF_00127	KHKPIELG_03229	JFMFFMGH_00312	DCMCBFCJ_00189	HGKBCBGM_00353	FBBKEGBC_00693	IPCNCJJC_01598	BNEEOKOL_00218	GGNKNJNJ_02529	BCMBNKHC_02890	DKIBCKPO_00217	NMKDOBJI_01509	EMBNKICJ_00342	MBAGGKFC_00311	DIBJIBFK_00393	NDKOOMGM_00824	MEIDDJGM_02380	LMOLLKKE_01525	LICNMJOA_00312	CHCEEHAE_00311	EBKMHHDH_00394	EDAGEJEL_00394	CGMIKMFJ_02917	HALJMOII_00284	LFAJGGGK_00643	MPAICFCL_02145	LIEMNADH_02555	GJBOAPEF_02462	LELGMAHH_00126	LHOBDMKG_00712	PAFBLHHF_01549	CBIAGDBB_00737	MBPPBCAB_00275
group_27758		hypothetical protein	137	137	1	1	17717	1	17159	995	995	995	JAIHPHFJ_01505	HDHLPCOH_00506	CFLFEDGE_01410	BJAIGLKP_01408	ODPNKNCF_00851	KHKPIELG_00304	JFMFFMGH_01738	DCMCBFCJ_01242	HGKBCBGM_03404	FBBKEGBC_03327	IPCNCJJC_00768	BNEEOKOL_02933	GGNKNJNJ_00313	BCMBNKHC_00738	DKIBCKPO_01045	NMKDOBJI_01851	EMBNKICJ_03209	MBAGGKFC_00608	DIBJIBFK_01198	NDKOOMGM_03082	MEIDDJGM_03896	LMOLLKKE_01668	LICNMJOA_01440	CHCEEHAE_01006	EBKMHHDH_01650	EDAGEJEL_01002	CGMIKMFJ_00570	HALJMOII_02031	LFAJGGGK_01297	MPAICFCL_00424	LIEMNADH_01726	GJBOAPEF_00656	LELGMAHH_03900	LHOBDMKG_01477	PAFBLHHF_00863	CBIAGDBB_03913	MBPPBCAB_04087
group_2934		hypothetical protein	137	137	1	1	18010	1	16946	581	581	581	JAIHPHFJ_01440	HDHLPCOH_00571	CFLFEDGE_01475	BJAIGLKP_01473	ODPNKNCF_00916	KHKPIELG_00239	JFMFFMGH_01674	DCMCBFCJ_01178	HGKBCBGM_01345	FBBKEGBC_00581	IPCNCJJC_00832	BNEEOKOL_00685	GGNKNJNJ_00249	BCMBNKHC_00802	DKIBCKPO_01109	NMKDOBJI_01787	EMBNKICJ_01929	MBAGGKFC_00544	DIBJIBFK_01135	NDKOOMGM_01008	MEIDDJGM_01061	LMOLLKKE_03947	LICNMJOA_01377	CHCEEHAE_00943	EBKMHHDH_01714	EDAGEJEL_00939	CGMIKMFJ_00506	HALJMOII_01966	LFAJGGGK_01361	MPAICFCL_00488	LIEMNADH_01790	GJBOAPEF_00592	LELGMAHH_01218	LHOBDMKG_01415	PAFBLHHF_00799	CBIAGDBB_01949	MBPPBCAB_01123
group_4291		hypothetical protein	137	137	1	1	27363	1	10090	920	920	920	JAIHPHFJ_00044	HDHLPCOH_00014	CFLFEDGE_00684	BJAIGLKP_00145	ODPNKNCF_00362	KHKPIELG_00796	JFMFFMGH_00084	DCMCBFCJ_00416	HGKBCBGM_00580	FBBKEGBC_01039	IPCNCJJC_04051	BNEEOKOL_03510			DKIBCKPO_00455	NMKDOBJI_00967	EMBNKICJ_00569	MBAGGKFC_00084	DIBJIBFK_01414	NDKOOMGM_02579	MEIDDJGM_00648		LICNMJOA_00084	CHCEEHAE_00084	EBKMHHDH_00622	EDAGEJEL_00622		HALJMOII_00517	LFAJGGGK_02129	MPAICFCL_00955	LIEMNADH_01896	GJBOAPEF_00985	LELGMAHH_00357	LHOBDMKG_00480	PAFBLHHF_01226	CBIAGDBB_00506	MBPPBCAB_00044
rhaS_8		HTH-type transcriptional activator RhaS	137	137	1	1	21140	1	19892	869	881	869	JAIHPHFJ_03198	HDHLPCOH_01695	CFLFEDGE_02961	BJAIGLKP_03049	ODPNKNCF_02721	KHKPIELG_02611	JFMFFMGH_03513	DCMCBFCJ_03451	HGKBCBGM_03102	FBBKEGBC_02209	IPCNCJJC_01946	BNEEOKOL_02251	GGNKNJNJ_01403	BCMBNKHC_01435	DKIBCKPO_01561	NMKDOBJI_00778	EMBNKICJ_02773	MBAGGKFC_03266	DIBJIBFK_03193	NDKOOMGM_01707	MEIDDJGM_02488	LMOLLKKE_00554	LICNMJOA_03449	CHCEEHAE_03526	EBKMHHDH_03301	EDAGEJEL_03332	CGMIKMFJ_00235	HALJMOII_03229	LFAJGGGK_02636	MPAICFCL_03608	LIEMNADH_02838	GJBOAPEF_02945	LELGMAHH_02316	LHOBDMKG_03389	PAFBLHHF_03816	CBIAGDBB_03879	MBPPBCAB_01080
uxaA		Altronate dehydratase	137	137	1	1	6557	1	23643	1637	1637	1637	JAIHPHFJ_00878	HDHLPCOH_03213	CFLFEDGE_03239	BJAIGLKP_01083	ODPNKNCF_01917	KHKPIELG_01740	JFMFFMGH_00678	DCMCBFCJ_00915	HGKBCBGM_02269	FBBKEGBC_01359	IPCNCJJC_02464	BNEEOKOL_00989	GGNKNJNJ_01267	BCMBNKHC_01942	DKIBCKPO_00780	NMKDOBJI_01180	EMBNKICJ_01664	MBAGGKFC_01292	DIBJIBFK_01881	NDKOOMGM_01136	MEIDDJGM_01964	LMOLLKKE_00263	LICNMJOA_00730	CHCEEHAE_02184	EBKMHHDH_01118	EDAGEJEL_01870	CGMIKMFJ_02013	HALJMOII_01346	LFAJGGGK_01232	MPAICFCL_02634	LIEMNADH_00880	GJBOAPEF_03116	LELGMAHH_02604	LHOBDMKG_01510	PAFBLHHF_02718	CBIAGDBB_01802	MBPPBCAB_02144
kdpB		Potassium-transporting ATPase ATP-binding subunit	137	137	1	1	24965	1	24951	2039	2039	2039	JAIHPHFJ_03564	HDHLPCOH_02323	CFLFEDGE_03521	BJAIGLKP_03425	ODPNKNCF_00042	KHKPIELG_03315	JFMFFMGH_00400	DCMCBFCJ_00101	HGKBCBGM_00213	FBBKEGBC_00781	IPCNCJJC_02060	BNEEOKOL_00306	GGNKNJNJ_02501	BCMBNKHC_02581	DKIBCKPO_00125	NMKDOBJI_01417	EMBNKICJ_00254	MBAGGKFC_00775	DIBJIBFK_00253	NDKOOMGM_00909	MEIDDJGM_00510	LMOLLKKE_03755	LICNMJOA_00452	CHCEEHAE_00451	EBKMHHDH_00254	EDAGEJEL_00254	CGMIKMFJ_02131	HALJMOII_00199	LFAJGGGK_00730	MPAICFCL_04024	LIEMNADH_02642	GJBOAPEF_03965	LELGMAHH_00037	LHOBDMKG_00801	PAFBLHHF_04024	CBIAGDBB_00826	MBPPBCAB_00364
acdA_2		Acyl-CoA dehydrogenase	137	137	1	1	19091	1	8324	1139	1139	1139	JAIHPHFJ_02163	HDHLPCOH_00913	CFLFEDGE_01710	BJAIGLKP_02405	ODPNKNCF_01789	KHKPIELG_01046	JFMFFMGH_02510	DCMCBFCJ_01745	HGKBCBGM_01691	FBBKEGBC_02742	IPCNCJJC_03789	BNEEOKOL_03217	GGNKNJNJ_02945	BCMBNKHC_01743	DKIBCKPO_03655	NMKDOBJI_03907	EMBNKICJ_01064	MBAGGKFC_03717	DIBJIBFK_02173	NDKOOMGM_03556	MEIDDJGM_02094	LMOLLKKE_01888	LICNMJOA_01664	CHCEEHAE_01875	EBKMHHDH_02069	EDAGEJEL_02022	CGMIKMFJ_01208	HALJMOII_03716	LFAJGGGK_00381	MPAICFCL_02679	LIEMNADH_04033	GJBOAPEF_03834	LELGMAHH_03993	LHOBDMKG_03697	PAFBLHHF_00101	CBIAGDBB_04006	MBPPBCAB_02965
trxA_2		Thioredoxin	136	136	1	1	18099	1	15539	311	311	311	JAIHPHFJ_01408	HDHLPCOH_00609	CFLFEDGE_01507	BJAIGLKP_01505	ODPNKNCF_00954	KHKPIELG_00201	JFMFFMGH_01636	DCMCBFCJ_01140	HGKBCBGM_01384	FBBKEGBC_00543		BNEEOKOL_00723			DKIBCKPO_01158	NMKDOBJI_02691	EMBNKICJ_01891	MBAGGKFC_00506	DIBJIBFK_01097	NDKOOMGM_01046	MEIDDJGM_01100		LICNMJOA_01339	CHCEEHAE_00905	EBKMHHDH_01753	EDAGEJEL_00901		HALJMOII_01928	LFAJGGGK_01398	MPAICFCL_00525	LIEMNADH_01827	GJBOAPEF_00556	LELGMAHH_01249	LHOBDMKG_01384	PAFBLHHF_00763	CBIAGDBB_01918	MBPPBCAB_01154
yccS		Inner membrane protein YccS	136	136	1	1	16878	1	7825	2309	2309	2309	JAIHPHFJ_00275	HDHLPCOH_00269	CFLFEDGE_01260	BJAIGLKP_01643	ODPNKNCF_00615	KHKPIELG_00542	JFMFFMGH_01225	DCMCBFCJ_02313	HGKBCBGM_00874	FBBKEGBC_01318	IPCNCJJC_00347	BNEEOKOL_01178	GGNKNJNJ_01472	BCMBNKHC_02012	DKIBCKPO_01931	NMKDOBJI_01608	EMBNKICJ_01411	MBAGGKFC_01705	DIBJIBFK_01574	NDKOOMGM_00115	MEIDDJGM_00165	LMOLLKKE_01038	LICNMJOA_02218	CHCEEHAE_01300	EBKMHHDH_02191	EDAGEJEL_01634	CGMIKMFJ_01626	HALJMOII_00729	LFAJGGGK_00798	MPAICFCL_01853	LIEMNADH_01428	GJBOAPEF_00222	LELGMAHH_00748	LHOBDMKG_00244	PAFBLHHF_01162	CBIAGDBB_00270	MBPPBCAB_00609
metQ		D-methionine-binding lipoprotein MetQ	136	136	1	1	27793	1	9908	809	809	809	JAIHPHFJ_01755	HDHLPCOH_02593	CFLFEDGE_00865	BJAIGLKP_00311	ODPNKNCF_00311	KHKPIELG_00846	JFMFFMGH_00133	DCMCBFCJ_00368	HGKBCBGM_00532	FBBKEGBC_00991	IPCNCJJC_03150	BNEEOKOL_00039	GGNKNJNJ_00523	BCMBNKHC_00988	DKIBCKPO_00406	NMKDOBJI_00917	EMBNKICJ_00521	MBAGGKFC_00132	DIBJIBFK_01366	NDKOOMGM_02531	MEIDDJGM_00696	LMOLLKKE_00696	LICNMJOA_00133	CHCEEHAE_00132	EBKMHHDH_00573	EDAGEJEL_00573	CGMIKMFJ_00919	HALJMOII_00468	LFAJGGGK_00460	MPAICFCL_02344	LIEMNADH_02036	GJBOAPEF_00844	LELGMAHH_00307	LHOBDMKG_00530	PAFBLHHF_01366	CBIAGDBB_00555	MBPPBCAB_00093
mmgC_2		Acyl-CoA dehydrogenase	136	136	1	1	21313	1	20056	1358	1358	1358	JAIHPHFJ_01584	HDHLPCOH_01659	CFLFEDGE_03493	BJAIGLKP_01902	ODPNKNCF_02757	KHKPIELG_02575	JFMFFMGH_03465	DCMCBFCJ_03403	HGKBCBGM_03150	FBBKEGBC_02161	IPCNCJJC_01898	BNEEOKOL_02299	GGNKNJNJ_01355	BCMBNKHC_01387	DKIBCKPO_01513	NMKDOBJI_00730	EMBNKICJ_02821	MBAGGKFC_03218	DIBJIBFK_03241	NDKOOMGM_01744	MEIDDJGM_02440	LMOLLKKE_00506	LICNMJOA_03401	CHCEEHAE_03478	EBKMHHDH_03253	EDAGEJEL_03380	CGMIKMFJ_00187	HALJMOII_03193	LFAJGGGK_02584	MPAICFCL_03087	LIEMNADH_02890	GJBOAPEF_02893	LELGMAHH_02261	LHOBDMKG_02771	PAFBLHHF_03375	CBIAGDBB_02730	MBPPBCAB_03500
susC_27		TonB-dependent receptor SusC	136	136	1	1	18849	1	16266	2888	2888	2888	JAIHPHFJ_02230	HDHLPCOH_00842	CFLFEDGE_01776	BJAIGLKP_02339	ODPNKNCF_01860	KHKPIELG_00975	JFMFFMGH_02439	DCMCBFCJ_01816	HGKBCBGM_01619	FBBKEGBC_02071	IPCNCJJC_02741	BNEEOKOL_03104	GGNKNJNJ_03628	BCMBNKHC_03706	DKIBCKPO_02916	NMKDOBJI_01742	EMBNKICJ_00993	MBAGGKFC_03158	DIBJIBFK_02244	NDKOOMGM_02780	MEIDDJGM_02165	LMOLLKKE_02568	LICNMJOA_01735	CHCEEHAE_01946	EBKMHHDH_02140	EDAGEJEL_03273	CGMIKMFJ_03755	HALJMOII_03003	LFAJGGGK_03506	MPAICFCL_02744	LIEMNADH_03419	GJBOAPEF_03453	LELGMAHH_03145	LHOBDMKG_02476	PAFBLHHF_00036	CBIAGDBB_02859	MBPPBCAB_03034
group_272		putative NTE family protein	136	136	1	1	18512	1	16099	794	794	794	JAIHPHFJ_02928	HDHLPCOH_00750	CFLFEDGE_03336	BJAIGLKP_02904	ODPNKNCF_01095	KHKPIELG_00059	JFMFFMGH_01493	DCMCBFCJ_00997	HGKBCBGM_01527	FBBKEGBC_00400	IPCNCJJC_02614	BNEEOKOL_02469	GGNKNJNJ_02825	BCMBNKHC_03131	DKIBCKPO_01795	NMKDOBJI_02303	EMBNKICJ_03359	MBAGGKFC_00368	DIBJIBFK_00958	NDKOOMGM_01413	MEIDDJGM_02981	LMOLLKKE_01964	LICNMJOA_01200	CHCEEHAE_00762	EBKMHHDH_01891	EDAGEJEL_00763	CGMIKMFJ_03178	HALJMOII_01805	LFAJGGGK_03441	MPAICFCL_00652	LIEMNADH_02786	GJBOAPEF_00429	LELGMAHH_01372	LHOBDMKG_03823	PAFBLHHF_03489	CBIAGDBB_03439	MBPPBCAB_01277
aceA		Isocitrate lyase	136	136	1	1	10456	1	10345	1274	1274	1274	JAIHPHFJ_02439	HDHLPCOH_01850	CFLFEDGE_02021	BJAIGLKP_02548	ODPNKNCF_02566	KHKPIELG_02766	JFMFFMGH_02170	DCMCBFCJ_01536	HGKBCBGM_01068	FBBKEGBC_01843	IPCNCJJC_00580	BNEEOKOL_00578	GGNKNJNJ_03819	BCMBNKHC_03883	DKIBCKPO_02389	NMKDOBJI_02157	EMBNKICJ_02322	MBAGGKFC_01034	DIBJIBFK_00838	NDKOOMGM_01289	MEIDDJGM_01877	LMOLLKKE_03460	LICNMJOA_02297	CHCEEHAE_01666	EBKMHHDH_01519	EDAGEJEL_01288	CGMIKMFJ_03907	HALJMOII_02820	LFAJGGGK_01535	MPAICFCL_01288	LIEMNADH_02348	GJBOAPEF_01683	LELGMAHH_00541	LHOBDMKG_01188	PAFBLHHF_02625	CBIAGDBB_01254	MBPPBCAB_00904
dtpT_3		Di-/tripeptide transporter	136	136	1	1	25452	1	25412	1514	1514	1514	JAIHPHFJ_03382	HDHLPCOH_02403	CFLFEDGE_03304	BJAIGLKP_02275	ODPNKNCF_00121	KHKPIELG_03235	JFMFFMGH_00318	DCMCBFCJ_00183	HGKBCBGM_00347	FBBKEGBC_00699	IPCNCJJC_01586	BNEEOKOL_00224	GGNKNJNJ_02541	BCMBNKHC_02878	DKIBCKPO_00205	NMKDOBJI_01497	EMBNKICJ_00336	MBAGGKFC_00317	DIBJIBFK_00387	NDKOOMGM_00830	MEIDDJGM_02386	LMOLLKKE_01513	LICNMJOA_00318	CHCEEHAE_00317	EBKMHHDH_00388	EDAGEJEL_00388	CGMIKMFJ_02905	HALJMOII_00278	LFAJGGGK_00649	MPAICFCL_02151	LIEMNADH_02561	GJBOAPEF_02468	LELGMAHH_00120	LHOBDMKG_00718	PAFBLHHF_01555	CBIAGDBB_00743	MBPPBCAB_00281
kdsA		2-dehydro-3-deoxyphosphooctonate aldolase	136	136	1	1	19159	4	117	809	809	809	JAIHPHFJ_01192	HDHLPCOH_00947	CFLFEDGE_00019	BJAIGLKP_00359	ODPNKNCF_01754	KHKPIELG_01080	JFMFFMGH_02544	DCMCBFCJ_01710	HGKBCBGM_01725	FBBKEGBC_02776	IPCNCJJC_02234	BNEEOKOL_02105	GGNKNJNJ_03105	BCMBNKHC_01707	DKIBCKPO_02585	NMKDOBJI_03652	EMBNKICJ_01098	MBAGGKFC_02733	DIBJIBFK_02138	NDKOOMGM_03391	MEIDDJGM_03466	LMOLLKKE_02228	LICNMJOA_01629	CHCEEHAE_01840	EBKMHHDH_02034	EDAGEJEL_02056	CGMIKMFJ_01243	HALJMOII_02958	LFAJGGGK_00345	MPAICFCL_01734	LIEMNADH_00014	GJBOAPEF_02554	LELGMAHH_03931	LHOBDMKG_03860	PAFBLHHF_00137	CBIAGDBB_03944	MBPPBCAB_02445
glyQS		Glycine--tRNA ligase	136	136	1	1	7626	1	18564	1541	1541	1541	JAIHPHFJ_02582	HDHLPCOH_01965	CFLFEDGE_01674	BJAIGLKP_01937	ODPNKNCF_02240	KHKPIELG_02062	JFMFFMGH_01022	DCMCBFCJ_00571	HGKBCBGM_01908	FBBKEGBC_00141	IPCNCJJC_02416	BNEEOKOL_03414	GGNKNJNJ_01087	BCMBNKHC_01598	DKIBCKPO_03058	NMKDOBJI_00111	EMBNKICJ_01499	MBAGGKFC_01860	DIBJIBFK_02048	NDKOOMGM_00742	MEIDDJGM_00944	LMOLLKKE_00779	LICNMJOA_01071	CHCEEHAE_02597	EBKMHHDH_00777	EDAGEJEL_01422	CGMIKMFJ_01097	HALJMOII_00970	LFAJGGGK_01836	MPAICFCL_03671	LIEMNADH_00538	GJBOAPEF_02191	LELGMAHH_01002	LHOBDMKG_00990	PAFBLHHF_02419	CBIAGDBB_00924	MBPPBCAB_01516
phoR		Alkaline phosphatase synthesis sensor protein PhoR	136	136	1	1	25525	1	2282	1028	1028	1028	JAIHPHFJ_03365	HDHLPCOH_02419	CFLFEDGE_03288	BJAIGLKP_02291	ODPNKNCF_00137	KHKPIELG_03219	JFMFFMGH_00302	DCMCBFCJ_00199	HGKBCBGM_00363	FBBKEGBC_00683		BNEEOKOL_00208			DKIBCKPO_00227	NMKDOBJI_01519	EMBNKICJ_00352	MBAGGKFC_00301	DIBJIBFK_00403	NDKOOMGM_00813	MEIDDJGM_02370		LICNMJOA_00302	CHCEEHAE_00301	EBKMHHDH_00404	EDAGEJEL_00404		HALJMOII_00295	LFAJGGGK_00633	MPAICFCL_02135	LIEMNADH_02545	GJBOAPEF_02452	LELGMAHH_00136	LHOBDMKG_00702	PAFBLHHF_01539	CBIAGDBB_00727	MBPPBCAB_00265
hutH		Histidine ammonia-lyase	135	135	1	1	9336	10	58	1493	1493	1493	JAIHPHFJ_01044	HDHLPCOH_02762	CFLFEDGE_01024	BJAIGLKP_01215	ODPNKNCF_03205	KHKPIELG_03005	JFMFFMGH_02662	DCMCBFCJ_02490	HGKBCBGM_02426	FBBKEGBC_02430		BNEEOKOL_02331					EMBNKICJ_00823	MBAGGKFC_01938	DIBJIBFK_00597	NDKOOMGM_00483	MEIDDJGM_03294		LICNMJOA_02743	CHCEEHAE_02804	EBKMHHDH_01278	EDAGEJEL_02452		HALJMOII_02277	LFAJGGGK_02432	MPAICFCL_00216	LIEMNADH_01037	GJBOAPEF_02818	LELGMAHH_03717	LHOBDMKG_03435	PAFBLHHF_01846	CBIAGDBB_03652	MBPPBCAB_03883
cpdA_2		3',5'-cyclic adenosine monophosphate phosphodiesterase CpdA	135	135	1	1	6347	1	23719	917	917	917	JAIHPHFJ_00901	HDHLPCOH_03235	CFLFEDGE_03262	BJAIGLKP_01106	ODPNKNCF_01895	KHKPIELG_01718	JFMFFMGH_00655	DCMCBFCJ_00938	HGKBCBGM_02246	FBBKEGBC_01336	IPCNCJJC_02441	BNEEOKOL_01012	GGNKNJNJ_01290	BCMBNKHC_01965	DKIBCKPO_00757	NMKDOBJI_01157	EMBNKICJ_01641	MBAGGKFC_01269	DIBJIBFK_01904	NDKOOMGM_01114	MEIDDJGM_01941	LMOLLKKE_00240	LICNMJOA_00707	CHCEEHAE_02207	EBKMHHDH_01141	EDAGEJEL_01847	CGMIKMFJ_01990	HALJMOII_01368	LFAJGGGK_01254	MPAICFCL_02656	LIEMNADH_00902	GJBOAPEF_03094	LELGMAHH_02626	LHOBDMKG_01488	PAFBLHHF_02696	CBIAGDBB_01824	MBPPBCAB_02166
[truncated: 27,583 more rows]
[truncated: 110 more columns]
