# Supplementary material for: Genomic analysis of Elizabethkingia species from aquatic environments: Evidence for potential clinical transmission
Source: Curr Res Microb Sci. 2021 Nov 26;3:100083. doi: 10.1016/j.crmicr.2021.100083 (PMC8703026; doi:10.1016/j.crmicr.2021.100083)
Supplement: Supplementary file 7 [file mmc7.xlsx]

## Sheet: Scoary
Gene	Non-unique Gene name	Annotation	Number_pos_present_in	Number_neg_present_in	Number_pos_not_present_in	Number_neg_not_present_in	Sensitivity	Specificity	Odds_ratio	Naive_p	Bonferroni_p	Benjamini_H_p	Max_Pairwise_comparisons	Max_supporting_pairs	Max_opposing_pairs	Best_pairwise_comp_p	Worst_pairwise_comp_p
atpE		ATP synthase subunit c	0	141	7	0	0	0	0	3.74234e-12	1.03985e-07	5.50767e-11	1	0	1	1	1
group_10037		hypothetical protein	7	0	0	141	100	100	inf	3.74234e-12	1.03985e-07	5.50767e-11	1	1	0	1	1
group_10085		hypothetical protein	7	0	0	141	100	100	inf	3.74234e-12	1.03985e-07	5.50767e-11	1	1	0	1	1
group_10170		hypothetical protein	7	0	0	141	100	100	inf	3.74234e-12	1.03985e-07	5.50767e-11	1	1	0	1	1
group_10242		hypothetical protein	7	0	0	141	100	100	inf	3.74234e-12	1.03985e-07	5.50767e-11	1	1	0	1	1
group_10304		hypothetical protein	7	0	0	141	100	100	inf	3.74234e-12	1.03985e-07	5.50767e-11	1	1	0	1	1
group_10363	nth	Endonuclease III	7	0	0	141	100	100	inf	3.74234e-12	1.03985e-07	5.50767e-11	1	1	0	1	1
group_10431	yhcG_1	Putative nuclease YhcG	7	0	0	141	100	100	inf	3.74234e-12	1.03985e-07	5.50767e-11	1	1	0	1	1
group_10464		hypothetical protein	7	0	0	141	100	100	inf	3.74234e-12	1.03985e-07	5.50767e-11	1	1	0	1	1
group_10507		hypothetical protein	7	0	0	141	100	100	inf	3.74234e-12	1.03985e-07	5.50767e-11	1	1	0	1	1
group_10554		hypothetical protein	7	0	0	141	100	100	inf	3.74234e-12	1.03985e-07	5.50767e-11	1	1	0	1	1
group_10631	ythA	Putative cytochrome bd menaquinol oxidase subunit I	7	0	0	141	100	100	inf	3.74234e-12	1.03985e-07	5.50767e-11	1	1	0	1	1
group_10695		hypothetical protein	7	0	0	141	100	100	inf	3.74234e-12	1.03985e-07	5.50767e-11	1	1	0	1	1
group_1071	yknZ_2	putative ABC transporter permease YknZ	7	0	0	141	100	100	inf	3.74234e-12	1.03985e-07	5.50767e-11	1	1	0	1	1
apc3		Acetophenone carboxylase gamma subunit	7	0	0	141	100	100	inf	3.74234e-12	1.03985e-07	5.50767e-11	1	1	0	1	1
group_10814	susC_23	TonB-dependent receptor SusC	7	0	0	141	100	100	inf	3.74234e-12	1.03985e-07	5.50767e-11	1	1	0	1	1
group_1085		hypothetical protein	7	0	0	141	100	100	inf	3.74234e-12	1.03985e-07	5.50767e-11	1	1	0	1	1
group_10900		hypothetical protein	7	0	0	141	100	100	inf	3.74234e-12	1.03985e-07	5.50767e-11	1	1	0	1	1
group_1094		hypothetical protein	7	0	0	141	100	100	inf	3.74234e-12	1.03985e-07	5.50767e-11	1	1	0	1	1
pspE_2		Thiosulfate sulfurtransferase PspE	7	0	0	141	100	100	inf	3.74234e-12	1.03985e-07	5.50767e-11	1	1	0	1	1
group_11049		Outer membrane protein 40	7	0	0	141	100	100	inf	3.74234e-12	1.03985e-07	5.50767e-11	1	1	0	1	1
group_11092	hlyB	Alpha-hemolysin translocation ATP-binding protein HlyB	7	0	0	141	100	100	inf	3.74234e-12	1.03985e-07	5.50767e-11	1	1	0	1	1
group_11125		hypothetical protein	7	0	0	141	100	100	inf	3.74234e-12	1.03985e-07	5.50767e-11	1	1	0	1	1
group_11189	wbpA	UDP-N-acetyl-D-glucosamine 6-dehydrogenase	7	0	0	141	100	100	inf	3.74234e-12	1.03985e-07	5.50767e-11	1	1	0	1	1
group_11247		hypothetical protein	7	0	0	141	100	100	inf	3.74234e-12	1.03985e-07	5.50767e-11	1	1	0	1	1
group_11326		hypothetical protein	7	0	0	141	100	100	inf	3.74234e-12	1.03985e-07	5.50767e-11	1	1	0	1	1
group_11359	rpoE_1	ECF RNA polymerase sigma-E factor	7	0	0	141	100	100	inf	3.74234e-12	1.03985e-07	5.50767e-11	1	1	0	1	1
group_11413		hypothetical protein	7	0	0	141	100	100	inf	3.74234e-12	1.03985e-07	5.50767e-11	1	1	0	1	1
group_11453	ybiT_2	putative ABC transporter ATP-binding protein YbiT	7	0	0	141	100	100	inf	3.74234e-12	1.03985e-07	5.50767e-11	1	1	0	1	1
group_11488		hypothetical protein	7	0	0	141	100	100	inf	3.74234e-12	1.03985e-07	5.50767e-11	1	1	0	1	1
group_1159		hypothetical protein	7	0	0	141	100	100	inf	3.74234e-12	1.03985e-07	5.50767e-11	1	1	0	1	1
group_11636	hisS	Histidine--tRNA ligase	7	0	0	141	100	100	inf	3.74234e-12	1.03985e-07	5.50767e-11	1	1	0	1	1
group_11657		hypothetical protein	7	0	0	141	100	100	inf	3.74234e-12	1.03985e-07	5.50767e-11	1	1	0	1	1
group_11703	speG_1	Spermidine N(1)-acetyltransferase	7	0	0	141	100	100	inf	3.74234e-12	1.03985e-07	5.50767e-11	1	1	0	1	1
group_1174	pytH	Pyrethroid hydrolase	7	0	0	141	100	100	inf	3.74234e-12	1.03985e-07	5.50767e-11	1	1	0	1	1
group_11846		hypothetical protein	7	0	0	141	100	100	inf	3.74234e-12	1.03985e-07	5.50767e-11	1	1	0	1	1
group_1194		Toxin Afp18	7	0	0	141	100	100	inf	3.74234e-12	1.03985e-07	5.50767e-11	1	1	0	1	1
group_11977		hypothetical protein	7	0	0	141	100	100	inf	3.74234e-12	1.03985e-07	5.50767e-11	1	1	0	1	1
group_12005		hypothetical protein	7	0	0	141	100	100	inf	3.74234e-12	1.03985e-07	5.50767e-11	1	1	0	1	1
natR_2		Transcriptional regulatory protein NatR	7	0	0	141	100	100	inf	3.74234e-12	1.03985e-07	5.50767e-11	1	1	0	1	1
group_12130	nedA	Sialidase	7	0	0	141	100	100	inf	3.74234e-12	1.03985e-07	5.50767e-11	1	1	0	1	1
group_12214		hypothetical protein	7	0	0	141	100	100	inf	3.74234e-12	1.03985e-07	5.50767e-11	1	1	0	1	1
group_12227		hypothetical protein	7	0	0	141	100	100	inf	3.74234e-12	1.03985e-07	5.50767e-11	1	1	0	1	1
group_12285		Metallo-beta-lactamase L1 type 3	7	0	0	141	100	100	inf	3.74234e-12	1.03985e-07	5.50767e-11	1	1	0	1	1
group_12297	corA	Cobalt/magnesium transport protein CorA	7	0	0	141	100	100	inf	3.74234e-12	1.03985e-07	5.50767e-11	1	1	0	1	1
group_12358		hypothetical protein	7	0	0	141	100	100	inf	3.74234e-12	1.03985e-07	5.50767e-11	1	1	0	1	1
group_12431	luxQ	Autoinducer 2 sensor kinase/phosphatase LuxQ	7	0	0	141	100	100	inf	3.74234e-12	1.03985e-07	5.50767e-11	1	1	0	1	1
group_12465		hypothetical protein	7	0	0	141	100	100	inf	3.74234e-12	1.03985e-07	5.50767e-11	1	1	0	1	1
group_12510	rhaS_1	HTH-type transcriptional activator RhaS	7	0	0	141	100	100	inf	3.74234e-12	1.03985e-07	5.50767e-11	1	1	0	1	1
group_12577		hypothetical protein	7	0	0	141	100	100	inf	3.74234e-12	1.03985e-07	5.50767e-11	1	1	0	1	1
group_126		hypothetical protein	7	0	0	141	100	100	inf	3.74234e-12	1.03985e-07	5.50767e-11	1	1	0	1	1
group_12642		hypothetical protein	7	0	0	141	100	100	inf	3.74234e-12	1.03985e-07	5.50767e-11	1	1	0	1	1
group_12674	yhhT	Putative transport protein YhhT	7	0	0	141	100	100	inf	3.74234e-12	1.03985e-07	5.50767e-11	1	1	0	1	1
group_12694	susC_17	TonB-dependent receptor SusC	7	0	0	141	100	100	inf	3.74234e-12	1.03985e-07	5.50767e-11	1	1	0	1	1
group_12767		hypothetical protein	7	0	0	141	100	100	inf	3.74234e-12	1.03985e-07	5.50767e-11	1	1	0	1	1
lolE_1		Lipoprotein-releasing system transmembrane protein LolE	7	0	0	141	100	100	inf	3.74234e-12	1.03985e-07	5.50767e-11	1	1	0	1	1
group_12834		hypothetical protein	7	0	0	141	100	100	inf	3.74234e-12	1.03985e-07	5.50767e-11	1	1	0	1	1
group_12860		hypothetical protein	7	0	0	141	100	100	inf	3.74234e-12	1.03985e-07	5.50767e-11	1	1	0	1	1
group_12891		hypothetical protein	7	0	0	141	100	100	inf	3.74234e-12	1.03985e-07	5.50767e-11	1	1	0	1	1
group_12997	proC_1	Pyrroline-5-carboxylate reductase	7	0	0	141	100	100	inf	3.74234e-12	1.03985e-07	5.50767e-11	1	1	0	1	1
group_13044	entC	Isochorismate synthase EntC	7	0	0	141	100	100	inf	3.74234e-12	1.03985e-07	5.50767e-11	1	1	0	1	1
group_13176		hypothetical protein	7	0	0	141	100	100	inf	3.74234e-12	1.03985e-07	5.50767e-11	1	1	0	1	1
group_13252	moeZ_1	putative adenylyltransferase/sulfurtransferase MoeZ	7	0	0	141	100	100	inf	3.74234e-12	1.03985e-07	5.50767e-11	1	1	0	1	1
group_13278		hypothetical protein	7	0	0	141	100	100	inf	3.74234e-12	1.03985e-07	5.50767e-11	1	1	0	1	1
group_13316		hypothetical protein	7	0	0	141	100	100	inf	3.74234e-12	1.03985e-07	5.50767e-11	1	1	0	1	1
group_13370		hypothetical protein	7	0	0	141	100	100	inf	3.74234e-12	1.03985e-07	5.50767e-11	1	1	0	1	1
group_13422	dnaJ_1	Chaperone protein DnaJ	7	0	0	141	100	100	inf	3.74234e-12	1.03985e-07	5.50767e-11	1	1	0	1	1
group_13525		putative CtpA-like serine protease	7	0	0	141	100	100	inf	3.74234e-12	1.03985e-07	5.50767e-11	1	1	0	1	1
group_13552		hypothetical protein	7	0	0	141	100	100	inf	3.74234e-12	1.03985e-07	5.50767e-11	1	1	0	1	1
nemA		N-ethylmaleimide reductase	7	0	0	141	100	100	inf	3.74234e-12	1.03985e-07	5.50767e-11	1	1	0	1	1
group_13638		hypothetical protein	7	0	0	141	100	100	inf	3.74234e-12	1.03985e-07	5.50767e-11	1	1	0	1	1
group_13663		hypothetical protein	7	0	0	141	100	100	inf	3.74234e-12	1.03985e-07	5.50767e-11	1	1	0	1	1
group_13751		hypothetical protein	7	0	0	141	100	100	inf	3.74234e-12	1.03985e-07	5.50767e-11	1	1	0	1	1
group_13835		hypothetical protein	7	0	0	141	100	100	inf	3.74234e-12	1.03985e-07	5.50767e-11	1	1	0	1	1
group_13906		hypothetical protein	7	0	0	141	100	100	inf	3.74234e-12	1.03985e-07	5.50767e-11	1	1	0	1	1
group_1397	susC_5	TonB-dependent receptor SusC	7	0	0	141	100	100	inf	3.74234e-12	1.03985e-07	5.50767e-11	1	1	0	1	1
group_14003		hypothetical protein	7	0	0	141	100	100	inf	3.74234e-12	1.03985e-07	5.50767e-11	1	1	0	1	1
group_14051	alkA	DNA-3-methyladenine glycosylase	7	0	0	141	100	100	inf	3.74234e-12	1.03985e-07	5.50767e-11	1	1	0	1	1
cirA_4		Colicin I receptor	7	0	0	141	100	100	inf	3.74234e-12	1.03985e-07	5.50767e-11	1	1	0	1	1
group_14148		hypothetical protein	7	0	0	141	100	100	inf	3.74234e-12	1.03985e-07	5.50767e-11	1	1	0	1	1
group_14169		hypothetical protein	7	0	0	141	100	100	inf	3.74234e-12	1.03985e-07	5.50767e-11	1	1	0	1	1
group_14192	rplR	50S ribosomal protein L18	7	0	0	141	100	100	inf	3.74234e-12	1.03985e-07	5.50767e-11	1	1	0	1	1
group_14255		hypothetical protein	7	0	0	141	100	100	inf	3.74234e-12	1.03985e-07	5.50767e-11	1	1	0	1	1
group_14310		hypothetical protein	7	0	0	141	100	100	inf	3.74234e-12	1.03985e-07	5.50767e-11	1	1	0	1	1
group_14369		hypothetical protein	7	0	0	141	100	100	inf	3.74234e-12	1.03985e-07	5.50767e-11	1	1	0	1	1
group_14412	msrAB	Peptide methionine sulfoxide reductase MsrA/MsrB	7	0	0	141	100	100	inf	3.74234e-12	1.03985e-07	5.50767e-11	1	1	0	1	1
group_14483		hypothetical protein	7	0	0	141	100	100	inf	3.74234e-12	1.03985e-07	5.50767e-11	1	1	0	1	1
group_14506		hypothetical protein	7	0	0	141	100	100	inf	3.74234e-12	1.03985e-07	5.50767e-11	1	1	0	1	1
group_14536		hypothetical protein	7	0	0	141	100	100	inf	3.74234e-12	1.03985e-07	5.50767e-11	1	1	0	1	1
group_14597		hypothetical protein	7	0	0	141	100	100	inf	3.74234e-12	1.03985e-07	5.50767e-11	1	1	0	1	1
group_14630		hypothetical protein	7	0	0	141	100	100	inf	3.74234e-12	1.03985e-07	5.50767e-11	1	1	0	1	1
group_14744		hypothetical protein	7	0	0	141	100	100	inf	3.74234e-12	1.03985e-07	5.50767e-11	1	1	0	1	1
group_1478		hypothetical protein	7	0	0	141	100	100	inf	3.74234e-12	1.03985e-07	5.50767e-11	1	1	0	1	1
group_14838	rnhB	Ribonuclease HII	7	0	0	141	100	100	inf	3.74234e-12	1.03985e-07	5.50767e-11	1	1	0	1	1
group_14864		hypothetical protein	7	0	0	141	100	100	inf	3.74234e-12	1.03985e-07	5.50767e-11	1	1	0	1	1
group_14882		hypothetical protein	7	0	0	141	100	100	inf	3.74234e-12	1.03985e-07	5.50767e-11	1	1	0	1	1
group_14946		SusD-like protein	7	0	0	141	100	100	inf	3.74234e-12	1.03985e-07	5.50767e-11	1	1	0	1	1
group_15074	yxaF_2	putative HTH-type transcriptional regulator YxaF	7	0	0	141	100	100	inf	3.74234e-12	1.03985e-07	5.50767e-11	1	1	0	1	1
group_15098		hypothetical protein	7	0	0	141	100	100	inf	3.74234e-12	1.03985e-07	5.50767e-11	1	1	0	1	1
group_1520		hypothetical protein	7	0	0	141	100	100	inf	3.74234e-12	1.03985e-07	5.50767e-11	1	1	0	1	1
group_15272		hypothetical protein	7	0	0	141	100	100	inf	3.74234e-12	1.03985e-07	5.50767e-11	1	1	0	1	1
group_1532		hypothetical protein	7	0	0	141	100	100	inf	3.74234e-12	1.03985e-07	5.50767e-11	1	1	0	1	1
group_154		hypothetical protein	7	0	0	141	100	100	inf	3.74234e-12	1.03985e-07	5.50767e-11	1	1	0	1	1
group_15430		hypothetical protein	7	0	0	141	100	100	inf	3.74234e-12	1.03985e-07	5.50767e-11	1	1	0	1	1
group_1549	btsR_1	Transcriptional regulatory protein BtsR	7	0	0	141	100	100	inf	3.74234e-12	1.03985e-07	5.50767e-11	1	1	0	1	1
group_15566	paiB	Protease synthase and sporulation protein PAI 2	7	0	0	141	100	100	inf	3.74234e-12	1.03985e-07	5.50767e-11	1	1	0	1	1
group_15614		hypothetical protein	7	0	0	141	100	100	inf	3.74234e-12	1.03985e-07	5.50767e-11	1	1	0	1	1
group_15678		hypothetical protein	7	0	0	141	100	100	inf	3.74234e-12	1.03985e-07	5.50767e-11	1	1	0	1	1
group_15724		hypothetical protein	7	0	0	141	100	100	inf	3.74234e-12	1.03985e-07	5.50767e-11	1	1	0	1	1
group_1575	cirA_3	Colicin I receptor	7	0	0	141	100	100	inf	3.74234e-12	1.03985e-07	5.50767e-11	1	1	0	1	1
group_1583	miaB	tRNA-2-methylthio-N(6)-dimethylallyladenosine synthase	7	0	0	141	100	100	inf	3.74234e-12	1.03985e-07	5.50767e-11	1	1	0	1	1
group_15871		hypothetical protein	7	0	0	141	100	100	inf	3.74234e-12	1.03985e-07	5.50767e-11	1	1	0	1	1
group_15912		hypothetical protein	7	0	0	141	100	100	inf	3.74234e-12	1.03985e-07	5.50767e-11	1	1	0	1	1
group_16005		Zinc-type alcohol dehydrogenase-like protein	7	0	0	141	100	100	inf	3.74234e-12	1.03985e-07	5.50767e-11	1	1	0	1	1
group_16082		hypothetical protein	7	0	0	141	100	100	inf	3.74234e-12	1.03985e-07	5.50767e-11	1	1	0	1	1
group_16167		hypothetical protein	7	0	0	141	100	100	inf	3.74234e-12	1.03985e-07	5.50767e-11	1	1	0	1	1
group_16205	msrB_2	Peptide methionine sulfoxide reductase MsrB	7	0	0	141	100	100	inf	3.74234e-12	1.03985e-07	5.50767e-11	1	1	0	1	1
group_16288		hypothetical protein	7	0	0	141	100	100	inf	3.74234e-12	1.03985e-07	5.50767e-11	1	1	0	1	1
group_16335		hypothetical protein	7	0	0	141	100	100	inf	3.74234e-12	1.03985e-07	5.50767e-11	1	1	0	1	1
group_16395		hypothetical protein	7	0	0	141	100	100	inf	3.74234e-12	1.03985e-07	5.50767e-11	1	1	0	1	1
group_16431	oar_1	Protein oar	7	0	0	141	100	100	inf	3.74234e-12	1.03985e-07	5.50767e-11	1	1	0	1	1
group_16502	kdgA_2	KHG/KDPG aldolase	7	0	0	141	100	100	inf	3.74234e-12	1.03985e-07	5.50767e-11	1	1	0	1	1
group_16560		hypothetical protein	7	0	0	141	100	100	inf	3.74234e-12	1.03985e-07	5.50767e-11	1	1	0	1	1
group_16685		hypothetical protein	7	0	0	141	100	100	inf	3.74234e-12	1.03985e-07	5.50767e-11	1	1	0	1	1
group_16775		hypothetical protein	7	0	0	141	100	100	inf	3.74234e-12	1.03985e-07	5.50767e-11	1	1	0	1	1
pkn1_3		Serine/threonine-protein kinase pkn1	7	0	0	141	100	100	inf	3.74234e-12	1.03985e-07	5.50767e-11	1	1	0	1	1
group_16836		hypothetical protein	7	0	0	141	100	100	inf	3.74234e-12	1.03985e-07	5.50767e-11	1	1	0	1	1
group_16861		hypothetical protein	7	0	0	141	100	100	inf	3.74234e-12	1.03985e-07	5.50767e-11	1	1	0	1	1
group_16899		hypothetical protein	7	0	0	141	100	100	inf	3.74234e-12	1.03985e-07	5.50767e-11	1	1	0	1	1
group_1694	yybR_3	putative HTH-type transcriptional regulator YybR	7	0	0	141	100	100	inf	3.74234e-12	1.03985e-07	5.50767e-11	1	1	0	1	1
group_16994	ykfB	L-Ala-D/L-Glu epimerase	7	0	0	141	100	100	inf	3.74234e-12	1.03985e-07	5.50767e-11	1	1	0	1	1
group_17102		hypothetical protein	7	0	0	141	100	100	inf	3.74234e-12	1.03985e-07	5.50767e-11	1	1	0	1	1
group_17165		hypothetical protein	7	0	0	141	100	100	inf	3.74234e-12	1.03985e-07	5.50767e-11	1	1	0	1	1
group_17199	birA	Bifunctional ligase/repressor BirA	7	0	0	141	100	100	inf	3.74234e-12	1.03985e-07	5.50767e-11	1	1	0	1	1
group_17244		hypothetical protein	7	0	0	141	100	100	inf	3.74234e-12	1.03985e-07	5.50767e-11	1	1	0	1	1
group_17313		hypothetical protein	7	0	0	141	100	100	inf	3.74234e-12	1.03985e-07	5.50767e-11	1	1	0	1	1
group_17354		hypothetical protein	7	0	0	141	100	100	inf	3.74234e-12	1.03985e-07	5.50767e-11	1	1	0	1	1
group_17419		putative glycosyltransferase	7	0	0	141	100	100	inf	3.74234e-12	1.03985e-07	5.50767e-11	1	1	0	1	1
group_17501		hypothetical protein	7	0	0	141	100	100	inf	3.74234e-12	1.03985e-07	5.50767e-11	1	1	0	1	1
group_17572		hypothetical protein	7	0	0	141	100	100	inf	3.74234e-12	1.03985e-07	5.50767e-11	1	1	0	1	1
group_17615	pbpE_8	Penicillin-binding protein 4*	7	0	0	141	100	100	inf	3.74234e-12	1.03985e-07	5.50767e-11	1	1	0	1	1
group_1767	dapB_2	4-hydroxy-tetrahydrodipicolinate reductase	7	0	0	141	100	100	inf	3.74234e-12	1.03985e-07	5.50767e-11	1	1	0	1	1
group_1773		hypothetical protein	7	0	0	141	100	100	inf	3.74234e-12	1.03985e-07	5.50767e-11	1	1	0	1	1
group_17774	adaA_2	Bifunctional transcriptional activator/DNA repair enzyme AdaA	7	0	0	141	100	100	inf	3.74234e-12	1.03985e-07	5.50767e-11	1	1	0	1	1
group_17816	yhdN	Aldo-keto reductase YhdN	7	0	0	141	100	100	inf	3.74234e-12	1.03985e-07	5.50767e-11	1	1	0	1	1
group_17908		hypothetical protein	7	0	0	141	100	100	inf	3.74234e-12	1.03985e-07	5.50767e-11	1	1	0	1	1
group_17934		hypothetical protein	7	0	0	141	100	100	inf	3.74234e-12	1.03985e-07	5.50767e-11	1	1	0	1	1
group_17988		hypothetical protein	7	0	0	141	100	100	inf	3.74234e-12	1.03985e-07	5.50767e-11	1	1	0	1	1
group_18012		hypothetical protein	7	0	0	141	100	100	inf	3.74234e-12	1.03985e-07	5.50767e-11	1	1	0	1	1
group_18036		hypothetical protein	7	0	0	141	100	100	inf	3.74234e-12	1.03985e-07	5.50767e-11	1	1	0	1	1
group_18067		hypothetical protein	7	0	0	141	100	100	inf	3.74234e-12	1.03985e-07	5.50767e-11	1	1	0	1	1
group_18090		putative protein	7	0	0	141	100	100	inf	3.74234e-12	1.03985e-07	5.50767e-11	1	1	0	1	1
group_18119	czrA	HTH-type transcriptional repressor CzrA	7	0	0	141	100	100	inf	3.74234e-12	1.03985e-07	5.50767e-11	1	1	0	1	1
group_18172		hypothetical protein	7	0	0	141	100	100	inf	3.74234e-12	1.03985e-07	5.50767e-11	1	1	0	1	1
group_18243	mro	Aldose 1-epimerase	7	0	0	141	100	100	inf	3.74234e-12	1.03985e-07	5.50767e-11	1	1	0	1	1
group_18267		hypothetical protein	7	0	0	141	100	100	inf	3.74234e-12	1.03985e-07	5.50767e-11	1	1	0	1	1
group_18346		hypothetical protein	7	0	0	141	100	100	inf	3.74234e-12	1.03985e-07	5.50767e-11	1	1	0	1	1
group_18381		hypothetical protein	7	0	0	141	100	100	inf	3.74234e-12	1.03985e-07	5.50767e-11	1	1	0	1	1
macB_7		Macrolide export ATP-binding/permease protein MacB	7	0	0	141	100	100	inf	3.74234e-12	1.03985e-07	5.50767e-11	1	1	0	1	1
group_18557		hypothetical protein	7	0	0	141	100	100	inf	3.74234e-12	1.03985e-07	5.50767e-11	1	1	0	1	1
group_18617	mvaS	Hydroxymethylglutaryl-CoA synthase	7	0	0	141	100	100	inf	3.74234e-12	1.03985e-07	5.50767e-11	1	1	0	1	1
group_1867		hypothetical protein	7	0	0	141	100	100	inf	3.74234e-12	1.03985e-07	5.50767e-11	1	1	0	1	1
group_18753	btuB_6	Vitamin B12 transporter BtuB	7	0	0	141	100	100	inf	3.74234e-12	1.03985e-07	5.50767e-11	1	1	0	1	1
group_18776		hypothetical protein	7	0	0	141	100	100	inf	3.74234e-12	1.03985e-07	5.50767e-11	1	1	0	1	1
group_18784		hypothetical protein	7	0	0	141	100	100	inf	3.74234e-12	1.03985e-07	5.50767e-11	1	1	0	1	1
group_18833		hypothetical protein	7	0	0	141	100	100	inf	3.74234e-12	1.03985e-07	5.50767e-11	1	1	0	1	1
group_18873	thiE_2	Thiamine-phosphate synthase	7	0	0	141	100	100	inf	3.74234e-12	1.03985e-07	5.50767e-11	1	1	0	1	1
group_18940		hypothetical protein	7	0	0	141	100	100	inf	3.74234e-12	1.03985e-07	5.50767e-11	1	1	0	1	1
group_18968		hypothetical protein	7	0	0	141	100	100	inf	3.74234e-12	1.03985e-07	5.50767e-11	1	1	0	1	1
group_19016		hypothetical protein	7	0	0	141	100	100	inf	3.74234e-12	1.03985e-07	5.50767e-11	1	1	0	1	1
group_19053	pnuC_2	Nicotinamide riboside transporter PnuC	7	0	0	141	100	100	inf	3.74234e-12	1.03985e-07	5.50767e-11	1	1	0	1	1
group_19113		hypothetical protein	7	0	0	141	100	100	inf	3.74234e-12	1.03985e-07	5.50767e-11	1	1	0	1	1
group_19149	oatA_1	O-acetyltransferase OatA	7	0	0	141	100	100	inf	3.74234e-12	1.03985e-07	5.50767e-11	1	1	0	1	1
group_19159	rhaS_6	HTH-type transcriptional activator RhaS	7	0	0	141	100	100	inf	3.74234e-12	1.03985e-07	5.50767e-11	1	1	0	1	1
group_19198	rapA	RNA polymerase-associated protein RapA	7	0	0	141	100	100	inf	3.74234e-12	1.03985e-07	5.50767e-11	1	1	0	1	1
group_19240		hypothetical protein	7	0	0	141	100	100	inf	3.74234e-12	1.03985e-07	5.50767e-11	1	1	0	1	1
group_1930		hypothetical protein	7	0	0	141	100	100	inf	3.74234e-12	1.03985e-07	5.50767e-11	1	1	0	1	1
group_19375		hypothetical protein	7	0	0	141	100	100	inf	3.74234e-12	1.03985e-07	5.50767e-11	1	1	0	1	1
group_1944	pgl_2	6-phosphogluconolactonase	7	0	0	141	100	100	inf	3.74234e-12	1.03985e-07	5.50767e-11	1	1	0	1	1
group_19496		hypothetical protein	7	0	0	141	100	100	inf	3.74234e-12	1.03985e-07	5.50767e-11	1	1	0	1	1
group_19509	dadA_2	D-amino acid dehydrogenase	7	0	0	141	100	100	inf	3.74234e-12	1.03985e-07	5.50767e-11	1	1	0	1	1
group_19563		putative protein	7	0	0	141	100	100	inf	3.74234e-12	1.03985e-07	5.50767e-11	1	1	0	1	1
group_19599		hypothetical protein	7	0	0	141	100	100	inf	3.74234e-12	1.03985e-07	5.50767e-11	1	1	0	1	1
group_19618		hypothetical protein	7	0	0	141	100	100	inf	3.74234e-12	1.03985e-07	5.50767e-11	1	1	0	1	1
group_19670		hypothetical protein	7	0	0	141	100	100	inf	3.74234e-12	1.03985e-07	5.50767e-11	1	1	0	1	1
group_19682		hypothetical protein	7	0	0	141	100	100	inf	3.74234e-12	1.03985e-07	5.50767e-11	1	1	0	1	1
group_1971		hypothetical protein	7	0	0	141	100	100	inf	3.74234e-12	1.03985e-07	5.50767e-11	1	1	0	1	1
group_19769		hypothetical protein	7	0	0	141	100	100	inf	3.74234e-12	1.03985e-07	5.50767e-11	1	1	0	1	1
group_19794	iucD	L-lysine N6-monooxygenase	7	0	0	141	100	100	inf	3.74234e-12	1.03985e-07	5.50767e-11	1	1	0	1	1
group_19837		hypothetical protein	7	0	0	141	100	100	inf	3.74234e-12	1.03985e-07	5.50767e-11	1	1	0	1	1
group_19854		hypothetical protein	7	0	0	141	100	100	inf	3.74234e-12	1.03985e-07	5.50767e-11	1	1	0	1	1
group_19917	nhaA	Na(+)/H(+) antiporter NhaA	7	0	0	141	100	100	inf	3.74234e-12	1.03985e-07	5.50767e-11	1	1	0	1	1
group_19980		Muramidase-2	7	0	0	141	100	100	inf	3.74234e-12	1.03985e-07	5.50767e-11	1	1	0	1	1
group_20054	lnt	Apolipoprotein N-acyltransferase	7	0	0	141	100	100	inf	3.74234e-12	1.03985e-07	5.50767e-11	1	1	0	1	1
group_20116	hisD	Histidinol dehydrogenase	7	0	0	141	100	100	inf	3.74234e-12	1.03985e-07	5.50767e-11	1	1	0	1	1
group_20172		hypothetical protein	7	0	0	141	100	100	inf	3.74234e-12	1.03985e-07	5.50767e-11	1	1	0	1	1
group_20198		hypothetical protein	7	0	0	141	100	100	inf	3.74234e-12	1.03985e-07	5.50767e-11	1	1	0	1	1
group_20252		hypothetical protein	7	0	0	141	100	100	inf	3.74234e-12	1.03985e-07	5.50767e-11	1	1	0	1	1
group_20302	crt_4	Short-chain-enoyl-CoA hydratase	7	0	0	141	100	100	inf	3.74234e-12	1.03985e-07	5.50767e-11	1	1	0	1	1
group_2034		hypothetical protein	7	0	0	141	100	100	inf	3.74234e-12	1.03985e-07	5.50767e-11	1	1	0	1	1
group_20424	hisA	1-(5-phosphoribosyl)-5-[(5-phosphoribosylamino)methylideneamino] imidazole-4-carboxamide isomerase	7	0	0	141	100	100	inf	3.74234e-12	1.03985e-07	5.50767e-11	1	1	0	1	1
group_20450	yibH	Inner membrane protein YibH	7	0	0	141	100	100	inf	3.74234e-12	1.03985e-07	5.50767e-11	1	1	0	1	1
group_20499		hypothetical protein	7	0	0	141	100	100	inf	3.74234e-12	1.03985e-07	5.50767e-11	1	1	0	1	1
group_20535		hypothetical protein	7	0	0	141	100	100	inf	3.74234e-12	1.03985e-07	5.50767e-11	1	1	0	1	1
group_20648		hypothetical protein	7	0	0	141	100	100	inf	3.74234e-12	1.03985e-07	5.50767e-11	1	1	0	1	1
group_20709	dapB_3	4-hydroxy-tetrahydrodipicolinate reductase	7	0	0	141	100	100	inf	3.74234e-12	1.03985e-07	5.50767e-11	1	1	0	1	1
group_20808	cphB	Cyanophycinase	7	0	0	141	100	100	inf	3.74234e-12	1.03985e-07	5.50767e-11	1	1	0	1	1
group_20865	yybR_7	putative HTH-type transcriptional regulator YybR	7	0	0	141	100	100	inf	3.74234e-12	1.03985e-07	5.50767e-11	1	1	0	1	1
group_20919	rhaR_3	HTH-type transcriptional activator RhaR	7	0	0	141	100	100	inf	3.74234e-12	1.03985e-07	5.50767e-11	1	1	0	1	1
group_20941		hypothetical protein	7	0	0	141	100	100	inf	3.74234e-12	1.03985e-07	5.50767e-11	1	1	0	1	1
group_20997	rhaS_9	HTH-type transcriptional activator RhaS	7	0	0	141	100	100	inf	3.74234e-12	1.03985e-07	5.50767e-11	1	1	0	1	1
group_21037		hypothetical protein	7	0	0	141	100	100	inf	3.74234e-12	1.03985e-07	5.50767e-11	1	1	0	1	1
group_2108		hypothetical protein	7	0	0	141	100	100	inf	3.74234e-12	1.03985e-07	5.50767e-11	1	1	0	1	1
group_21109		hypothetical protein	7	0	0	141	100	100	inf	3.74234e-12	1.03985e-07	5.50767e-11	1	1	0	1	1
group_21141		hypothetical protein	7	0	0	141	100	100	inf	3.74234e-12	1.03985e-07	5.50767e-11	1	1	0	1	1
group_21196		hypothetical protein	7	0	0	141	100	100	inf	3.74234e-12	1.03985e-07	5.50767e-11	1	1	0	1	1
group_21245		hypothetical protein	7	0	0	141	100	100	inf	3.74234e-12	1.03985e-07	5.50767e-11	1	1	0	1	1
group_2133	yhcG_3	Putative nuclease YhcG	7	0	0	141	100	100	inf	3.74234e-12	1.03985e-07	5.50767e-11	1	1	0	1	1
group_21363		hypothetical protein	7	0	0	141	100	100	inf	3.74234e-12	1.03985e-07	5.50767e-11	1	1	0	1	1
group_21423		hypothetical protein	7	0	0	141	100	100	inf	3.74234e-12	1.03985e-07	5.50767e-11	1	1	0	1	1
group_2144	pepN_3	Aminopeptidase N	7	0	0	141	100	100	inf	3.74234e-12	1.03985e-07	5.50767e-11	1	1	0	1	1
tam_3		Trans-aconitate 2-methyltransferase	7	0	0	141	100	100	inf	3.74234e-12	1.03985e-07	5.50767e-11	1	1	0	1	1
group_21521	arsC	Protein ArsC	7	0	0	141	100	100	inf	3.74234e-12	1.03985e-07	5.50767e-11	1	1	0	1	1
group_21578		hypothetical protein	7	0	0	141	100	100	inf	3.74234e-12	1.03985e-07	5.50767e-11	1	1	0	1	1
group_21641		Putative S-adenosyl-L-methionine-dependent methyltransferase	7	0	0	141	100	100	inf	3.74234e-12	1.03985e-07	5.50767e-11	1	1	0	1	1
group_21692	glcR	HTH-type transcriptional repressor GlcR	7	0	0	141	100	100	inf	3.74234e-12	1.03985e-07	5.50767e-11	1	1	0	1	1
group_21777		hypothetical protein	7	0	0	141	100	100	inf	3.74234e-12	1.03985e-07	5.50767e-11	1	1	0	1	1
group_21825		hypothetical protein	7	0	0	141	100	100	inf	3.74234e-12	1.03985e-07	5.50767e-11	1	1	0	1	1
group_21884		hypothetical protein	7	0	0	141	100	100	inf	3.74234e-12	1.03985e-07	5.50767e-11	1	1	0	1	1
group_21918		hypothetical protein	7	0	0	141	100	100	inf	3.74234e-12	1.03985e-07	5.50767e-11	1	1	0	1	1
group_21964	iaaA_2	Isoaspartyl peptidase	7	0	0	141	100	100	inf	3.74234e-12	1.03985e-07	5.50767e-11	1	1	0	1	1
group_21993	rebM_2	Demethylrebeccamycin-D-glucose O-methyltransferase	7	0	0	141	100	100	inf	3.74234e-12	1.03985e-07	5.50767e-11	1	1	0	1	1
group_22049		hypothetical protein	7	0	0	141	100	100	inf	3.74234e-12	1.03985e-07	5.50767e-11	1	1	0	1	1
group_22128		hypothetical protein	7	0	0	141	100	100	inf	3.74234e-12	1.03985e-07	5.50767e-11	1	1	0	1	1
group_22246		hypothetical protein	7	0	0	141	100	100	inf	3.74234e-12	1.03985e-07	5.50767e-11	1	1	0	1	1
macB_6		Macrolide export ATP-binding/permease protein MacB	7	0	0	141	100	100	inf	3.74234e-12	1.03985e-07	5.50767e-11	1	1	0	1	1
group_22436	pdxA	4-hydroxythreonine-4-phosphate dehydrogenase	7	0	0	141	100	100	inf	3.74234e-12	1.03985e-07	5.50767e-11	1	1	0	1	1
group_22493	dnaX_1	DNA polymerase III subunit gamma/tau	7	0	0	141	100	100	inf	3.74234e-12	1.03985e-07	5.50767e-11	1	1	0	1	1
group_22538	bioD1	ATP-dependent dethiobiotin synthetase BioD 1	7	0	0	141	100	100	inf	3.74234e-12	1.03985e-07	5.50767e-11	1	1	0	1	1
group_22588		hypothetical protein	7	0	0	141	100	100	inf	3.74234e-12	1.03985e-07	5.50767e-11	1	1	0	1	1
group_22667	wbgU	UDP-N-acetylglucosamine 4-epimerase	7	0	0	141	100	100	inf	3.74234e-12	1.03985e-07	5.50767e-11	1	1	0	1	1
group_22739		hypothetical protein	7	0	0	141	100	100	inf	3.74234e-12	1.03985e-07	5.50767e-11	1	1	0	1	1
group_22783	yhcG_2	Putative nuclease YhcG	7	0	0	141	100	100	inf	3.74234e-12	1.03985e-07	5.50767e-11	1	1	0	1	1
group_22859		hypothetical protein	7	0	0	141	100	100	inf	3.74234e-12	1.03985e-07	5.50767e-11	1	1	0	1	1
group_22887	ybbA	putative protein YbbA	7	0	0	141	100	100	inf	3.74234e-12	1.03985e-07	5.50767e-11	1	1	0	1	1
group_22954		hypothetical protein	7	0	0	141	100	100	inf	3.74234e-12	1.03985e-07	5.50767e-11	1	1	0	1	1
group_23008		hypothetical protein	7	0	0	141	100	100	inf	3.74234e-12	1.03985e-07	5.50767e-11	1	1	0	1	1
group_2307		hypothetical protein	7	0	0	141	100	100	inf	3.74234e-12	1.03985e-07	5.50767e-11	1	1	0	1	1
group_23105	rbfA	30S ribosome-binding factor	7	0	0	141	100	100	inf	3.74234e-12	1.03985e-07	5.50767e-11	1	1	0	1	1
group_23126		hypothetical protein	7	0	0	141	100	100	inf	3.74234e-12	1.03985e-07	5.50767e-11	1	1	0	1	1
group_23158	rsmD	Ribosomal RNA small subunit methyltransferase D	7	0	0	141	100	100	inf	3.74234e-12	1.03985e-07	5.50767e-11	1	1	0	1	1
group_23254		hypothetical protein	7	0	0	141	100	100	inf	3.74234e-12	1.03985e-07	5.50767e-11	1	1	0	1	1
group_2330	qrcA	Menaquinone reductase, multiheme cytochrome c subunit	7	0	0	141	100	100	inf	3.74234e-12	1.03985e-07	5.50767e-11	1	1	0	1	1
group_23348		hypothetical protein	7	0	0	141	100	100	inf	3.74234e-12	1.03985e-07	5.50767e-11	1	1	0	1	1
group_23404	pcaF	Beta-ketoadipyl-CoA thiolase	7	0	0	141	100	100	inf	3.74234e-12	1.03985e-07	5.50767e-11	1	1	0	1	1
group_23458		hypothetical protein	7	0	0	141	100	100	inf	3.74234e-12	1.03985e-07	5.50767e-11	1	1	0	1	1
group_23523	parD1	Antitoxin ParD1	7	0	0	141	100	100	inf	3.74234e-12	1.03985e-07	5.50767e-11	1	1	0	1	1
group_2357		hypothetical protein	7	0	0	141	100	100	inf	3.74234e-12	1.03985e-07	5.50767e-11	1	1	0	1	1
group_23635	phoP	Alkaline phosphatase synthesis transcriptional regulatory protein PhoP	7	0	0	141	100	100	inf	3.74234e-12	1.03985e-07	5.50767e-11	1	1	0	1	1
group_23680		hypothetical protein	7	0	0	141	100	100	inf	3.74234e-12	1.03985e-07	5.50767e-11	1	1	0	1	1
group_23714	ytnP_2	putative quorum-quenching lactonase YtnP	7	0	0	141	100	100	inf	3.74234e-12	1.03985e-07	5.50767e-11	1	1	0	1	1
group_23785	copA_2	Copper-exporting P-type ATPase	7	0	0	141	100	100	inf	3.74234e-12	1.03985e-07	5.50767e-11	1	1	0	1	1
group_23820		hypothetical protein	7	0	0	141	100	100	inf	3.74234e-12	1.03985e-07	5.50767e-11	1	1	0	1	1
group_23871		hypothetical protein	7	0	0	141	100	100	inf	3.74234e-12	1.03985e-07	5.50767e-11	1	1	0	1	1
group_23895	rhlE_1	ATP-dependent RNA helicase RhlE	7	0	0	141	100	100	inf	3.74234e-12	1.03985e-07	5.50767e-11	1	1	0	1	1
group_23976	pheS_2	Phenylalanine--tRNA ligase alpha subunit	7	0	0	141	100	100	inf	3.74234e-12	1.03985e-07	5.50767e-11	1	1	0	1	1
group_24021	pabA	Aminodeoxychorismate synthase component 2	7	0	0	141	100	100	inf	3.74234e-12	1.03985e-07	5.50767e-11	1	1	0	1	1
group_24090		hypothetical protein	7	0	0	141	100	100	inf	3.74234e-12	1.03985e-07	5.50767e-11	1	1	0	1	1
group_24126		hypothetical protein	7	0	0	141	100	100	inf	3.74234e-12	1.03985e-07	5.50767e-11	1	1	0	1	1
group_24163	hisC	Histidinol-phosphate aminotransferase	7	0	0	141	100	100	inf	3.74234e-12	1.03985e-07	5.50767e-11	1	1	0	1	1
group_24198	moaD	Molybdopterin synthase sulfur carrier subunit	7	0	0	141	100	100	inf	3.74234e-12	1.03985e-07	5.50767e-11	1	1	0	1	1
group_24232		hypothetical protein	7	0	0	141	100	100	inf	3.74234e-12	1.03985e-07	5.50767e-11	1	1	0	1	1
group_24309		hypothetical protein	7	0	0	141	100	100	inf	3.74234e-12	1.03985e-07	5.50767e-11	1	1	0	1	1
group_24358		hypothetical protein	7	0	0	141	100	100	inf	3.74234e-12	1.03985e-07	5.50767e-11	1	1	0	1	1
vsr		Very short patch repair protein	7	0	0	141	100	100	inf	3.74234e-12	1.03985e-07	5.50767e-11	1	1	0	1	1
group_2455		hypothetical protein	7	0	0	141	100	100	inf	3.74234e-12	1.03985e-07	5.50767e-11	1	1	0	1	1
group_24607	mutS_2	DNA mismatch repair protein MutS	7	0	0	141	100	100	inf	3.74234e-12	1.03985e-07	5.50767e-11	1	1	0	1	1
group_2466		NAD(P)H dehydrogenase (quinone)	7	0	0	141	100	100	inf	3.74234e-12	1.03985e-07	5.50767e-11	1	1	0	1	1
group_24685		hypothetical protein	7	0	0	141	100	100	inf	3.74234e-12	1.03985e-07	5.50767e-11	1	1	0	1	1
group_2473	glpG	Rhomboid protease GlpG	7	0	0	141	100	100	inf	3.74234e-12	1.03985e-07	5.50767e-11	1	1	0	1	1
group_2476	btsS_3	Sensor histidine kinase BtsS	7	0	0	141	100	100	inf	3.74234e-12	1.03985e-07	5.50767e-11	1	1	0	1	1
group_24879	ccp_3	Cytochrome c551 peroxidase	7	0	0	141	100	100	inf	3.74234e-12	1.03985e-07	5.50767e-11	1	1	0	1	1
group_24908	czcA_1	Cobalt-zinc-cadmium resistance protein CzcA	7	0	0	141	100	100	inf	3.74234e-12	1.03985e-07	5.50767e-11	1	1	0	1	1
group_24935		hypothetical protein	7	0	0	141	100	100	inf	3.74234e-12	1.03985e-07	5.50767e-11	1	1	0	1	1
group_24986	blaB1	Metallo-beta-lactamase type 2	7	0	0	141	100	100	inf	3.74234e-12	1.03985e-07	5.50767e-11	1	1	0	1	1
group_25008		hypothetical protein	7	0	0	141	100	100	inf	3.74234e-12	1.03985e-07	5.50767e-11	1	1	0	1	1
group_25061		hypothetical protein	7	0	0	141	100	100	inf	3.74234e-12	1.03985e-07	5.50767e-11	1	1	0	1	1
group_25073		hypothetical protein	7	0	0	141	100	100	inf	3.74234e-12	1.03985e-07	5.50767e-11	1	1	0	1	1
group_25096		hypothetical protein	7	0	0	141	100	100	inf	3.74234e-12	1.03985e-07	5.50767e-11	1	1	0	1	1
group_25124		hypothetical protein	7	0	0	141	100	100	inf	3.74234e-12	1.03985e-07	5.50767e-11	1	1	0	1	1
group_25182		hypothetical protein	7	0	0	141	100	100	inf	3.74234e-12	1.03985e-07	5.50767e-11	1	1	0	1	1
group_25229		hypothetical protein	7	0	0	141	100	100	inf	3.74234e-12	1.03985e-07	5.50767e-11	1	1	0	1	1
group_25272	apaH_1	Bis(5'-nucleosyl)-tetraphosphatase, symmetrical	7	0	0	141	100	100	inf	3.74234e-12	1.03985e-07	5.50767e-11	1	1	0	1	1
chbR_5		HTH-type transcriptional regulator ChbR	7	0	0	141	100	100	inf	3.74234e-12	1.03985e-07	5.50767e-11	1	1	0	1	1
group_25396		hypothetical protein	7	0	0	141	100	100	inf	3.74234e-12	1.03985e-07	5.50767e-11	1	1	0	1	1
group_25497	resA_7	Thiol-disulfide oxidoreductase ResA	7	0	0	141	100	100	inf	3.74234e-12	1.03985e-07	5.50767e-11	1	1	0	1	1
group_25539	ybdL	Methionine aminotransferase	7	0	0	141	100	100	inf	3.74234e-12	1.03985e-07	5.50767e-11	1	1	0	1	1
group_25746		hypothetical protein	7	0	0	141	100	100	inf	3.74234e-12	1.03985e-07	5.50767e-11	1	1	0	1	1
group_25819		hypothetical protein	7	0	0	141	100	100	inf	3.74234e-12	1.03985e-07	5.50767e-11	1	1	0	1	1
group_2586		hypothetical protein	7	0	0	141	100	100	inf	3.74234e-12	1.03985e-07	5.50767e-11	1	1	0	1	1
group_25986		hypothetical protein	7	0	0	141	100	100	inf	3.74234e-12	1.03985e-07	5.50767e-11	1	1	0	1	1
group_26028		hypothetical protein	7	0	0	141	100	100	inf	3.74234e-12	1.03985e-07	5.50767e-11	1	1	0	1	1
group_26104		putative protein	7	0	0	141	100	100	inf	3.74234e-12	1.03985e-07	5.50767e-11	1	1	0	1	1
group_26157	pepP	Xaa-Pro aminopeptidase	7	0	0	141	100	100	inf	3.74234e-12	1.03985e-07	5.50767e-11	1	1	0	1	1
group_26236		hypothetical protein	7	0	0	141	100	100	inf	3.74234e-12	1.03985e-07	5.50767e-11	1	1	0	1	1
group_2627	yejF	putative ABC transporter ATP-binding protein YejF	7	0	0	141	100	100	inf	3.74234e-12	1.03985e-07	5.50767e-11	1	1	0	1	1
group_26293		hypothetical protein	7	0	0	141	100	100	inf	3.74234e-12	1.03985e-07	5.50767e-11	1	1	0	1	1
group_26337	mepS_1	Murein DD-endopeptidase MepS/Murein LD-carboxypeptidase	7	0	0	141	100	100	inf	3.74234e-12	1.03985e-07	5.50767e-11	1	1	0	1	1
group_26432	aat	Leucyl/phenylalanyl-tRNA--protein transferase	7	0	0	141	100	100	inf	3.74234e-12	1.03985e-07	5.50767e-11	1	1	0	1	1
group_26494		hypothetical protein	7	0	0	141	100	100	inf	3.74234e-12	1.03985e-07	5.50767e-11	1	1	0	1	1
group_26610		hypothetical protein	7	0	0	141	100	100	inf	3.74234e-12	1.03985e-07	5.50767e-11	1	1	0	1	1
group_26661		hypothetical protein	7	0	0	141	100	100	inf	3.74234e-12	1.03985e-07	5.50767e-11	1	1	0	1	1
group_26720	aldH	NADP-dependent fatty aldehyde dehydrogenase	7	0	0	141	100	100	inf	3.74234e-12	1.03985e-07	5.50767e-11	1	1	0	1	1
group_26799	dhaA	Haloalkane dehalogenase	7	0	0	141	100	100	inf	3.74234e-12	1.03985e-07	5.50767e-11	1	1	0	1	1
group_26820	ybjJ	Inner membrane protein YbjJ	7	0	0	141	100	100	inf	3.74234e-12	1.03985e-07	5.50767e-11	1	1	0	1	1
group_26874	pglJ	N-acetylgalactosamine-N,N'-diacetylbacillosaminyl-diphospho-undecaprenol 4-alpha-N-acetylgalactosaminyltransferase	7	0	0	141	100	100	inf	3.74234e-12	1.03985e-07	5.50767e-11	1	1	0	1	1
group_26921		hypothetical protein	7	0	0	141	100	100	inf	3.74234e-12	1.03985e-07	5.50767e-11	1	1	0	1	1
group_26971		hypothetical protein	7	0	0	141	100	100	inf	3.74234e-12	1.03985e-07	5.50767e-11	1	1	0	1	1
group_27008		hypothetical protein	7	0	0	141	100	100	inf	3.74234e-12	1.03985e-07	5.50767e-11	1	1	0	1	1
group_27092		hypothetical protein	7	0	0	141	100	100	inf	3.74234e-12	1.03985e-07	5.50767e-11	1	1	0	1	1
group_27147	lutR	HTH-type transcriptional regulator LutR	7	0	0	141	100	100	inf	3.74234e-12	1.03985e-07	5.50767e-11	1	1	0	1	1
group_27240	dtd3_2	D-aminoacyl-tRNA deacylase	7	0	0	141	100	100	inf	3.74234e-12	1.03985e-07	5.50767e-11	1	1	0	1	1
group_27285	resA_5	Thiol-disulfide oxidoreductase ResA	7	0	0	141	100	100	inf	3.74234e-12	1.03985e-07	5.50767e-11	1	1	0	1	1
group_27380	uxaC	Uronate isomerase	7	0	0	141	100	100	inf	3.74234e-12	1.03985e-07	5.50767e-11	1	1	0	1	1
group_27519		hypothetical protein	7	0	0	141	100	100	inf	3.74234e-12	1.03985e-07	5.50767e-11	1	1	0	1	1
group_27561	thiE_1	Thiamine-phosphate synthase	7	0	0	141	100	100	inf	3.74234e-12	1.03985e-07	5.50767e-11	1	1	0	1	1
group_27678		hypothetical protein	7	0	0	141	100	100	inf	3.74234e-12	1.03985e-07	5.50767e-11	1	1	0	1	1
group_27708		hypothetical protein	7	0	0	141	100	100	inf	3.74234e-12	1.03985e-07	5.50767e-11	1	1	0	1	1
group_2776		hypothetical protein	7	0	0	141	100	100	inf	3.74234e-12	1.03985e-07	5.50767e-11	1	1	0	1	1
group_2810	leuS	Leucine--tRNA ligase	7	0	0	141	100	100	inf	3.74234e-12	1.03985e-07	5.50767e-11	1	1	0	1	1
group_2868	flp_1	Protein flp	7	0	0	141	100	100	inf	3.74234e-12	1.03985e-07	5.50767e-11	1	1	0	1	1
uvrY		Response regulator UvrY	7	0	0	141	100	100	inf	3.74234e-12	1.03985e-07	5.50767e-11	1	1	0	1	1
group_2985		hypothetical protein	7	0	0	141	100	100	inf	3.74234e-12	1.03985e-07	5.50767e-11	1	1	0	1	1
group_3016	groS1	10 kDa chaperonin 1	7	0	0	141	100	100	inf	3.74234e-12	1.03985e-07	5.50767e-11	1	1	0	1	1
group_3077		hypothetical protein	7	0	0	141	100	100	inf	3.74234e-12	1.03985e-07	5.50767e-11	1	1	0	1	1
group_3118		hypothetical protein	7	0	0	141	100	100	inf	3.74234e-12	1.03985e-07	5.50767e-11	1	1	0	1	1
group_3142	pnuC_1	Nicotinamide riboside transporter PnuC	7	0	0	141	100	100	inf	3.74234e-12	1.03985e-07	5.50767e-11	1	1	0	1	1
group_3205		hypothetical protein	7	0	0	141	100	100	inf	3.74234e-12	1.03985e-07	5.50767e-11	1	1	0	1	1
group_3263		hypothetical protein	7	0	0	141	100	100	inf	3.74234e-12	1.03985e-07	5.50767e-11	1	1	0	1	1
group_3294		hypothetical protein	7	0	0	141	100	100	inf	3.74234e-12	1.03985e-07	5.50767e-11	1	1	0	1	1
group_3354	yicL	putative inner membrane transporter YicL	7	0	0	141	100	100	inf	3.74234e-12	1.03985e-07	5.50767e-11	1	1	0	1	1
group_3414		hypothetical protein	7	0	0	141	100	100	inf	3.74234e-12	1.03985e-07	5.50767e-11	1	1	0	1	1
group_3451		hypothetical protein	7	0	0	141	100	100	inf	3.74234e-12	1.03985e-07	5.50767e-11	1	1	0	1	1
oatA_2		O-acetyltransferase OatA	7	0	0	141	100	100	inf	3.74234e-12	1.03985e-07	5.50767e-11	1	1	0	1	1
xloA		Xylan 1,3-beta-xylosidase	7	0	0	141	100	100	inf	3.74234e-12	1.03985e-07	5.50767e-11	1	1	0	1	1
group_3711		putative metallo-hydrolase	7	0	0	141	100	100	inf	3.74234e-12	1.03985e-07	5.50767e-11	1	1	0	1	1
group_3761		hypothetical protein	7	0	0	141	100	100	inf	3.74234e-12	1.03985e-07	5.50767e-11	1	1	0	1	1
group_3786		hypothetical protein	7	0	0	141	100	100	inf	3.74234e-12	1.03985e-07	5.50767e-11	1	1	0	1	1
group_3826		hypothetical protein	7	0	0	141	100	100	inf	3.74234e-12	1.03985e-07	5.50767e-11	1	1	0	1	1
group_3872		hypothetical protein	7	0	0	141	100	100	inf	3.74234e-12	1.03985e-07	5.50767e-11	1	1	0	1	1
group_392	mmsA	Methylmalonate-semialdehyde dehydrogenase [acylating]	7	0	0	141	100	100	inf	3.74234e-12	1.03985e-07	5.50767e-11	1	1	0	1	1
sauU		putative sulfoacetate transporter SauU	7	0	0	141	100	100	inf	3.74234e-12	1.03985e-07	5.50767e-11	1	1	0	1	1
group_4051	apaH_2	Bis(5'-nucleosyl)-tetraphosphatase, symmetrical	7	0	0	141	100	100	inf	3.74234e-12	1.03985e-07	5.50767e-11	1	1	0	1	1
group_4094	pabB	Aminodeoxychorismate synthase component 1	7	0	0	141	100	100	inf	3.74234e-12	1.03985e-07	5.50767e-11	1	1	0	1	1
group_4158	fur_2	Ferric uptake regulation protein	7	0	0	141	100	100	inf	3.74234e-12	1.03985e-07	5.50767e-11	1	1	0	1	1
group_4203		hypothetical protein	7	0	0	141	100	100	inf	3.74234e-12	1.03985e-07	5.50767e-11	1	1	0	1	1
group_4278		hypothetical protein	7	0	0	141	100	100	inf	3.74234e-12	1.03985e-07	5.50767e-11	1	1	0	1	1
group_4295	recO	DNA repair protein RecO	7	0	0	141	100	100	inf	3.74234e-12	1.03985e-07	5.50767e-11	1	1	0	1	1
group_4330	ytnP_4	putative quorum-quenching lactonase YtnP	7	0	0	141	100	100	inf	3.74234e-12	1.03985e-07	5.50767e-11	1	1	0	1	1
group_4402	per1_2	Extended-spectrum beta-lactamase PER-1	7	0	0	141	100	100	inf	3.74234e-12	1.03985e-07	5.50767e-11	1	1	0	1	1
group_4430		hypothetical protein	7	0	0	141	100	100	inf	3.74234e-12	1.03985e-07	5.50767e-11	1	1	0	1	1
group_4549	yagG	Putative glycoside/cation symporter YagG	7	0	0	141	100	100	inf	3.74234e-12	1.03985e-07	5.50767e-11	1	1	0	1	1
group_4565	iolS	Aldo-keto reductase IolS	7	0	0	141	100	100	inf	3.74234e-12	1.03985e-07	5.50767e-11	1	1	0	1	1
group_4606		hypothetical protein	7	0	0	141	100	100	inf	3.74234e-12	1.03985e-07	5.50767e-11	1	1	0	1	1
group_4634		hypothetical protein	7	0	0	141	100	100	inf	3.74234e-12	1.03985e-07	5.50767e-11	1	1	0	1	1
group_4658		hypothetical protein	7	0	0	141	100	100	inf	3.74234e-12	1.03985e-07	5.50767e-11	1	1	0	1	1
group_4703	dapA_3	4-hydroxy-tetrahydrodipicolinate synthase	7	0	0	141	100	100	inf	3.74234e-12	1.03985e-07	5.50767e-11	1	1	0	1	1
group_4734		hypothetical protein	7	0	0	141	100	100	inf	3.74234e-12	1.03985e-07	5.50767e-11	1	1	0	1	1
group_4789	yeeZ	Protein YeeZ	7	0	0	141	100	100	inf	3.74234e-12	1.03985e-07	5.50767e-11	1	1	0	1	1
mshA_1		D-inositol 3-phosphate glycosyltransferase	7	0	0	141	100	100	inf	3.74234e-12	1.03985e-07	5.50767e-11	1	1	0	1	1
group_4907	mepM_2	Murein DD-endopeptidase MepM	7	0	0	141	100	100	inf	3.74234e-12	1.03985e-07	5.50767e-11	1	1	0	1	1
group_494		Monoacylglycerol lipase	7	0	0	141	100	100	inf	3.74234e-12	1.03985e-07	5.50767e-11	1	1	0	1	1
group_4982		hypothetical protein	7	0	0	141	100	100	inf	3.74234e-12	1.03985e-07	5.50767e-11	1	1	0	1	1
group_5024		hypothetical protein	7	0	0	141	100	100	inf	3.74234e-12	1.03985e-07	5.50767e-11	1	1	0	1	1
group_5083	iucC	Aerobactin synthase	7	0	0	141	100	100	inf	3.74234e-12	1.03985e-07	5.50767e-11	1	1	0	1	1
group_5121	puuB	Gamma-glutamylputrescine oxidoreductase	7	0	0	141	100	100	inf	3.74234e-12	1.03985e-07	5.50767e-11	1	1	0	1	1
group_5166		hypothetical protein	7	0	0	141	100	100	inf	3.74234e-12	1.03985e-07	5.50767e-11	1	1	0	1	1
group_5202	hsaD_3	4,5:9,10-diseco-3-hydroxy-5,9,17-trioxoandrosta-1(10),2-diene-4-oate hydrolase	7	0	0	141	100	100	inf	3.74234e-12	1.03985e-07	5.50767e-11	1	1	0	1	1
group_5240		hypothetical protein	7	0	0	141	100	100	inf	3.74234e-12	1.03985e-07	5.50767e-11	1	1	0	1	1
group_5317		hypothetical protein	7	0	0	141	100	100	inf	3.74234e-12	1.03985e-07	5.50767e-11	1	1	0	1	1
group_5354	cirA_2	Colicin I receptor	7	0	0	141	100	100	inf	3.74234e-12	1.03985e-07	5.50767e-11	1	1	0	1	1
group_5384		hypothetical protein	7	0	0	141	100	100	inf	3.74234e-12	1.03985e-07	5.50767e-11	1	1	0	1	1
group_5433		hypothetical protein	7	0	0	141	100	100	inf	3.74234e-12	1.03985e-07	5.50767e-11	1	1	0	1	1
group_551		hypothetical protein	7	0	0	141	100	100	inf	3.74234e-12	1.03985e-07	5.50767e-11	1	1	0	1	1
group_557	dap4	Dipeptidyl aminopeptidase 4	7	0	0	141	100	100	inf	3.74234e-12	1.03985e-07	5.50767e-11	1	1	0	1	1
group_5686	rhaS_8	HTH-type transcriptional activator RhaS	7	0	0	141	100	100	inf	3.74234e-12	1.03985e-07	5.50767e-11	1	1	0	1	1
arfA		Peptidoglycan-binding protein ArfA	7	0	0	141	100	100	inf	3.74234e-12	1.03985e-07	5.50767e-11	1	1	0	1	1
group_5781	hin_1	DNA-invertase hin	7	0	0	141	100	100	inf	3.74234e-12	1.03985e-07	5.50767e-11	1	1	0	1	1
group_5837	resA_1	Thiol-disulfide oxidoreductase ResA	7	0	0	141	100	100	inf	3.74234e-12	1.03985e-07	5.50767e-11	1	1	0	1	1
group_5883		hypothetical protein	7	0	0	141	100	100	inf	3.74234e-12	1.03985e-07	5.50767e-11	1	1	0	1	1
group_5933		hypothetical protein	7	0	0	141	100	100	inf	3.74234e-12	1.03985e-07	5.50767e-11	1	1	0	1	1
group_5963		hypothetical protein	7	0	0	141	100	100	inf	3.74234e-12	1.03985e-07	5.50767e-11	1	1	0	1	1
group_6029		hypothetical protein	7	0	0	141	100	100	inf	3.74234e-12	1.03985e-07	5.50767e-11	1	1	0	1	1
group_6154	yknY_1	putative ABC transporter ATP-binding protein YknY	7	0	0	141	100	100	inf	3.74234e-12	1.03985e-07	5.50767e-11	1	1	0	1	1
group_6219		hypothetical protein	7	0	0	141	100	100	inf	3.74234e-12	1.03985e-07	5.50767e-11	1	1	0	1	1
per1_3		Extended-spectrum beta-lactamase PER-1	7	0	0	141	100	100	inf	3.74234e-12	1.03985e-07	5.50767e-11	1	1	0	1	1
group_6290		hypothetical protein	7	0	0	141	100	100	inf	3.74234e-12	1.03985e-07	5.50767e-11	1	1	0	1	1
group_6385		hypothetical protein	7	0	0	141	100	100	inf	3.74234e-12	1.03985e-07	5.50767e-11	1	1	0	1	1
group_6417	ypdA_1	Sensor histidine kinase YpdA	7	0	0	141	100	100	inf	3.74234e-12	1.03985e-07	5.50767e-11	1	1	0	1	1
group_6495		hypothetical protein	7	0	0	141	100	100	inf	3.74234e-12	1.03985e-07	5.50767e-11	1	1	0	1	1
group_6510	sfp	4'-phosphopantetheinyl transferase Sfp	7	0	0	141	100	100	inf	3.74234e-12	1.03985e-07	5.50767e-11	1	1	0	1	1
group_6554		hypothetical protein	7	0	0	141	100	100	inf	3.74234e-12	1.03985e-07	5.50767e-11	1	1	0	1	1
group_661		hypothetical protein	7	0	0	141	100	100	inf	3.74234e-12	1.03985e-07	5.50767e-11	1	1	0	1	1
group_6642		hypothetical protein	7	0	0	141	100	100	inf	3.74234e-12	1.03985e-07	5.50767e-11	1	1	0	1	1
group_6659	dbpA	ATP-dependent RNA helicase DbpA	7	0	0	141	100	100	inf	3.74234e-12	1.03985e-07	5.50767e-11	1	1	0	1	1
group_6695	ilvD	Dihydroxy-acid dehydratase	7	0	0	141	100	100	inf	3.74234e-12	1.03985e-07	5.50767e-11	1	1	0	1	1
group_6733		putative enoyl-CoA hydratase 1	7	0	0	141	100	100	inf	3.74234e-12	1.03985e-07	5.50767e-11	1	1	0	1	1
group_6808		hypothetical protein	7	0	0	141	100	100	inf	3.74234e-12	1.03985e-07	5.50767e-11	1	1	0	1	1
group_6834		hypothetical protein	7	0	0	141	100	100	inf	3.74234e-12	1.03985e-07	5.50767e-11	1	1	0	1	1
group_6861		hypothetical protein	7	0	0	141	100	100	inf	3.74234e-12	1.03985e-07	5.50767e-11	1	1	0	1	1
group_6890	bioF	8-amino-7-oxononanoate synthase	7	0	0	141	100	100	inf	3.74234e-12	1.03985e-07	5.50767e-11	1	1	0	1	1
group_6950		hypothetical protein	7	0	0	141	100	100	inf	3.74234e-12	1.03985e-07	5.50767e-11	1	1	0	1	1
group_6969		hypothetical protein	7	0	0	141	100	100	inf	3.74234e-12	1.03985e-07	5.50767e-11	1	1	0	1	1
group_703	cytR_1	HTH-type transcriptional repressor CytR	7	0	0	141	100	100	inf	3.74234e-12	1.03985e-07	5.50767e-11	1	1	0	1	1
group_7114		hypothetical protein	7	0	0	141	100	100	inf	3.74234e-12	1.03985e-07	5.50767e-11	1	1	0	1	1
group_7137		hypothetical protein	7	0	0	141	100	100	inf	3.74234e-12	1.03985e-07	5.50767e-11	1	1	0	1	1
group_7191	cusR_2	Transcriptional regulatory protein CusR	7	0	0	141	100	100	inf	3.74234e-12	1.03985e-07	5.50767e-11	1	1	0	1	1
group_7281		hypothetical protein	7	0	0	141	100	100	inf	3.74234e-12	1.03985e-07	5.50767e-11	1	1	0	1	1
group_7319		hypothetical protein	7	0	0	141	100	100	inf	3.74234e-12	1.03985e-07	5.50767e-11	1	1	0	1	1
group_7349	ytnP_3	putative quorum-quenching lactonase YtnP	7	0	0	141	100	100	inf	3.74234e-12	1.03985e-07	5.50767e-11	1	1	0	1	1
group_7375		hypothetical protein	7	0	0	141	100	100	inf	3.74234e-12	1.03985e-07	5.50767e-11	1	1	0	1	1
group_7464	emrD	Multidrug resistance protein D	7	0	0	141	100	100	inf	3.74234e-12	1.03985e-07	5.50767e-11	1	1	0	1	1
group_7484		hypothetical protein	7	0	0	141	100	100	inf	3.74234e-12	1.03985e-07	5.50767e-11	1	1	0	1	1
group_7536		hypothetical protein	7	0	0	141	100	100	inf	3.74234e-12	1.03985e-07	5.50767e-11	1	1	0	1	1
group_7555	kdgK_2	2-dehydro-3-deoxygluconokinase	7	0	0	141	100	100	inf	3.74234e-12	1.03985e-07	5.50767e-11	1	1	0	1	1
group_7598		hypothetical protein	7	0	0	141	100	100	inf	3.74234e-12	1.03985e-07	5.50767e-11	1	1	0	1	1
group_762		hypothetical protein	7	0	0	141	100	100	inf	3.74234e-12	1.03985e-07	5.50767e-11	1	1	0	1	1
group_7654	auaG	Aurachin C monooxygenase/isomerase	7	0	0	141	100	100	inf	3.74234e-12	1.03985e-07	5.50767e-11	1	1	0	1	1
group_7722		hypothetical protein	7	0	0	141	100	100	inf	3.74234e-12	1.03985e-07	5.50767e-11	1	1	0	1	1
group_7758	truB	tRNA pseudouridine synthase B	7	0	0	141	100	100	inf	3.74234e-12	1.03985e-07	5.50767e-11	1	1	0	1	1
group_7791	comM	Competence protein ComM	7	0	0	141	100	100	inf	3.74234e-12	1.03985e-07	5.50767e-11	1	1	0	1	1
group_7864		hypothetical protein	7	0	0	141	100	100	inf	3.74234e-12	1.03985e-07	5.50767e-11	1	1	0	1	1
group_7889		hypothetical protein	7	0	0	141	100	100	inf	3.74234e-12	1.03985e-07	5.50767e-11	1	1	0	1	1
group_7931	susC_29	TonB-dependent receptor SusC	7	0	0	141	100	100	inf	3.74234e-12	1.03985e-07	5.50767e-11	1	1	0	1	1
group_7986		KsdD-like steroid dehydrogenase	7	0	0	141	100	100	inf	3.74234e-12	1.03985e-07	5.50767e-11	1	1	0	1	1
group_8035		hypothetical protein	7	0	0	141	100	100	inf	3.74234e-12	1.03985e-07	5.50767e-11	1	1	0	1	1
group_812		hypothetical protein	7	0	0	141	100	100	inf	3.74234e-12	1.03985e-07	5.50767e-11	1	1	0	1	1
group_8143		hypothetical protein	7	0	0	141	100	100	inf	3.74234e-12	1.03985e-07	5.50767e-11	1	1	0	1	1
group_8194		hypothetical protein	7	0	0	141	100	100	inf	3.74234e-12	1.03985e-07	5.50767e-11	1	1	0	1	1
group_8271		hypothetical protein	7	0	0	141	100	100	inf	3.74234e-12	1.03985e-07	5.50767e-11	1	1	0	1	1
group_8308	thiH	2-iminoacetate synthase	7	0	0	141	100	100	inf	3.74234e-12	1.03985e-07	5.50767e-11	1	1	0	1	1
group_8329	azo1	FMN-dependent NADPH-azoreductase	7	0	0	141	100	100	inf	3.74234e-12	1.03985e-07	5.50767e-11	1	1	0	1	1
group_8362	rhaS_3	HTH-type transcriptional activator RhaS	7	0	0	141	100	100	inf	3.74234e-12	1.03985e-07	5.50767e-11	1	1	0	1	1
group_8404		hypothetical protein	7	0	0	141	100	100	inf	3.74234e-12	1.03985e-07	5.50767e-11	1	1	0	1	1
group_8437		hypothetical protein	7	0	0	141	100	100	inf	3.74234e-12	1.03985e-07	5.50767e-11	1	1	0	1	1
group_8459	trxA_3	Thioredoxin 1	7	0	0	141	100	100	inf	3.74234e-12	1.03985e-07	5.50767e-11	1	1	0	1	1
group_8524	rhlE_3	ATP-dependent RNA helicase RhlE	7	0	0	141	100	100	inf	3.74234e-12	1.03985e-07	5.50767e-11	1	1	0	1	1
group_8598		hypothetical protein	7	0	0	141	100	100	inf	3.74234e-12	1.03985e-07	5.50767e-11	1	1	0	1	1
exoI_5		Beta-hexosaminidase	7	0	0	141	100	100	inf	3.74234e-12	1.03985e-07	5.50767e-11	1	1	0	1	1
group_8718	osmC	Peroxiredoxin OsmC	7	0	0	141	100	100	inf	3.74234e-12	1.03985e-07	5.50767e-11	1	1	0	1	1
group_8875		hypothetical protein	7	0	0	141	100	100	inf	3.74234e-12	1.03985e-07	5.50767e-11	1	1	0	1	1
group_8941	phoA	Alkaline phosphatase 4	7	0	0	141	100	100	inf	3.74234e-12	1.03985e-07	5.50767e-11	1	1	0	1	1
group_8973		hypothetical protein	7	0	0	141	100	100	inf	3.74234e-12	1.03985e-07	5.50767e-11	1	1	0	1	1
group_9003		hypothetical protein	7	0	0	141	100	100	inf	3.74234e-12	1.03985e-07	5.50767e-11	1	1	0	1	1
group_905	rhaR_4	HTH-type transcriptional activator RhaR	7	0	0	141	100	100	inf	3.74234e-12	1.03985e-07	5.50767e-11	1	1	0	1	1
group_9116	alsD	Alpha-acetolactate decarboxylase	7	0	0	141	100	100	inf	3.74234e-12	1.03985e-07	5.50767e-11	1	1	0	1	1
group_9181		Alpha-xylosidase BoGH31A	7	0	0	141	100	100	inf	3.74234e-12	1.03985e-07	5.50767e-11	1	1	0	1	1
group_9218		hypothetical protein	7	0	0	141	100	100	inf	3.74234e-12	1.03985e-07	5.50767e-11	1	1	0	1	1
group_929		hypothetical protein	7	0	0	141	100	100	inf	3.74234e-12	1.03985e-07	5.50767e-11	1	1	0	1	1
group_9354		hypothetical protein	7	0	0	141	100	100	inf	3.74234e-12	1.03985e-07	5.50767e-11	1	1	0	1	1
group_9401		hypothetical protein	7	0	0	141	100	100	inf	3.74234e-12	1.03985e-07	5.50767e-11	1	1	0	1	1
group_9437		hypothetical protein	7	0	0	141	100	100	inf	3.74234e-12	1.03985e-07	5.50767e-11	1	1	0	1	1
group_9484		hypothetical protein	7	0	0	141	100	100	inf	3.74234e-12	1.03985e-07	5.50767e-11	1	1	0	1	1
group_9534	yhdG_1	putative amino acid permease YhdG	7	0	0	141	100	100	inf	3.74234e-12	1.03985e-07	5.50767e-11	1	1	0	1	1
group_9560		hypothetical protein	7	0	0	141	100	100	inf	3.74234e-12	1.03985e-07	5.50767e-11	1	1	0	1	1
group_9615	deoD	Purine nucleoside phosphorylase DeoD-type	7	0	0	141	100	100	inf	3.74234e-12	1.03985e-07	5.50767e-11	1	1	0	1	1
group_9691	frr	Ribosome-recycling factor	7	0	0	141	100	100	inf	3.74234e-12	1.03985e-07	5.50767e-11	1	1	0	1	1
group_9729	pdhC_1	Dihydrolipoyllysine-residue acetyltransferase component of pyruvate dehydrogenase complex	7	0	0	141	100	100	inf	3.74234e-12	1.03985e-07	5.50767e-11	1	1	0	1	1
group_9757		hypothetical protein	7	0	0	141	100	100	inf	3.74234e-12	1.03985e-07	5.50767e-11	1	1	0	1	1
group_9805		hypothetical protein	7	0	0	141	100	100	inf	3.74234e-12	1.03985e-07	5.50767e-11	1	1	0	1	1
group_9853		hypothetical protein	7	0	0	141	100	100	inf	3.74234e-12	1.03985e-07	5.50767e-11	1	1	0	1	1
group_993	pqqB	Coenzyme PQQ synthesis protein B	7	0	0	141	100	100	inf	3.74234e-12	1.03985e-07	5.50767e-11	1	1	0	1	1
rplR		50S ribosomal protein L18	0	141	7	0	0	0	0	3.74234e-12	1.03985e-07	5.50767e-11	1	0	1	1	1
group_10039		hypothetical protein	7	0	0	141	100	100	inf	3.74234e-12	1.03985e-07	5.50767e-11	1	1	0	1	1
group_10086		hypothetical protein	7	0	0	141	100	100	inf	3.74234e-12	1.03985e-07	5.50767e-11	1	1	0	1	1
group_10183	hemS	Hemin transport protein HemS	7	0	0	141	100	100	inf	3.74234e-12	1.03985e-07	5.50767e-11	1	1	0	1	1
group_10256		hypothetical protein	7	0	0	141	100	100	inf	3.74234e-12	1.03985e-07	5.50767e-11	1	1	0	1	1
group_10346		hypothetical protein	7	0	0	141	100	100	inf	3.74234e-12	1.03985e-07	5.50767e-11	1	1	0	1	1
group_10372		hypothetical protein	7	0	0	141	100	100	inf	3.74234e-12	1.03985e-07	5.50767e-11	1	1	0	1	1
group_10441	miaA	tRNA dimethylallyltransferase	7	0	0	141	100	100	inf	3.74234e-12	1.03985e-07	5.50767e-11	1	1	0	1	1
group_1047	yfiC	tRNA1(Val) (adenine(37)-N6)-methyltransferase	7	0	0	141	100	100	inf	3.74234e-12	1.03985e-07	5.50767e-11	1	1	0	1	1
group_10511		hypothetical protein	7	0	0	141	100	100	inf	3.74234e-12	1.03985e-07	5.50767e-11	1	1	0	1	1
group_10609		hypothetical protein	7	0	0	141	100	100	inf	3.74234e-12	1.03985e-07	5.50767e-11	1	1	0	1	1
group_10648	chiA1	Chitinase A1	7	0	0	141	100	100	inf	3.74234e-12	1.03985e-07	5.50767e-11	1	1	0	1	1
group_10699		hypothetical protein	7	0	0	141	100	100	inf	3.74234e-12	1.03985e-07	5.50767e-11	1	1	0	1	1
hpaIIM		Modification methylase HpaII	7	0	0	141	100	100	inf	3.74234e-12	1.03985e-07	5.50767e-11	1	1	0	1	1
group_10756		hypothetical protein	7	0	0	141	100	100	inf	3.74234e-12	1.03985e-07	5.50767e-11	1	1	0	1	1
group_10828	btsS_1	Sensor histidine kinase BtsS	7	0	0	141	100	100	inf	3.74234e-12	1.03985e-07	5.50767e-11	1	1	0	1	1
group_10851	dacC_2	D-alanyl-D-alanine carboxypeptidase DacC	7	0	0	141	100	100	inf	3.74234e-12	1.03985e-07	5.50767e-11	1	1	0	1	1
group_10905	nusB	Transcription antitermination protein NusB	7	0	0	141	100	100	inf	3.74234e-12	1.03985e-07	5.50767e-11	1	1	0	1	1
group_10958		hypothetical protein	7	0	0	141	100	100	inf	3.74234e-12	1.03985e-07	5.50767e-11	1	1	0	1	1
group_1099		hypothetical protein	7	0	0	141	100	100	inf	3.74234e-12	1.03985e-07	5.50767e-11	1	1	0	1	1
group_11081		hypothetical protein	7	0	0	141	100	100	inf	3.74234e-12	1.03985e-07	5.50767e-11	1	1	0	1	1
group_11106		hypothetical protein	7	0	0	141	100	100	inf	3.74234e-12	1.03985e-07	5.50767e-11	1	1	0	1	1
group_11131		hypothetical protein	7	0	0	141	100	100	inf	3.74234e-12	1.03985e-07	5.50767e-11	1	1	0	1	1
group_1119		putative CtpA-like serine protease	7	0	0	141	100	100	inf	3.74234e-12	1.03985e-07	5.50767e-11	1	1	0	1	1
group_11253	rppH	RNA pyrophosphohydrolase	7	0	0	141	100	100	inf	3.74234e-12	1.03985e-07	5.50767e-11	1	1	0	1	1
group_11334		hypothetical protein	7	0	0	141	100	100	inf	3.74234e-12	1.03985e-07	5.50767e-11	1	1	0	1	1
group_11371		hypothetical protein	7	0	0	141	100	100	inf	3.74234e-12	1.03985e-07	5.50767e-11	1	1	0	1	1
group_11420		hypothetical protein	7	0	0	141	100	100	inf	3.74234e-12	1.03985e-07	5.50767e-11	1	1	0	1	1
group_11457		hypothetical protein	7	0	0	141	100	100	inf	3.74234e-12	1.03985e-07	5.50767e-11	1	1	0	1	1
group_11507	prmC	Release factor glutamine methyltransferase	7	0	0	141	100	100	inf	3.74234e-12	1.03985e-07	5.50767e-11	1	1	0	1	1
group_11592		hypothetical protein	7	0	0	141	100	100	inf	3.74234e-12	1.03985e-07	5.50767e-11	1	1	0	1	1
group_11642	lacZ_1	Beta-galactosidase	7	0	0	141	100	100	inf	3.74234e-12	1.03985e-07	5.50767e-11	1	1	0	1	1
group_11658		hypothetical protein	7	0	0	141	100	100	inf	3.74234e-12	1.03985e-07	5.50767e-11	1	1	0	1	1
group_11707		hypothetical protein	7	0	0	141	100	100	inf	3.74234e-12	1.03985e-07	5.50767e-11	1	1	0	1	1
group_1177		hypothetical protein	7	0	0	141	100	100	inf	3.74234e-12	1.03985e-07	5.50767e-11	1	1	0	1	1
group_11854		hypothetical protein	7	0	0	141	100	100	inf	3.74234e-12	1.03985e-07	5.50767e-11	1	1	0	1	1
group_11945		hypothetical protein	7	0	0	141	100	100	inf	3.74234e-12	1.03985e-07	5.50767e-11	1	1	0	1	1
group_11979		hypothetical protein	7	0	0	141	100	100	inf	3.74234e-12	1.03985e-07	5.50767e-11	1	1	0	1	1
mshA_2		D-inositol-3-phosphate glycosyltransferase	7	0	0	141	100	100	inf	3.74234e-12	1.03985e-07	5.50767e-11	1	1	0	1	1
tcpN		TCP pilus virulence regulatory protein	7	0	0	141	100	100	inf	3.74234e-12	1.03985e-07	5.50767e-11	1	1	0	1	1
group_12145		hypothetical protein	7	0	0	141	100	100	inf	3.74234e-12	1.03985e-07	5.50767e-11	1	1	0	1	1
group_1222		hypothetical protein	7	0	0	141	100	100	inf	3.74234e-12	1.03985e-07	5.50767e-11	1	1	0	1	1
group_12233		hypothetical protein	7	0	0	141	100	100	inf	3.74234e-12	1.03985e-07	5.50767e-11	1	1	0	1	1
group_12286	btr_4	HTH-type transcriptional activator Btr	7	0	0	141	100	100	inf	3.74234e-12	1.03985e-07	5.50767e-11	1	1	0	1	1
group_12302	spo0J	Stage 0 sporulation protein J	7	0	0	141	100	100	inf	3.74234e-12	1.03985e-07	5.50767e-11	1	1	0	1	1
group_12392	cca	Multifunctional CCA protein	7	0	0	141	100	100	inf	3.74234e-12	1.03985e-07	5.50767e-11	1	1	0	1	1
group_12436	exoI_3	Beta-hexosaminidase	7	0	0	141	100	100	inf	3.74234e-12	1.03985e-07	5.50767e-11	1	1	0	1	1
group_12490	susC_19	TonB-dependent receptor SusC	7	0	0	141	100	100	inf	3.74234e-12	1.03985e-07	5.50767e-11	1	1	0	1	1
group_12511		hypothetical protein	7	0	0	141	100	100	inf	3.74234e-12	1.03985e-07	5.50767e-11	1	1	0	1	1
group_12578		hypothetical protein	7	0	0	141	100	100	inf	3.74234e-12	1.03985e-07	5.50767e-11	1	1	0	1	1
group_12620	coaE	Dephospho-CoA kinase	7	0	0	141	100	100	inf	3.74234e-12	1.03985e-07	5.50767e-11	1	1	0	1	1
group_12650		hypothetical protein	7	0	0	141	100	100	inf	3.74234e-12	1.03985e-07	5.50767e-11	1	1	0	1	1
group_12676		hypothetical protein	7	0	0	141	100	100	inf	3.74234e-12	1.03985e-07	5.50767e-11	1	1	0	1	1
group_12741		hypothetical protein	7	0	0	141	100	100	inf	3.74234e-12	1.03985e-07	5.50767e-11	1	1	0	1	1
group_12768	thiD	Hydroxymethylpyrimidine/phosphomethylpyrimidine kinase	7	0	0	141	100	100	inf	3.74234e-12	1.03985e-07	5.50767e-11	1	1	0	1	1
group_12798		hypothetical protein	7	0	0	141	100	100	inf	3.74234e-12	1.03985e-07	5.50767e-11	1	1	0	1	1
group_12841		hypothetical protein	7	0	0	141	100	100	inf	3.74234e-12	1.03985e-07	5.50767e-11	1	1	0	1	1
group_12868		hypothetical protein	7	0	0	141	100	100	inf	3.74234e-12	1.03985e-07	5.50767e-11	1	1	0	1	1
group_1292		hypothetical protein	7	0	0	141	100	100	inf	3.74234e-12	1.03985e-07	5.50767e-11	1	1	0	1	1
group_13002	yvaM	AB hydrolase superfamily protein YvaM	7	0	0	141	100	100	inf	3.74234e-12	1.03985e-07	5.50767e-11	1	1	0	1	1
group_13054		hypothetical protein	7	0	0	141	100	100	inf	3.74234e-12	1.03985e-07	5.50767e-11	1	1	0	1	1
group_13180		hypothetical protein	7	0	0	141	100	100	inf	3.74234e-12	1.03985e-07	5.50767e-11	1	1	0	1	1
group_13256		hypothetical protein	7	0	0	141	100	100	inf	3.74234e-12	1.03985e-07	5.50767e-11	1	1	0	1	1
group_13292		hypothetical protein	7	0	0	141	100	100	inf	3.74234e-12	1.03985e-07	5.50767e-11	1	1	0	1	1
group_13321		hypothetical protein	7	0	0	141	100	100	inf	3.74234e-12	1.03985e-07	5.50767e-11	1	1	0	1	1
group_13381	thiM	Hydroxyethylthiazole kinase	7	0	0	141	100	100	inf	3.74234e-12	1.03985e-07	5.50767e-11	1	1	0	1	1
group_13424		hypothetical protein	7	0	0	141	100	100	inf	3.74234e-12	1.03985e-07	5.50767e-11	1	1	0	1	1
group_13538	ngl	Peptide-N(4)-(N-acetyl-beta-D-glucosaminyl)asparagine amidase F	7	0	0	141	100	100	inf	3.74234e-12	1.03985e-07	5.50767e-11	1	1	0	1	1
group_13553		hypothetical protein	7	0	0	141	100	100	inf	3.74234e-12	1.03985e-07	5.50767e-11	1	1	0	1	1
group_13595		hypothetical protein	7	0	0	141	100	100	inf	3.74234e-12	1.03985e-07	5.50767e-11	1	1	0	1	1
group_1364		hypothetical protein	7	0	0	141	100	100	inf	3.74234e-12	1.03985e-07	5.50767e-11	1	1	0	1	1
group_13685	yccM_2	Putative electron transport protein YccM	7	0	0	141	100	100	inf	3.74234e-12	1.03985e-07	5.50767e-11	1	1	0	1	1
group_13759	yjaB_2	putative N-acetyltransferase YjaB	7	0	0	141	100	100	inf	3.74234e-12	1.03985e-07	5.50767e-11	1	1	0	1	1
group_13852		hypothetical protein	7	0	0	141	100	100	inf	3.74234e-12	1.03985e-07	5.50767e-11	1	1	0	1	1
group_13911		hypothetical protein	7	0	0	141	100	100	inf	3.74234e-12	1.03985e-07	5.50767e-11	1	1	0	1	1
group_1399		hypothetical protein	7	0	0	141	100	100	inf	3.74234e-12	1.03985e-07	5.50767e-11	1	1	0	1	1
fic		Adenosine monophosphate-protein transferase SoFic	7	0	0	141	100	100	inf	3.74234e-12	1.03985e-07	5.50767e-11	1	1	0	1	1
group_14053		hypothetical protein	7	0	0	141	100	100	inf	3.74234e-12	1.03985e-07	5.50767e-11	1	1	0	1	1
group_14085		hypothetical protein	7	0	0	141	100	100	inf	3.74234e-12	1.03985e-07	5.50767e-11	1	1	0	1	1
group_1415		hypothetical protein	7	0	0	141	100	100	inf	3.74234e-12	1.03985e-07	5.50767e-11	1	1	0	1	1
group_14182		hypothetical protein	7	0	0	141	100	100	inf	3.74234e-12	1.03985e-07	5.50767e-11	1	1	0	1	1
group_14196		hypothetical protein	7	0	0	141	100	100	inf	3.74234e-12	1.03985e-07	5.50767e-11	1	1	0	1	1
group_14260	limB_3	Limonene 1,2-monooxygenase	7	0	0	141	100	100	inf	3.74234e-12	1.03985e-07	5.50767e-11	1	1	0	1	1
group_1432		hypothetical protein	7	0	0	141	100	100	inf	3.74234e-12	1.03985e-07	5.50767e-11	1	1	0	1	1
group_14373		hypothetical protein	7	0	0	141	100	100	inf	3.74234e-12	1.03985e-07	5.50767e-11	1	1	0	1	1
group_14431		hypothetical protein	7	0	0	141	100	100	inf	3.74234e-12	1.03985e-07	5.50767e-11	1	1	0	1	1
group_14491		hypothetical protein	7	0	0	141	100	100	inf	3.74234e-12	1.03985e-07	5.50767e-11	1	1	0	1	1
group_14514	thrC	Threonine synthase	7	0	0	141	100	100	inf	3.74234e-12	1.03985e-07	5.50767e-11	1	1	0	1	1
group_14544	hemN_2	Oxygen-independent coproporphyrinogen-III oxidase-like protein	7	0	0	141	100	100	inf	3.74234e-12	1.03985e-07	5.50767e-11	1	1	0	1	1
group_14614		hypothetical protein	7	0	0	141	100	100	inf	3.74234e-12	1.03985e-07	5.50767e-11	1	1	0	1	1
group_14676		hypothetical protein	7	0	0	141	100	100	inf	3.74234e-12	1.03985e-07	5.50767e-11	1	1	0	1	1
group_14763		hypothetical protein	7	0	0	141	100	100	inf	3.74234e-12	1.03985e-07	5.50767e-11	1	1	0	1	1
group_14791		hypothetical protein	7	0	0	141	100	100	inf	3.74234e-12	1.03985e-07	5.50767e-11	1	1	0	1	1
group_14848	btuB_9	Vitamin B12 transporter BtuB	7	0	0	141	100	100	inf	3.74234e-12	1.03985e-07	5.50767e-11	1	1	0	1	1
group_14873		hypothetical protein	7	0	0	141	100	100	inf	3.74234e-12	1.03985e-07	5.50767e-11	1	1	0	1	1
group_14903		hypothetical protein	7	0	0	141	100	100	inf	3.74234e-12	1.03985e-07	5.50767e-11	1	1	0	1	1
group_1497	susC_11	TonB-dependent receptor SusC	7	0	0	141	100	100	inf	3.74234e-12	1.03985e-07	5.50767e-11	1	1	0	1	1
group_15075	sirC	Precorrin-2 dehydrogenase	7	0	0	141	100	100	inf	3.74234e-12	1.03985e-07	5.50767e-11	1	1	0	1	1
group_15109	chbR_5	HTH-type transcriptional regulator ChbR	7	0	0	141	100	100	inf	3.74234e-12	1.03985e-07	5.50767e-11	1	1	0	1	1
group_15222		hypothetical protein	7	0	0	141	100	100	inf	3.74234e-12	1.03985e-07	5.50767e-11	1	1	0	1	1
group_15291		hypothetical protein	7	0	0	141	100	100	inf	3.74234e-12	1.03985e-07	5.50767e-11	1	1	0	1	1
group_15321		hypothetical protein	7	0	0	141	100	100	inf	3.74234e-12	1.03985e-07	5.50767e-11	1	1	0	1	1
group_15417		hypothetical protein	7	0	0	141	100	100	inf	3.74234e-12	1.03985e-07	5.50767e-11	1	1	0	1	1
group_15441		hypothetical protein	7	0	0	141	100	100	inf	3.74234e-12	1.03985e-07	5.50767e-11	1	1	0	1	1
group_15520		hypothetical protein	7	0	0	141	100	100	inf	3.74234e-12	1.03985e-07	5.50767e-11	1	1	0	1	1
group_15572		hypothetical protein	7	0	0	141	100	100	inf	3.74234e-12	1.03985e-07	5.50767e-11	1	1	0	1	1
group_15632		hypothetical protein	7	0	0	141	100	100	inf	3.74234e-12	1.03985e-07	5.50767e-11	1	1	0	1	1
group_15697		hypothetical protein	7	0	0	141	100	100	inf	3.74234e-12	1.03985e-07	5.50767e-11	1	1	0	1	1
group_15727		hypothetical protein	7	0	0	141	100	100	inf	3.74234e-12	1.03985e-07	5.50767e-11	1	1	0	1	1
group_15766	vanW	Vancomycin B-type resistance protein VanW	7	0	0	141	100	100	inf	3.74234e-12	1.03985e-07	5.50767e-11	1	1	0	1	1
group_15831	thrB_1	Homoserine kinase	7	0	0	141	100	100	inf	3.74234e-12	1.03985e-07	5.50767e-11	1	1	0	1	1
group_15872		hypothetical protein	7	0	0	141	100	100	inf	3.74234e-12	1.03985e-07	5.50767e-11	1	1	0	1	1
group_15917	glgB	1,4-alpha-glucan branching enzyme GlgB	7	0	0	141	100	100	inf	3.74234e-12	1.03985e-07	5.50767e-11	1	1	0	1	1
group_16016		hypothetical protein	7	0	0	141	100	100	inf	3.74234e-12	1.03985e-07	5.50767e-11	1	1	0	1	1
group_16099	pheA	P-protein	7	0	0	141	100	100	inf	3.74234e-12	1.03985e-07	5.50767e-11	1	1	0	1	1
group_16177		hypothetical protein	7	0	0	141	100	100	inf	3.74234e-12	1.03985e-07	5.50767e-11	1	1	0	1	1
group_16211		hypothetical protein	7	0	0	141	100	100	inf	3.74234e-12	1.03985e-07	5.50767e-11	1	1	0	1	1
group_16293		hypothetical protein	7	0	0	141	100	100	inf	3.74234e-12	1.03985e-07	5.50767e-11	1	1	0	1	1
group_1634		hypothetical protein	7	0	0	141	100	100	inf	3.74234e-12	1.03985e-07	5.50767e-11	1	1	0	1	1
group_16408		hypothetical protein	7	0	0	141	100	100	inf	3.74234e-12	1.03985e-07	5.50767e-11	1	1	0	1	1
group_16437	feoB	Fe(2+) transporter FeoB	7	0	0	141	100	100	inf	3.74234e-12	1.03985e-07	5.50767e-11	1	1	0	1	1
group_16515		hypothetical protein	7	0	0	141	100	100	inf	3.74234e-12	1.03985e-07	5.50767e-11	1	1	0	1	1
group_16578	liaS	Sensor histidine kinase LiaS	7	0	0	141	100	100	inf	3.74234e-12	1.03985e-07	5.50767e-11	1	1	0	1	1
group_16741		hypothetical protein	7	0	0	141	100	100	inf	3.74234e-12	1.03985e-07	5.50767e-11	1	1	0	1	1
group_16788		hypothetical protein	7	0	0	141	100	100	inf	3.74234e-12	1.03985e-07	5.50767e-11	1	1	0	1	1
group_16809		Polyphosphate:ADP phosphotransferase	7	0	0	141	100	100	inf	3.74234e-12	1.03985e-07	5.50767e-11	1	1	0	1	1
group_16848		hypothetical protein	7	0	0	141	100	100	inf	3.74234e-12	1.03985e-07	5.50767e-11	1	1	0	1	1
betC_1		Choline-sulfatase	7	0	0	141	100	100	inf	3.74234e-12	1.03985e-07	5.50767e-11	1	1	0	1	1
group_16913		hypothetical protein	7	0	0	141	100	100	inf	3.74234e-12	1.03985e-07	5.50767e-11	1	1	0	1	1
group_16944		hypothetical protein	7	0	0	141	100	100	inf	3.74234e-12	1.03985e-07	5.50767e-11	1	1	0	1	1
group_17005	pbpE_6	Penicillin-binding protein 4*	7	0	0	141	100	100	inf	3.74234e-12	1.03985e-07	5.50767e-11	1	1	0	1	1
group_17111	flp_4	Protein flp	7	0	0	141	100	100	inf	3.74234e-12	1.03985e-07	5.50767e-11	1	1	0	1	1
group_17173		hypothetical protein	7	0	0	141	100	100	inf	3.74234e-12	1.03985e-07	5.50767e-11	1	1	0	1	1
group_17229	rhaR_5	HTH-type transcriptional activator RhaR	7	0	0	141	100	100	inf	3.74234e-12	1.03985e-07	5.50767e-11	1	1	0	1	1
group_17251		hypothetical protein	7	0	0	141	100	100	inf	3.74234e-12	1.03985e-07	5.50767e-11	1	1	0	1	1
group_17319		hypothetical protein	7	0	0	141	100	100	inf	3.74234e-12	1.03985e-07	5.50767e-11	1	1	0	1	1
group_17356	rhaS_8	HTH-type transcriptional activator RhaS	7	0	0	141	100	100	inf	3.74234e-12	1.03985e-07	5.50767e-11	1	1	0	1	1
group_17452		hypothetical protein	7	0	0	141	100	100	inf	3.74234e-12	1.03985e-07	5.50767e-11	1	1	0	1	1
group_17518		hypothetical protein	7	0	0	141	100	100	inf	3.74234e-12	1.03985e-07	5.50767e-11	1	1	0	1	1
group_17581	pkn1_2	Serine/threonine-protein kinase pkn1	7	0	0	141	100	100	inf	3.74234e-12	1.03985e-07	5.50767e-11	1	1	0	1	1
group_17623		hypothetical protein	7	0	0	141	100	100	inf	3.74234e-12	1.03985e-07	5.50767e-11	1	1	0	1	1
group_17684		hypothetical protein	7	0	0	141	100	100	inf	3.74234e-12	1.03985e-07	5.50767e-11	1	1	0	1	1
group_1774		hypothetical protein	7	0	0	141	100	100	inf	3.74234e-12	1.03985e-07	5.50767e-11	1	1	0	1	1
group_17780		hypothetical protein	7	0	0	141	100	100	inf	3.74234e-12	1.03985e-07	5.50767e-11	1	1	0	1	1
group_17843	ccsA	Cytochrome c biogenesis protein CcsA	7	0	0	141	100	100	inf	3.74234e-12	1.03985e-07	5.50767e-11	1	1	0	1	1
group_17915		hypothetical protein	7	0	0	141	100	100	inf	3.74234e-12	1.03985e-07	5.50767e-11	1	1	0	1	1
group_17950		hypothetical protein	7	0	0	141	100	100	inf	3.74234e-12	1.03985e-07	5.50767e-11	1	1	0	1	1
group_17997	macA_1	Macrolide export protein MacA	7	0	0	141	100	100	inf	3.74234e-12	1.03985e-07	5.50767e-11	1	1	0	1	1
group_18016	norG_2	HTH-type transcriptional regulator NorG	7	0	0	141	100	100	inf	3.74234e-12	1.03985e-07	5.50767e-11	1	1	0	1	1
group_18044		hypothetical protein	7	0	0	141	100	100	inf	3.74234e-12	1.03985e-07	5.50767e-11	1	1	0	1	1
group_18068		hypothetical protein	7	0	0	141	100	100	inf	3.74234e-12	1.03985e-07	5.50767e-11	1	1	0	1	1
group_18096		hypothetical protein	7	0	0	141	100	100	inf	3.74234e-12	1.03985e-07	5.50767e-11	1	1	0	1	1
group_18130		hypothetical protein	7	0	0	141	100	100	inf	3.74234e-12	1.03985e-07	5.50767e-11	1	1	0	1	1
group_18184		hypothetical protein	7	0	0	141	100	100	inf	3.74234e-12	1.03985e-07	5.50767e-11	1	1	0	1	1
group_18244		hypothetical protein	7	0	0	141	100	100	inf	3.74234e-12	1.03985e-07	5.50767e-11	1	1	0	1	1
group_18280		hypothetical protein	7	0	0	141	100	100	inf	3.74234e-12	1.03985e-07	5.50767e-11	1	1	0	1	1
group_1837	pchR_1	Regulatory protein PchR	7	0	0	141	100	100	inf	3.74234e-12	1.03985e-07	5.50767e-11	1	1	0	1	1
group_18386	estB_2	Esterase EstB	7	0	0	141	100	100	inf	3.74234e-12	1.03985e-07	5.50767e-11	1	1	0	1	1
group_18483	argC	N-acetyl-gamma-glutamyl-phosphate reductase	7	0	0	141	100	100	inf	3.74234e-12	1.03985e-07	5.50767e-11	1	1	0	1	1
group_18572		hypothetical protein	7	0	0	141	100	100	inf	3.74234e-12	1.03985e-07	5.50767e-11	1	1	0	1	1
group_18624		hypothetical protein	7	0	0	141	100	100	inf	3.74234e-12	1.03985e-07	5.50767e-11	1	1	0	1	1
group_18682	noeI	2-O-methyltransferase NoeI	7	0	0	141	100	100	inf	3.74234e-12	1.03985e-07	5.50767e-11	1	1	0	1	1
group_18754		hypothetical protein	7	0	0	141	100	100	inf	3.74234e-12	1.03985e-07	5.50767e-11	1	1	0	1	1
group_1878		hypothetical protein	7	0	0	141	100	100	inf	3.74234e-12	1.03985e-07	5.50767e-11	1	1	0	1	1
group_18790		hypothetical protein	7	0	0	141	100	100	inf	3.74234e-12	1.03985e-07	5.50767e-11	1	1	0	1	1
group_18842	yvgN	Glyoxal reductase	7	0	0	141	100	100	inf	3.74234e-12	1.03985e-07	5.50767e-11	1	1	0	1	1
group_18880		hypothetical protein	7	0	0	141	100	100	inf	3.74234e-12	1.03985e-07	5.50767e-11	1	1	0	1	1
group_18943		hypothetical protein	7	0	0	141	100	100	inf	3.74234e-12	1.03985e-07	5.50767e-11	1	1	0	1	1
group_18997	hlyD_3	Hemolysin secretion protein D, chromosomal	7	0	0	141	100	100	inf	3.74234e-12	1.03985e-07	5.50767e-11	1	1	0	1	1
group_19026	moaA1	GTP 3',8-cyclase 1	7	0	0	141	100	100	inf	3.74234e-12	1.03985e-07	5.50767e-11	1	1	0	1	1
group_19067	comEC	ComE operon protein 3	7	0	0	141	100	100	inf	3.74234e-12	1.03985e-07	5.50767e-11	1	1	0	1	1
group_19115		putative protein	7	0	0	141	100	100	inf	3.74234e-12	1.03985e-07	5.50767e-11	1	1	0	1	1
group_19150		hypothetical protein	7	0	0	141	100	100	inf	3.74234e-12	1.03985e-07	5.50767e-11	1	1	0	1	1
group_19161		hypothetical protein	7	0	0	141	100	100	inf	3.74234e-12	1.03985e-07	5.50767e-11	1	1	0	1	1
group_19203		hypothetical protein	7	0	0	141	100	100	inf	3.74234e-12	1.03985e-07	5.50767e-11	1	1	0	1	1
group_19250	slyA_1	Transcriptional regulator SlyA	7	0	0	141	100	100	inf	3.74234e-12	1.03985e-07	5.50767e-11	1	1	0	1	1
group_1931	araC_1	Arabinose operon regulatory protein	7	0	0	141	100	100	inf	3.74234e-12	1.03985e-07	5.50767e-11	1	1	0	1	1
group_19390	azoR1	FMN-dependent NADH-azoreductase 1	7	0	0	141	100	100	inf	3.74234e-12	1.03985e-07	5.50767e-11	1	1	0	1	1
group_19449	bcp_1	Peroxiredoxin Bcp	7	0	0	141	100	100	inf	3.74234e-12	1.03985e-07	5.50767e-11	1	1	0	1	1
group_19498		hypothetical protein	7	0	0	141	100	100	inf	3.74234e-12	1.03985e-07	5.50767e-11	1	1	0	1	1
group_19528		hypothetical protein	7	0	0	141	100	100	inf	3.74234e-12	1.03985e-07	5.50767e-11	1	1	0	1	1
group_19575		hypothetical protein	7	0	0	141	100	100	inf	3.74234e-12	1.03985e-07	5.50767e-11	1	1	0	1	1
group_19601		hypothetical protein	7	0	0	141	100	100	inf	3.74234e-12	1.03985e-07	5.50767e-11	1	1	0	1	1
group_1964	besA_2	Ferri-bacillibactin esterase BesA	7	0	0	141	100	100	inf	3.74234e-12	1.03985e-07	5.50767e-11	1	1	0	1	1
group_19674	rlmN	Dual-specificity RNA methyltransferase RlmN	7	0	0	141	100	100	inf	3.74234e-12	1.03985e-07	5.50767e-11	1	1	0	1	1
group_19683		hypothetical protein	7	0	0	141	100	100	inf	3.74234e-12	1.03985e-07	5.50767e-11	1	1	0	1	1
group_1973		hypothetical protein	7	0	0	141	100	100	inf	3.74234e-12	1.03985e-07	5.50767e-11	1	1	0	1	1
group_19770		hypothetical protein	7	0	0	141	100	100	inf	3.74234e-12	1.03985e-07	5.50767e-11	1	1	0	1	1
group_19797		hypothetical protein	7	0	0	141	100	100	inf	3.74234e-12	1.03985e-07	5.50767e-11	1	1	0	1	1
group_19838		hypothetical protein	7	0	0	141	100	100	inf	3.74234e-12	1.03985e-07	5.50767e-11	1	1	0	1	1
group_19871		hypothetical protein	7	0	0	141	100	100	inf	3.74234e-12	1.03985e-07	5.50767e-11	1	1	0	1	1
group_19924		hypothetical protein	7	0	0	141	100	100	inf	3.74234e-12	1.03985e-07	5.50767e-11	1	1	0	1	1
group_19984	ydhC	Inner membrane transport protein YdhC	7	0	0	141	100	100	inf	3.74234e-12	1.03985e-07	5.50767e-11	1	1	0	1	1
group_2007		hypothetical protein	7	0	0	141	100	100	inf	3.74234e-12	1.03985e-07	5.50767e-11	1	1	0	1	1
group_20139		hypothetical protein	7	0	0	141	100	100	inf	3.74234e-12	1.03985e-07	5.50767e-11	1	1	0	1	1
group_20174	pip_1	Proline iminopeptidase	7	0	0	141	100	100	inf	3.74234e-12	1.03985e-07	5.50767e-11	1	1	0	1	1
group_20229	thiE_2	Thiamine-phosphate synthase	7	0	0	141	100	100	inf	3.74234e-12	1.03985e-07	5.50767e-11	1	1	0	1	1
group_20256	trpD	Anthranilate phosphoribosyltransferase	7	0	0	141	100	100	inf	3.74234e-12	1.03985e-07	5.50767e-11	1	1	0	1	1
group_2031		hypothetical protein	7	0	0	141	100	100	inf	3.74234e-12	1.03985e-07	5.50767e-11	1	1	0	1	1
group_20343		hypothetical protein	7	0	0	141	100	100	inf	3.74234e-12	1.03985e-07	5.50767e-11	1	1	0	1	1
group_20429		hypothetical protein	7	0	0	141	100	100	inf	3.74234e-12	1.03985e-07	5.50767e-11	1	1	0	1	1
group_20456	ppaX	Pyrophosphatase PpaX	7	0	0	141	100	100	inf	3.74234e-12	1.03985e-07	5.50767e-11	1	1	0	1	1
group_20502		hypothetical protein	7	0	0	141	100	100	inf	3.74234e-12	1.03985e-07	5.50767e-11	1	1	0	1	1
group_2056	csaA	putative chaperone CsaA	7	0	0	141	100	100	inf	3.74234e-12	1.03985e-07	5.50767e-11	1	1	0	1	1
group_20653		hypothetical protein	7	0	0	141	100	100	inf	3.74234e-12	1.03985e-07	5.50767e-11	1	1	0	1	1
group_20739		hypothetical protein	7	0	0	141	100	100	inf	3.74234e-12	1.03985e-07	5.50767e-11	1	1	0	1	1
group_20816		hypothetical protein	7	0	0	141	100	100	inf	3.74234e-12	1.03985e-07	5.50767e-11	1	1	0	1	1
group_20883	pepA	Cytosol aminopeptidase	7	0	0	141	100	100	inf	3.74234e-12	1.03985e-07	5.50767e-11	1	1	0	1	1
group_20925		hypothetical protein	7	0	0	141	100	100	inf	3.74234e-12	1.03985e-07	5.50767e-11	1	1	0	1	1
group_20945	mnmC_2	tRNA 5-methylaminomethyl-2-thiouridine biosynthesis bifunctional protein MnmC	7	0	0	141	100	100	inf	3.74234e-12	1.03985e-07	5.50767e-11	1	1	0	1	1
group_21004		hypothetical protein	7	0	0	141	100	100	inf	3.74234e-12	1.03985e-07	5.50767e-11	1	1	0	1	1
group_21046		hypothetical protein	7	0	0	141	100	100	inf	3.74234e-12	1.03985e-07	5.50767e-11	1	1	0	1	1
group_21090		hypothetical protein	7	0	0	141	100	100	inf	3.74234e-12	1.03985e-07	5.50767e-11	1	1	0	1	1
group_21112		hypothetical protein	7	0	0	141	100	100	inf	3.74234e-12	1.03985e-07	5.50767e-11	1	1	0	1	1
group_21143	ribF	Riboflavin biosynthesis protein RibF	7	0	0	141	100	100	inf	3.74234e-12	1.03985e-07	5.50767e-11	1	1	0	1	1
group_212	nylB	6-aminohexanoate-dimer hydrolase	7	0	0	141	100	100	inf	3.74234e-12	1.03985e-07	5.50767e-11	1	1	0	1	1
group_21279		hypothetical protein	7	0	0	141	100	100	inf	3.74234e-12	1.03985e-07	5.50767e-11	1	1	0	1	1
group_21331	mleN	Malate-2H(+)/Na(+)-lactate antiporter	7	0	0	141	100	100	inf	3.74234e-12	1.03985e-07	5.50767e-11	1	1	0	1	1
group_21373	atpE	ATP synthase subunit c	7	0	0	141	100	100	inf	3.74234e-12	1.03985e-07	5.50767e-11	1	1	0	1	1
group_21426	rtxA	Multifunctional-autoprocessing repeats-in-toxin	7	0	0	141	100	100	inf	3.74234e-12	1.03985e-07	5.50767e-11	1	1	0	1	1
group_21441	def_3	Peptide deformylase	7	0	0	141	100	100	inf	3.74234e-12	1.03985e-07	5.50767e-11	1	1	0	1	1
group_21492		hypothetical protein	7	0	0	141	100	100	inf	3.74234e-12	1.03985e-07	5.50767e-11	1	1	0	1	1
group_21568		hypothetical protein	7	0	0	141	100	100	inf	3.74234e-12	1.03985e-07	5.50767e-11	1	1	0	1	1
group_21579	sglT	Sodium/glucose cotransporter	7	0	0	141	100	100	inf	3.74234e-12	1.03985e-07	5.50767e-11	1	1	0	1	1
pfeA_3		Ferric enterobactin receptor	7	0	0	141	100	100	inf	3.74234e-12	1.03985e-07	5.50767e-11	1	1	0	1	1
group_21709		hypothetical protein	7	0	0	141	100	100	inf	3.74234e-12	1.03985e-07	5.50767e-11	1	1	0	1	1
group_21785		hypothetical protein	7	0	0	141	100	100	inf	3.74234e-12	1.03985e-07	5.50767e-11	1	1	0	1	1
group_21866		hypothetical protein	7	0	0	141	100	100	inf	3.74234e-12	1.03985e-07	5.50767e-11	1	1	0	1	1
group_21890		hypothetical protein	7	0	0	141	100	100	inf	3.74234e-12	1.03985e-07	5.50767e-11	1	1	0	1	1
group_21927	mazG	Nucleoside triphosphate pyrophosphohydrolase	7	0	0	141	100	100	inf	3.74234e-12	1.03985e-07	5.50767e-11	1	1	0	1	1
group_21977		Putative 5'(3')-deoxyribonucleotidase	7	0	0	141	100	100	inf	3.74234e-12	1.03985e-07	5.50767e-11	1	1	0	1	1
group_21994		hypothetical protein	7	0	0	141	100	100	inf	3.74234e-12	1.03985e-07	5.50767e-11	1	1	0	1	1
group_22070		hypothetical protein	7	0	0	141	100	100	inf	3.74234e-12	1.03985e-07	5.50767e-11	1	1	0	1	1
ycjY		putative protein YcjY	7	0	0	141	100	100	inf	3.74234e-12	1.03985e-07	5.50767e-11	1	1	0	1	1
group_22299		hypothetical protein	7	0	0	141	100	100	inf	3.74234e-12	1.03985e-07	5.50767e-11	1	1	0	1	1
group_22407		hypothetical protein	7	0	0	141	100	100	inf	3.74234e-12	1.03985e-07	5.50767e-11	1	1	0	1	1
group_22449	per1_1	Extended-spectrum beta-lactamase PER-1	7	0	0	141	100	100	inf	3.74234e-12	1.03985e-07	5.50767e-11	1	1	0	1	1
group_22506	fabF_3	3-oxoacyl-[acyl-carrier-protein] synthase 2	7	0	0	141	100	100	inf	3.74234e-12	1.03985e-07	5.50767e-11	1	1	0	1	1
group_22551		hypothetical protein	7	0	0	141	100	100	inf	3.74234e-12	1.03985e-07	5.50767e-11	1	1	0	1	1
group_22606		hypothetical protein	7	0	0	141	100	100	inf	3.74234e-12	1.03985e-07	5.50767e-11	1	1	0	1	1
group_2267	zraS_1	Sensor protein ZraS	7	0	0	141	100	100	inf	3.74234e-12	1.03985e-07	5.50767e-11	1	1	0	1	1
group_22756		hypothetical protein	7	0	0	141	100	100	inf	3.74234e-12	1.03985e-07	5.50767e-11	1	1	0	1	1
group_22793		hypothetical protein	7	0	0	141	100	100	inf	3.74234e-12	1.03985e-07	5.50767e-11	1	1	0	1	1
group_22865	mobA	Molybdenum cofactor guanylyltransferase	7	0	0	141	100	100	inf	3.74234e-12	1.03985e-07	5.50767e-11	1	1	0	1	1
group_22916		hypothetical protein	7	0	0	141	100	100	inf	3.74234e-12	1.03985e-07	5.50767e-11	1	1	0	1	1
group_22958	glpK	Glycerol kinase	7	0	0	141	100	100	inf	3.74234e-12	1.03985e-07	5.50767e-11	1	1	0	1	1
group_2302		hypothetical protein	7	0	0	141	100	100	inf	3.74234e-12	1.03985e-07	5.50767e-11	1	1	0	1	1
group_23070	macB_4	Macrolide export ATP-binding/permease protein MacB	7	0	0	141	100	100	inf	3.74234e-12	1.03985e-07	5.50767e-11	1	1	0	1	1
group_2311	ddc_2	L-2,4-diaminobutyrate decarboxylase	7	0	0	141	100	100	inf	3.74234e-12	1.03985e-07	5.50767e-11	1	1	0	1	1
group_23135	kefF	Glutathione-regulated potassium-efflux system ancillary protein KefF	7	0	0	141	100	100	inf	3.74234e-12	1.03985e-07	5.50767e-11	1	1	0	1	1
group_23171	mepM_1	Murein DD-endopeptidase MepM	7	0	0	141	100	100	inf	3.74234e-12	1.03985e-07	5.50767e-11	1	1	0	1	1
group_23261	treA	Periplasmic trehalase	7	0	0	141	100	100	inf	3.74234e-12	1.03985e-07	5.50767e-11	1	1	0	1	1
group_23300		putative acetyl-CoA acyltransferase	7	0	0	141	100	100	inf	3.74234e-12	1.03985e-07	5.50767e-11	1	1	0	1	1
group_23351	cysI	Sulfite reductase [NADPH] hemoprotein beta-component	7	0	0	141	100	100	inf	3.74234e-12	1.03985e-07	5.50767e-11	1	1	0	1	1
group_23405		2-haloacrylate reductase	7	0	0	141	100	100	inf	3.74234e-12	1.03985e-07	5.50767e-11	1	1	0	1	1
group_23460		hypothetical protein	7	0	0	141	100	100	inf	3.74234e-12	1.03985e-07	5.50767e-11	1	1	0	1	1
group_23530	mshD_2	Mycothiol acetyltransferase	7	0	0	141	100	100	inf	3.74234e-12	1.03985e-07	5.50767e-11	1	1	0	1	1
group_23572	metH_2	Methionine synthase	7	0	0	141	100	100	inf	3.74234e-12	1.03985e-07	5.50767e-11	1	1	0	1	1
group_23638	yybR_5	putative HTH-type transcriptional regulator YybR	7	0	0	141	100	100	inf	3.74234e-12	1.03985e-07	5.50767e-11	1	1	0	1	1
group_23685		hypothetical protein	7	0	0	141	100	100	inf	3.74234e-12	1.03985e-07	5.50767e-11	1	1	0	1	1
group_23719		hypothetical protein	7	0	0	141	100	100	inf	3.74234e-12	1.03985e-07	5.50767e-11	1	1	0	1	1
group_23788	dapb3_1	Dipeptidyl aminopeptidase BIII	7	0	0	141	100	100	inf	3.74234e-12	1.03985e-07	5.50767e-11	1	1	0	1	1
group_23824		hypothetical protein	7	0	0	141	100	100	inf	3.74234e-12	1.03985e-07	5.50767e-11	1	1	0	1	1
group_23872	nylB'	6-aminohexanoate-dimer hydrolase	7	0	0	141	100	100	inf	3.74234e-12	1.03985e-07	5.50767e-11	1	1	0	1	1
group_23932		hypothetical protein	7	0	0	141	100	100	inf	3.74234e-12	1.03985e-07	5.50767e-11	1	1	0	1	1
group_23995		hypothetical protein	7	0	0	141	100	100	inf	3.74234e-12	1.03985e-07	5.50767e-11	1	1	0	1	1
group_24066		hypothetical protein	7	0	0	141	100	100	inf	3.74234e-12	1.03985e-07	5.50767e-11	1	1	0	1	1
group_241	kduI	4-deoxy-L-threo-5-hexosulose-uronate ketol-isomerase	7	0	0	141	100	100	inf	3.74234e-12	1.03985e-07	5.50767e-11	1	1	0	1	1
group_24151		hypothetical protein	7	0	0	141	100	100	inf	3.74234e-12	1.03985e-07	5.50767e-11	1	1	0	1	1
group_24171	vraR	Response regulator protein VraR	7	0	0	141	100	100	inf	3.74234e-12	1.03985e-07	5.50767e-11	1	1	0	1	1
btuF		Vitamin B12-binding protein	7	0	0	141	100	100	inf	3.74234e-12	1.03985e-07	5.50767e-11	1	1	0	1	1
group_24247		hypothetical protein	7	0	0	141	100	100	inf	3.74234e-12	1.03985e-07	5.50767e-11	1	1	0	1	1
group_24314		hypothetical protein	7	0	0	141	100	100	inf	3.74234e-12	1.03985e-07	5.50767e-11	1	1	0	1	1
group_2438		hypothetical protein	7	0	0	141	100	100	inf	3.74234e-12	1.03985e-07	5.50767e-11	1	1	0	1	1
group_2450		hypothetical protein	7	0	0	141	100	100	inf	3.74234e-12	1.03985e-07	5.50767e-11	1	1	0	1	1
group_24582	rmlD_2	dTDP-4-dehydrorhamnose reductase	7	0	0	141	100	100	inf	3.74234e-12	1.03985e-07	5.50767e-11	1	1	0	1	1
group_24621	fim1C	Putative fimbrium subunit Fim1C	7	0	0	141	100	100	inf	3.74234e-12	1.03985e-07	5.50767e-11	1	1	0	1	1
group_24672		hypothetical protein	7	0	0	141	100	100	inf	3.74234e-12	1.03985e-07	5.50767e-11	1	1	0	1	1
group_24697		hypothetical protein	7	0	0	141	100	100	inf	3.74234e-12	1.03985e-07	5.50767e-11	1	1	0	1	1
group_24737	lutB	Lactate utilization protein B	7	0	0	141	100	100	inf	3.74234e-12	1.03985e-07	5.50767e-11	1	1	0	1	1
group_24778		hypothetical protein	7	0	0	141	100	100	inf	3.74234e-12	1.03985e-07	5.50767e-11	1	1	0	1	1
group_24886	acpH	Acyl carrier protein phosphodiesterase	7	0	0	141	100	100	inf	3.74234e-12	1.03985e-07	5.50767e-11	1	1	0	1	1
group_24922		hypothetical protein	7	0	0	141	100	100	inf	3.74234e-12	1.03985e-07	5.50767e-11	1	1	0	1	1
group_24938		hypothetical protein	7	0	0	141	100	100	inf	3.74234e-12	1.03985e-07	5.50767e-11	1	1	0	1	1
group_2499	rhaS_10	HTH-type transcriptional activator RhaS	7	0	0	141	100	100	inf	3.74234e-12	1.03985e-07	5.50767e-11	1	1	0	1	1
group_25009	cocE_2	Cocaine esterase	7	0	0	141	100	100	inf	3.74234e-12	1.03985e-07	5.50767e-11	1	1	0	1	1
group_25062		hypothetical protein	7	0	0	141	100	100	inf	3.74234e-12	1.03985e-07	5.50767e-11	1	1	0	1	1
group_25086	tilS	tRNA(Ile)-lysidine synthase	7	0	0	141	100	100	inf	3.74234e-12	1.03985e-07	5.50767e-11	1	1	0	1	1
group_2511		hypothetical protein	7	0	0	141	100	100	inf	3.74234e-12	1.03985e-07	5.50767e-11	1	1	0	1	1
group_25145		hypothetical protein	7	0	0	141	100	100	inf	3.74234e-12	1.03985e-07	5.50767e-11	1	1	0	1	1
group_25197		hypothetical protein	7	0	0	141	100	100	inf	3.74234e-12	1.03985e-07	5.50767e-11	1	1	0	1	1
group_25230		hypothetical protein	7	0	0	141	100	100	inf	3.74234e-12	1.03985e-07	5.50767e-11	1	1	0	1	1
group_25303		hypothetical protein	7	0	0	141	100	100	inf	3.74234e-12	1.03985e-07	5.50767e-11	1	1	0	1	1
group_2533	ywaD_1	Aminopeptidase YwaD	7	0	0	141	100	100	inf	3.74234e-12	1.03985e-07	5.50767e-11	1	1	0	1	1
group_25429	aguA_2	Agmatine deiminase	7	0	0	141	100	100	inf	3.74234e-12	1.03985e-07	5.50767e-11	1	1	0	1	1
group_255		hypothetical protein	7	0	0	141	100	100	inf	3.74234e-12	1.03985e-07	5.50767e-11	1	1	0	1	1
group_2558		hypothetical protein	7	0	0	141	100	100	inf	3.74234e-12	1.03985e-07	5.50767e-11	1	1	0	1	1
group_25787		hypothetical protein	7	0	0	141	100	100	inf	3.74234e-12	1.03985e-07	5.50767e-11	1	1	0	1	1
rutB		Peroxyureidoacrylate/ureidoacrylate amidohydrolase RutB	7	0	0	141	100	100	inf	3.74234e-12	1.03985e-07	5.50767e-11	1	1	0	1	1
group_25866		hypothetical protein	7	0	0	141	100	100	inf	3.74234e-12	1.03985e-07	5.50767e-11	1	1	0	1	1
group_25997		hypothetical protein	7	0	0	141	100	100	inf	3.74234e-12	1.03985e-07	5.50767e-11	1	1	0	1	1
group_26036		putative zinc protease	7	0	0	141	100	100	inf	3.74234e-12	1.03985e-07	5.50767e-11	1	1	0	1	1
group_26124		hypothetical protein	7	0	0	141	100	100	inf	3.74234e-12	1.03985e-07	5.50767e-11	1	1	0	1	1
group_26175		hypothetical protein	7	0	0	141	100	100	inf	3.74234e-12	1.03985e-07	5.50767e-11	1	1	0	1	1
group_26257		hypothetical protein	7	0	0	141	100	100	inf	3.74234e-12	1.03985e-07	5.50767e-11	1	1	0	1	1
group_26278	phnX	Phosphonoacetaldehyde hydrolase	7	0	0	141	100	100	inf	3.74234e-12	1.03985e-07	5.50767e-11	1	1	0	1	1
apc4		Acetophenone carboxylase delta subunit	7	0	0	141	100	100	inf	3.74234e-12	1.03985e-07	5.50767e-11	1	1	0	1	1
group_26371		hypothetical protein	7	0	0	141	100	100	inf	3.74234e-12	1.03985e-07	5.50767e-11	1	1	0	1	1
group_26449		hypothetical protein	7	0	0	141	100	100	inf	3.74234e-12	1.03985e-07	5.50767e-11	1	1	0	1	1
group_26497		hypothetical protein	7	0	0	141	100	100	inf	3.74234e-12	1.03985e-07	5.50767e-11	1	1	0	1	1
group_26612	ftsH_2	ATP-dependent zinc metalloprotease FtsH	7	0	0	141	100	100	inf	3.74234e-12	1.03985e-07	5.50767e-11	1	1	0	1	1
group_2668	dipZ	Protein DipZ	7	0	0	141	100	100	inf	3.74234e-12	1.03985e-07	5.50767e-11	1	1	0	1	1
group_26750		hypothetical protein	7	0	0	141	100	100	inf	3.74234e-12	1.03985e-07	5.50767e-11	1	1	0	1	1
group_268	btuB_5	Vitamin B12 transporter BtuB	7	0	0	141	100	100	inf	3.74234e-12	1.03985e-07	5.50767e-11	1	1	0	1	1
group_26834	aviRb	23S rRNA (uridine(2479)-2'-O)-methyltransferase	7	0	0	141	100	100	inf	3.74234e-12	1.03985e-07	5.50767e-11	1	1	0	1	1
group_2688		hypothetical protein	7	0	0	141	100	100	inf	3.74234e-12	1.03985e-07	5.50767e-11	1	1	0	1	1
chbR_4		HTH-type transcriptional regulator ChbR	7	0	0	141	100	100	inf	3.74234e-12	1.03985e-07	5.50767e-11	1	1	0	1	1
group_26976		hypothetical protein	7	0	0	141	100	100	inf	3.74234e-12	1.03985e-07	5.50767e-11	1	1	0	1	1
group_27019		hypothetical protein	7	0	0	141	100	100	inf	3.74234e-12	1.03985e-07	5.50767e-11	1	1	0	1	1
group_27126	hsrA_2	putative transport protein HsrA	7	0	0	141	100	100	inf	3.74234e-12	1.03985e-07	5.50767e-11	1	1	0	1	1
group_27150		hypothetical protein	7	0	0	141	100	100	inf	3.74234e-12	1.03985e-07	5.50767e-11	1	1	0	1	1
group_27241		hypothetical protein	7	0	0	141	100	100	inf	3.74234e-12	1.03985e-07	5.50767e-11	1	1	0	1	1
group_2729		hypothetical protein	7	0	0	141	100	100	inf	3.74234e-12	1.03985e-07	5.50767e-11	1	1	0	1	1
group_27386	cusS_2	Sensor kinase CusS	7	0	0	141	100	100	inf	3.74234e-12	1.03985e-07	5.50767e-11	1	1	0	1	1
group_27542	azoB	NAD(P)H azoreductase	7	0	0	141	100	100	inf	3.74234e-12	1.03985e-07	5.50767e-11	1	1	0	1	1
group_27590	mutS2_3	Endonuclease MutS2	7	0	0	141	100	100	inf	3.74234e-12	1.03985e-07	5.50767e-11	1	1	0	1	1
group_27679		hypothetical protein	7	0	0	141	100	100	inf	3.74234e-12	1.03985e-07	5.50767e-11	1	1	0	1	1
group_27735	mntH	Divalent metal cation transporter MntH	7	0	0	141	100	100	inf	3.74234e-12	1.03985e-07	5.50767e-11	1	1	0	1	1
group_2785		hypothetical protein	7	0	0	141	100	100	inf	3.74234e-12	1.03985e-07	5.50767e-11	1	1	0	1	1
group_2840	kmo	Kynurenine 3-monooxygenase	7	0	0	141	100	100	inf	3.74234e-12	1.03985e-07	5.50767e-11	1	1	0	1	1
group_2877	thiN	Thiamine pyrophosphokinase	7	0	0	141	100	100	inf	3.74234e-12	1.03985e-07	5.50767e-11	1	1	0	1	1
group_2914	dctA_2	C4-dicarboxylate transport protein	7	0	0	141	100	100	inf	3.74234e-12	1.03985e-07	5.50767e-11	1	1	0	1	1
group_3001	aroB	3-dehydroquinate synthase	7	0	0	141	100	100	inf	3.74234e-12	1.03985e-07	5.50767e-11	1	1	0	1	1
group_3029		Bifunctional cytochrome P450/NADPH--P450 reductase	7	0	0	141	100	100	inf	3.74234e-12	1.03985e-07	5.50767e-11	1	1	0	1	1
group_3091	iutA_2	Ferric aerobactin receptor	7	0	0	141	100	100	inf	3.74234e-12	1.03985e-07	5.50767e-11	1	1	0	1	1
group_3128		putative oxidoreductase	7	0	0	141	100	100	inf	3.74234e-12	1.03985e-07	5.50767e-11	1	1	0	1	1
group_3145		hypothetical protein	7	0	0	141	100	100	inf	3.74234e-12	1.03985e-07	5.50767e-11	1	1	0	1	1
group_3211	cpnA	Cyclopentanol dehydrogenase	7	0	0	141	100	100	inf	3.74234e-12	1.03985e-07	5.50767e-11	1	1	0	1	1
group_3265		hypothetical protein	7	0	0	141	100	100	inf	3.74234e-12	1.03985e-07	5.50767e-11	1	1	0	1	1
group_3325		hypothetical protein	7	0	0	141	100	100	inf	3.74234e-12	1.03985e-07	5.50767e-11	1	1	0	1	1
group_3369	nreC_2	Oxygen regulatory protein NreC	7	0	0	141	100	100	inf	3.74234e-12	1.03985e-07	5.50767e-11	1	1	0	1	1
group_3432		hypothetical protein	7	0	0	141	100	100	inf	3.74234e-12	1.03985e-07	5.50767e-11	1	1	0	1	1
group_3461		hypothetical protein	7	0	0	141	100	100	inf	3.74234e-12	1.03985e-07	5.50767e-11	1	1	0	1	1
group_3552		hypothetical protein	7	0	0	141	100	100	inf	3.74234e-12	1.03985e-07	5.50767e-11	1	1	0	1	1
group_3629		hypothetical protein	7	0	0	141	100	100	inf	3.74234e-12	1.03985e-07	5.50767e-11	1	1	0	1	1
group_3722	atzC_2	N-isopropylammelide isopropyl amidohydrolase	7	0	0	141	100	100	inf	3.74234e-12	1.03985e-07	5.50767e-11	1	1	0	1	1
group_3769		hypothetical protein	7	0	0	141	100	100	inf	3.74234e-12	1.03985e-07	5.50767e-11	1	1	0	1	1
group_3797	lagD_2	Lactococcin-G-processing and transport ATP-binding protein LagD	7	0	0	141	100	100	inf	3.74234e-12	1.03985e-07	5.50767e-11	1	1	0	1	1
group_3850		hypothetical protein	7	0	0	141	100	100	inf	3.74234e-12	1.03985e-07	5.50767e-11	1	1	0	1	1
group_3896		hypothetical protein	7	0	0	141	100	100	inf	3.74234e-12	1.03985e-07	5.50767e-11	1	1	0	1	1
group_3925		hypothetical protein	7	0	0	141	100	100	inf	3.74234e-12	1.03985e-07	5.50767e-11	1	1	0	1	1
group_3973		hypothetical protein	7	0	0	141	100	100	inf	3.74234e-12	1.03985e-07	5.50767e-11	1	1	0	1	1
group_4065	degU	Transcriptional regulatory protein DegU	7	0	0	141	100	100	inf	3.74234e-12	1.03985e-07	5.50767e-11	1	1	0	1	1
group_4113		hypothetical protein	7	0	0	141	100	100	inf	3.74234e-12	1.03985e-07	5.50767e-11	1	1	0	1	1
aacA4		Aminoglycoside N(6')-acetyltransferase type 1	7	0	0	141	100	100	inf	3.74234e-12	1.03985e-07	5.50767e-11	1	1	0	1	1
group_4225	crtK-2	Tryptophan-rich protein TspO	7	0	0	141	100	100	inf	3.74234e-12	1.03985e-07	5.50767e-11	1	1	0	1	1
group_4285		hypothetical protein	7	0	0	141	100	100	inf	3.74234e-12	1.03985e-07	5.50767e-11	1	1	0	1	1
group_4300		hypothetical protein	7	0	0	141	100	100	inf	3.74234e-12	1.03985e-07	5.50767e-11	1	1	0	1	1
group_4337		hypothetical protein	7	0	0	141	100	100	inf	3.74234e-12	1.03985e-07	5.50767e-11	1	1	0	1	1
group_4405		hypothetical protein	7	0	0	141	100	100	inf	3.74234e-12	1.03985e-07	5.50767e-11	1	1	0	1	1
group_4464	phrA	Deoxyribodipyrimidine photo-lyase	7	0	0	141	100	100	inf	3.74234e-12	1.03985e-07	5.50767e-11	1	1	0	1	1
group_455	mccF	Microcin C7 self-immunity protein MccF	7	0	0	141	100	100	inf	3.74234e-12	1.03985e-07	5.50767e-11	1	1	0	1	1
group_4591		hypothetical protein	7	0	0	141	100	100	inf	3.74234e-12	1.03985e-07	5.50767e-11	1	1	0	1	1
group_4608		hypothetical protein	7	0	0	141	100	100	inf	3.74234e-12	1.03985e-07	5.50767e-11	1	1	0	1	1
group_4638	btuB_3	Vitamin B12 transporter BtuB	7	0	0	141	100	100	inf	3.74234e-12	1.03985e-07	5.50767e-11	1	1	0	1	1
group_4676		hypothetical protein	7	0	0	141	100	100	inf	3.74234e-12	1.03985e-07	5.50767e-11	1	1	0	1	1
group_4705	fmt	Methionyl-tRNA formyltransferase	7	0	0	141	100	100	inf	3.74234e-12	1.03985e-07	5.50767e-11	1	1	0	1	1
group_4748		Glucose 1-dehydrogenase	7	0	0	141	100	100	inf	3.74234e-12	1.03985e-07	5.50767e-11	1	1	0	1	1
group_4806		hypothetical protein	7	0	0	141	100	100	inf	3.74234e-12	1.03985e-07	5.50767e-11	1	1	0	1	1
group_4860		hypothetical protein	7	0	0	141	100	100	inf	3.74234e-12	1.03985e-07	5.50767e-11	1	1	0	1	1
group_4909	lipB	Octanoyltransferase	7	0	0	141	100	100	inf	3.74234e-12	1.03985e-07	5.50767e-11	1	1	0	1	1
group_4942	estD	Esterase EstD	7	0	0	141	100	100	inf	3.74234e-12	1.03985e-07	5.50767e-11	1	1	0	1	1
group_4991		hypothetical protein	7	0	0	141	100	100	inf	3.74234e-12	1.03985e-07	5.50767e-11	1	1	0	1	1
group_5027		hypothetical protein	7	0	0	141	100	100	inf	3.74234e-12	1.03985e-07	5.50767e-11	1	1	0	1	1
group_5084		hypothetical protein	7	0	0	141	100	100	inf	3.74234e-12	1.03985e-07	5.50767e-11	1	1	0	1	1
group_5125		hypothetical protein	7	0	0	141	100	100	inf	3.74234e-12	1.03985e-07	5.50767e-11	1	1	0	1	1
group_5179	agaA_1	Alpha-galactosidase A	7	0	0	141	100	100	inf	3.74234e-12	1.03985e-07	5.50767e-11	1	1	0	1	1
group_5206	kdgA_1	KHG/KDPG aldolase	7	0	0	141	100	100	inf	3.74234e-12	1.03985e-07	5.50767e-11	1	1	0	1	1
group_5247		hypothetical protein	7	0	0	141	100	100	inf	3.74234e-12	1.03985e-07	5.50767e-11	1	1	0	1	1
group_5321		Aminoglycoside N(6')-acetyltransferase type 1	7	0	0	141	100	100	inf	3.74234e-12	1.03985e-07	5.50767e-11	1	1	0	1	1
group_5366		hypothetical protein	7	0	0	141	100	100	inf	3.74234e-12	1.03985e-07	5.50767e-11	1	1	0	1	1
group_5404		hypothetical protein	7	0	0	141	100	100	inf	3.74234e-12	1.03985e-07	5.50767e-11	1	1	0	1	1
group_5440		hypothetical protein	7	0	0	141	100	100	inf	3.74234e-12	1.03985e-07	5.50767e-11	1	1	0	1	1
group_5522	yceI_1	Protein YceI	7	0	0	141	100	100	inf	3.74234e-12	1.03985e-07	5.50767e-11	1	1	0	1	1
group_5588	tenA	Aminopyrimidine aminohydrolase	7	0	0	141	100	100	inf	3.74234e-12	1.03985e-07	5.50767e-11	1	1	0	1	1
group_570	yydH	Putative peptide zinc metalloprotease protein YydH	7	0	0	141	100	100	inf	3.74234e-12	1.03985e-07	5.50767e-11	1	1	0	1	1
group_5732	spxA	Regulatory protein Spx	7	0	0	141	100	100	inf	3.74234e-12	1.03985e-07	5.50767e-11	1	1	0	1	1
group_5816	hisB	Histidine biosynthesis bifunctional protein HisB	7	0	0	141	100	100	inf	3.74234e-12	1.03985e-07	5.50767e-11	1	1	0	1	1
group_585		hypothetical protein	7	0	0	141	100	100	inf	3.74234e-12	1.03985e-07	5.50767e-11	1	1	0	1	1
group_5910		hypothetical protein	7	0	0	141	100	100	inf	3.74234e-12	1.03985e-07	5.50767e-11	1	1	0	1	1
group_5938		hypothetical protein	7	0	0	141	100	100	inf	3.74234e-12	1.03985e-07	5.50767e-11	1	1	0	1	1
group_5964	copA_3	Copper resistance protein A	7	0	0	141	100	100	inf	3.74234e-12	1.03985e-07	5.50767e-11	1	1	0	1	1
group_609	stp	Multidrug resistance protein Stp	7	0	0	141	100	100	inf	3.74234e-12	1.03985e-07	5.50767e-11	1	1	0	1	1
group_6158	xylB	Xylulose kinase	7	0	0	141	100	100	inf	3.74234e-12	1.03985e-07	5.50767e-11	1	1	0	1	1
group_6226	ada	Bifunctional transcriptional activator/DNA repair enzyme Ada	7	0	0	141	100	100	inf	3.74234e-12	1.03985e-07	5.50767e-11	1	1	0	1	1
group_6260		hypothetical protein	7	0	0	141	100	100	inf	3.74234e-12	1.03985e-07	5.50767e-11	1	1	0	1	1
group_63	msrB_1	Peptide methionine sulfoxide reductase MsrB	7	0	0	141	100	100	inf	3.74234e-12	1.03985e-07	5.50767e-11	1	1	0	1	1
group_6386		hypothetical protein	7	0	0	141	100	100	inf	3.74234e-12	1.03985e-07	5.50767e-11	1	1	0	1	1
group_6430		hypothetical protein	7	0	0	141	100	100	inf	3.74234e-12	1.03985e-07	5.50767e-11	1	1	0	1	1
group_6499		DNA base-flipping protein	7	0	0	141	100	100	inf	3.74234e-12	1.03985e-07	5.50767e-11	1	1	0	1	1
group_6519	sseA	3-mercaptopyruvate sulfurtransferase	7	0	0	141	100	100	inf	3.74234e-12	1.03985e-07	5.50767e-11	1	1	0	1	1
group_6555		hypothetical protein	7	0	0	141	100	100	inf	3.74234e-12	1.03985e-07	5.50767e-11	1	1	0	1	1
group_6615	pkn1_1	Serine/threonine-protein kinase pkn1	7	0	0	141	100	100	inf	3.74234e-12	1.03985e-07	5.50767e-11	1	1	0	1	1
group_6650		hypothetical protein	7	0	0	141	100	100	inf	3.74234e-12	1.03985e-07	5.50767e-11	1	1	0	1	1
group_6675		hypothetical protein	7	0	0	141	100	100	inf	3.74234e-12	1.03985e-07	5.50767e-11	1	1	0	1	1
group_6707	atsA_1	Arylsulfatase	7	0	0	141	100	100	inf	3.74234e-12	1.03985e-07	5.50767e-11	1	1	0	1	1
group_6790	rclC_2	Inner membrane protein RclC	7	0	0	141	100	100	inf	3.74234e-12	1.03985e-07	5.50767e-11	1	1	0	1	1
group_681	btsS_4	Sensor histidine kinase BtsS	7	0	0	141	100	100	inf	3.74234e-12	1.03985e-07	5.50767e-11	1	1	0	1	1
group_684		hypothetical protein	7	0	0	141	100	100	inf	3.74234e-12	1.03985e-07	5.50767e-11	1	1	0	1	1
group_6864	ygeA	Putative racemase YgeA	7	0	0	141	100	100	inf	3.74234e-12	1.03985e-07	5.50767e-11	1	1	0	1	1
group_6900		hypothetical protein	7	0	0	141	100	100	inf	3.74234e-12	1.03985e-07	5.50767e-11	1	1	0	1	1
group_6956	moaC	Cyclic pyranopterin monophosphate synthase	7	0	0	141	100	100	inf	3.74234e-12	1.03985e-07	5.50767e-11	1	1	0	1	1
group_700	pepN_4	Aminopeptidase N	7	0	0	141	100	100	inf	3.74234e-12	1.03985e-07	5.50767e-11	1	1	0	1	1
group_7033	paaH	3-hydroxyadipyl-CoA dehydrogenase	7	0	0	141	100	100	inf	3.74234e-12	1.03985e-07	5.50767e-11	1	1	0	1	1
group_7129	clpP_2	ATP-dependent Clp protease proteolytic subunit	7	0	0	141	100	100	inf	3.74234e-12	1.03985e-07	5.50767e-11	1	1	0	1	1
group_7164		hypothetical protein	7	0	0	141	100	100	inf	3.74234e-12	1.03985e-07	5.50767e-11	1	1	0	1	1
group_7232		hypothetical protein	7	0	0	141	100	100	inf	3.74234e-12	1.03985e-07	5.50767e-11	1	1	0	1	1
group_7293		hypothetical protein	7	0	0	141	100	100	inf	3.74234e-12	1.03985e-07	5.50767e-11	1	1	0	1	1
group_7323		hypothetical protein	7	0	0	141	100	100	inf	3.74234e-12	1.03985e-07	5.50767e-11	1	1	0	1	1
group_7353		hypothetical protein	7	0	0	141	100	100	inf	3.74234e-12	1.03985e-07	5.50767e-11	1	1	0	1	1
group_7376		hypothetical protein	7	0	0	141	100	100	inf	3.74234e-12	1.03985e-07	5.50767e-11	1	1	0	1	1
group_7472		hypothetical protein	7	0	0	141	100	100	inf	3.74234e-12	1.03985e-07	5.50767e-11	1	1	0	1	1
group_7507	azoR	FMN-dependent NADH-azoreductase	7	0	0	141	100	100	inf	3.74234e-12	1.03985e-07	5.50767e-11	1	1	0	1	1
group_7539		hypothetical protein	7	0	0	141	100	100	inf	3.74234e-12	1.03985e-07	5.50767e-11	1	1	0	1	1
group_7566		hypothetical protein	7	0	0	141	100	100	inf	3.74234e-12	1.03985e-07	5.50767e-11	1	1	0	1	1
group_7610		hypothetical protein	7	0	0	141	100	100	inf	3.74234e-12	1.03985e-07	5.50767e-11	1	1	0	1	1
group_7620	besA_1	Ferri-bacillibactin esterase BesA	7	0	0	141	100	100	inf	3.74234e-12	1.03985e-07	5.50767e-11	1	1	0	1	1
group_7658		hypothetical protein	7	0	0	141	100	100	inf	3.74234e-12	1.03985e-07	5.50767e-11	1	1	0	1	1
group_7729		hypothetical protein	7	0	0	141	100	100	inf	3.74234e-12	1.03985e-07	5.50767e-11	1	1	0	1	1
group_7768	srpA	Catalase-related peroxidase	7	0	0	141	100	100	inf	3.74234e-12	1.03985e-07	5.50767e-11	1	1	0	1	1
group_7811		hypothetical protein	7	0	0	141	100	100	inf	3.74234e-12	1.03985e-07	5.50767e-11	1	1	0	1	1
group_7884		hypothetical protein	7	0	0	141	100	100	inf	3.74234e-12	1.03985e-07	5.50767e-11	1	1	0	1	1
group_7890		hypothetical protein	7	0	0	141	100	100	inf	3.74234e-12	1.03985e-07	5.50767e-11	1	1	0	1	1
group_7937		hypothetical protein	7	0	0	141	100	100	inf	3.74234e-12	1.03985e-07	5.50767e-11	1	1	0	1	1
group_801		hypothetical protein	7	0	0	141	100	100	inf	3.74234e-12	1.03985e-07	5.50767e-11	1	1	0	1	1
group_8099		hypothetical protein	7	0	0	141	100	100	inf	3.74234e-12	1.03985e-07	5.50767e-11	1	1	0	1	1
group_8125		hypothetical protein	7	0	0	141	100	100	inf	3.74234e-12	1.03985e-07	5.50767e-11	1	1	0	1	1
group_8155	hmuU_2	Hemin transport system permease protein HmuU	7	0	0	141	100	100	inf	3.74234e-12	1.03985e-07	5.50767e-11	1	1	0	1	1
group_8214		hypothetical protein	7	0	0	141	100	100	inf	3.74234e-12	1.03985e-07	5.50767e-11	1	1	0	1	1
group_8279		D-alanyl-D-alanine carboxypeptidase	7	0	0	141	100	100	inf	3.74234e-12	1.03985e-07	5.50767e-11	1	1	0	1	1
group_831		hypothetical protein	7	0	0	141	100	100	inf	3.74234e-12	1.03985e-07	5.50767e-11	1	1	0	1	1
group_8335	surE	5'-nucleotidase SurE	7	0	0	141	100	100	inf	3.74234e-12	1.03985e-07	5.50767e-11	1	1	0	1	1
group_8376		hypothetical protein	7	0	0	141	100	100	inf	3.74234e-12	1.03985e-07	5.50767e-11	1	1	0	1	1
group_8414	yybR_6	putative HTH-type transcriptional regulator YybR	7	0	0	141	100	100	inf	3.74234e-12	1.03985e-07	5.50767e-11	1	1	0	1	1
group_8443		hypothetical protein	7	0	0	141	100	100	inf	3.74234e-12	1.03985e-07	5.50767e-11	1	1	0	1	1
group_8474		hypothetical protein	7	0	0	141	100	100	inf	3.74234e-12	1.03985e-07	5.50767e-11	1	1	0	1	1
group_8552		hypothetical protein	7	0	0	141	100	100	inf	3.74234e-12	1.03985e-07	5.50767e-11	1	1	0	1	1
group_8604		hypothetical protein	7	0	0	141	100	100	inf	3.74234e-12	1.03985e-07	5.50767e-11	1	1	0	1	1
group_8676	cysD	Sulfate adenylyltransferase subunit 2	7	0	0	141	100	100	inf	3.74234e-12	1.03985e-07	5.50767e-11	1	1	0	1	1
group_8721		hypothetical protein	7	0	0	141	100	100	inf	3.74234e-12	1.03985e-07	5.50767e-11	1	1	0	1	1
group_8876		hypothetical protein	7	0	0	141	100	100	inf	3.74234e-12	1.03985e-07	5.50767e-11	1	1	0	1	1
group_8953		hypothetical protein	7	0	0	141	100	100	inf	3.74234e-12	1.03985e-07	5.50767e-11	1	1	0	1	1
group_8983		hypothetical protein	7	0	0	141	100	100	inf	3.74234e-12	1.03985e-07	5.50767e-11	1	1	0	1	1
group_9025	hutH	Histidine ammonia-lyase	7	0	0	141	100	100	inf	3.74234e-12	1.03985e-07	5.50767e-11	1	1	0	1	1
group_9050		hypothetical protein	7	0	0	141	100	100	inf	3.74234e-12	1.03985e-07	5.50767e-11	1	1	0	1	1
group_9117	mtnN	5'-methylthioadenosine/S-adenosylhomocysteine nucleosidase	7	0	0	141	100	100	inf	3.74234e-12	1.03985e-07	5.50767e-11	1	1	0	1	1
group_9186	folP	Dihydropteroate synthase	7	0	0	141	100	100	inf	3.74234e-12	1.03985e-07	5.50767e-11	1	1	0	1	1
group_9277		hypothetical protein	7	0	0	141	100	100	inf	3.74234e-12	1.03985e-07	5.50767e-11	1	1	0	1	1
group_9297		hypothetical protein	7	0	0	141	100	100	inf	3.74234e-12	1.03985e-07	5.50767e-11	1	1	0	1	1
group_936	clcA_3	H(+)/Cl(-) exchange transporter ClcA	7	0	0	141	100	100	inf	3.74234e-12	1.03985e-07	5.50767e-11	1	1	0	1	1
group_9405		hypothetical protein	7	0	0	141	100	100	inf	3.74234e-12	1.03985e-07	5.50767e-11	1	1	0	1	1
bepA_3		Beta-barrel assembly-enhancing protease	7	0	0	141	100	100	inf	3.74234e-12	1.03985e-07	5.50767e-11	1	1	0	1	1
group_9486		hypothetical protein	7	0	0	141	100	100	inf	3.74234e-12	1.03985e-07	5.50767e-11	1	1	0	1	1
group_9539		hypothetical protein	7	0	0	141	100	100	inf	3.74234e-12	1.03985e-07	5.50767e-11	1	1	0	1	1
group_958	argB	Acetylglutamate kinase	7	0	0	141	100	100	inf	3.74234e-12	1.03985e-07	5.50767e-11	1	1	0	1	1
group_9651	ettA	Energy-dependent translational throttle protein EttA	7	0	0	141	100	100	inf	3.74234e-12	1.03985e-07	5.50767e-11	1	1	0	1	1
group_9693		hypothetical protein	7	0	0	141	100	100	inf	3.74234e-12	1.03985e-07	5.50767e-11	1	1	0	1	1
group_9735		hypothetical protein	7	0	0	141	100	100	inf	3.74234e-12	1.03985e-07	5.50767e-11	1	1	0	1	1
group_9774		Aminopeptidase S	7	0	0	141	100	100	inf	3.74234e-12	1.03985e-07	5.50767e-11	1	1	0	1	1
group_9810		hypothetical protein	7	0	0	141	100	100	inf	3.74234e-12	1.03985e-07	5.50767e-11	1	1	0	1	1
group_9854		hypothetical protein	7	0	0	141	100	100	inf	3.74234e-12	1.03985e-07	5.50767e-11	1	1	0	1	1
group_9941	yfeX	putative deferrochelatase/peroxidase YfeX	7	0	0	141	100	100	inf	3.74234e-12	1.03985e-07	5.50767e-11	1	1	0	1	1
group_10030		hypothetical protein	7	0	0	141	100	100	inf	3.74234e-12	1.03985e-07	5.50767e-11	1	1	0	1	1
group_10059	plcN	Non-hemolytic phospholipase C	7	0	0	141	100	100	inf	3.74234e-12	1.03985e-07	5.50767e-11	1	1	0	1	1
group_10128	arfB	Peptidyl-tRNA hydrolase ArfB	7	0	0	141	100	100	inf	3.74234e-12	1.03985e-07	5.50767e-11	1	1	0	1	1
group_10212		hypothetical protein	7	0	0	141	100	100	inf	3.74234e-12	1.03985e-07	5.50767e-11	1	1	0	1	1
group_10299		hypothetical protein	7	0	0	141	100	100	inf	3.74234e-12	1.03985e-07	5.50767e-11	1	1	0	1	1
group_1035		hypothetical protein	7	0	0	141	100	100	inf	3.74234e-12	1.03985e-07	5.50767e-11	1	1	0	1	1
group_10390		hypothetical protein	7	0	0	141	100	100	inf	3.74234e-12	1.03985e-07	5.50767e-11	1	1	0	1	1
group_10448		hypothetical protein	7	0	0	141	100	100	inf	3.74234e-12	1.03985e-07	5.50767e-11	1	1	0	1	1
group_10485	glpQ_3	Glycerophosphodiester phosphodiesterase	7	0	0	141	100	100	inf	3.74234e-12	1.03985e-07	5.50767e-11	1	1	0	1	1
group_10531	paaE_1	1,2-phenylacetyl-CoA epoxidase, subunit E	7	0	0	141	100	100	inf	3.74234e-12	1.03985e-07	5.50767e-11	1	1	0	1	1
group_10613	crt_3	Short-chain-enoyl-CoA hydratase	7	0	0	141	100	100	inf	3.74234e-12	1.03985e-07	5.50767e-11	1	1	0	1	1
group_10657	susC_1	TonB-dependent receptor SusC	7	0	0	141	100	100	inf	3.74234e-12	1.03985e-07	5.50767e-11	1	1	0	1	1
group_107	dcyD	D-cysteine desulfhydrase	7	0	0	141	100	100	inf	3.74234e-12	1.03985e-07	5.50767e-11	1	1	0	1	1
zraR_3		Transcriptional regulatory protein ZraR	7	0	0	141	100	100	inf	3.74234e-12	1.03985e-07	5.50767e-11	1	1	0	1	1
group_10782		hypothetical protein	7	0	0	141	100	100	inf	3.74234e-12	1.03985e-07	5.50767e-11	1	1	0	1	1
group_10845		hypothetical protein	7	0	0	141	100	100	inf	3.74234e-12	1.03985e-07	5.50767e-11	1	1	0	1	1
group_1089	baiA	3-alpha-hydroxycholanate dehydrogenase (NADP(+))	7	0	0	141	100	100	inf	3.74234e-12	1.03985e-07	5.50767e-11	1	1	0	1	1
group_10909	aguA_1	Agmatine deiminase	7	0	0	141	100	100	inf	3.74234e-12	1.03985e-07	5.50767e-11	1	1	0	1	1
group_10981	pfeA_2	Ferric enterobactin receptor	7	0	0	141	100	100	inf	3.74234e-12	1.03985e-07	5.50767e-11	1	1	0	1	1
cysL		HTH-type transcriptional regulator CysL	7	0	0	141	100	100	inf	3.74234e-12	1.03985e-07	5.50767e-11	1	1	0	1	1
group_11087	trpB	Tryptophan synthase beta chain	7	0	0	141	100	100	inf	3.74234e-12	1.03985e-07	5.50767e-11	1	1	0	1	1
group_11109	yliI	Aldose sugar dehydrogenase YliI	7	0	0	141	100	100	inf	3.74234e-12	1.03985e-07	5.50767e-11	1	1	0	1	1
group_11150		hypothetical protein	7	0	0	141	100	100	inf	3.74234e-12	1.03985e-07	5.50767e-11	1	1	0	1	1
group_11232	hemC	Porphobilinogen deaminase	7	0	0	141	100	100	inf	3.74234e-12	1.03985e-07	5.50767e-11	1	1	0	1	1
group_11289		hypothetical protein	7	0	0	141	100	100	inf	3.74234e-12	1.03985e-07	5.50767e-11	1	1	0	1	1
group_11349		hypothetical protein	7	0	0	141	100	100	inf	3.74234e-12	1.03985e-07	5.50767e-11	1	1	0	1	1
group_11380	polA	DNA polymerase I	7	0	0	141	100	100	inf	3.74234e-12	1.03985e-07	5.50767e-11	1	1	0	1	1
group_11421		hypothetical protein	7	0	0	141	100	100	inf	3.74234e-12	1.03985e-07	5.50767e-11	1	1	0	1	1
group_11470	endOF2	Endo-beta-N-acetylglucosaminidase F2	7	0	0	141	100	100	inf	3.74234e-12	1.03985e-07	5.50767e-11	1	1	0	1	1
group_11554		hypothetical protein	7	0	0	141	100	100	inf	3.74234e-12	1.03985e-07	5.50767e-11	1	1	0	1	1
group_11616	nicR	HTH-type transcriptional repressor NicR	7	0	0	141	100	100	inf	3.74234e-12	1.03985e-07	5.50767e-11	1	1	0	1	1
group_11644	rhaR_1	HTH-type transcriptional activator RhaR	7	0	0	141	100	100	inf	3.74234e-12	1.03985e-07	5.50767e-11	1	1	0	1	1
group_11660		hypothetical protein	7	0	0	141	100	100	inf	3.74234e-12	1.03985e-07	5.50767e-11	1	1	0	1	1
group_11716		hypothetical protein	7	0	0	141	100	100	inf	3.74234e-12	1.03985e-07	5.50767e-11	1	1	0	1	1
group_11787		hypothetical protein	7	0	0	141	100	100	inf	3.74234e-12	1.03985e-07	5.50767e-11	1	1	0	1	1
group_11903		hypothetical protein	7	0	0	141	100	100	inf	3.74234e-12	1.03985e-07	5.50767e-11	1	1	0	1	1
group_11956		hypothetical protein	7	0	0	141	100	100	inf	3.74234e-12	1.03985e-07	5.50767e-11	1	1	0	1	1
group_11987		hypothetical protein	7	0	0	141	100	100	inf	3.74234e-12	1.03985e-07	5.50767e-11	1	1	0	1	1
group_12026		hypothetical protein	7	0	0	141	100	100	inf	3.74234e-12	1.03985e-07	5.50767e-11	1	1	0	1	1
comP		Sensor histidine kinase ComP	7	0	0	141	100	100	inf	3.74234e-12	1.03985e-07	5.50767e-11	1	1	0	1	1
group_12160	dut	Deoxyuridine 5'-triphosphate nucleotidohydrolase	7	0	0	141	100	100	inf	3.74234e-12	1.03985e-07	5.50767e-11	1	1	0	1	1
group_12220		hypothetical protein	7	0	0	141	100	100	inf	3.74234e-12	1.03985e-07	5.50767e-11	1	1	0	1	1
group_12241		putative zinc protease	7	0	0	141	100	100	inf	3.74234e-12	1.03985e-07	5.50767e-11	1	1	0	1	1
group_12288		hypothetical protein	7	0	0	141	100	100	inf	3.74234e-12	1.03985e-07	5.50767e-11	1	1	0	1	1
group_12334	ramB_1	HTH-type transcriptional regulator RamB	7	0	0	141	100	100	inf	3.74234e-12	1.03985e-07	5.50767e-11	1	1	0	1	1
group_12414		hypothetical protein	7	0	0	141	100	100	inf	3.74234e-12	1.03985e-07	5.50767e-11	1	1	0	1	1
group_12445		hypothetical protein	7	0	0	141	100	100	inf	3.74234e-12	1.03985e-07	5.50767e-11	1	1	0	1	1
group_12496		Bacterial leucyl aminopeptidase	7	0	0	141	100	100	inf	3.74234e-12	1.03985e-07	5.50767e-11	1	1	0	1	1
group_12573		hypothetical protein	7	0	0	141	100	100	inf	3.74234e-12	1.03985e-07	5.50767e-11	1	1	0	1	1
group_12585		hypothetical protein	7	0	0	141	100	100	inf	3.74234e-12	1.03985e-07	5.50767e-11	1	1	0	1	1
group_12627		hypothetical protein	7	0	0	141	100	100	inf	3.74234e-12	1.03985e-07	5.50767e-11	1	1	0	1	1
group_1267		hypothetical protein	7	0	0	141	100	100	inf	3.74234e-12	1.03985e-07	5.50767e-11	1	1	0	1	1
group_12679		hypothetical protein	7	0	0	141	100	100	inf	3.74234e-12	1.03985e-07	5.50767e-11	1	1	0	1	1
group_12747		hypothetical protein	7	0	0	141	100	100	inf	3.74234e-12	1.03985e-07	5.50767e-11	1	1	0	1	1
group_12781		hypothetical protein	7	0	0	141	100	100	inf	3.74234e-12	1.03985e-07	5.50767e-11	1	1	0	1	1
group_12807		hypothetical protein	7	0	0	141	100	100	inf	3.74234e-12	1.03985e-07	5.50767e-11	1	1	0	1	1
group_12848	endOF3	Endo-beta-N-acetylglucosaminidase F3	7	0	0	141	100	100	inf	3.74234e-12	1.03985e-07	5.50767e-11	1	1	0	1	1
group_12881		hypothetical protein	7	0	0	141	100	100	inf	3.74234e-12	1.03985e-07	5.50767e-11	1	1	0	1	1
group_12928		hypothetical protein	7	0	0	141	100	100	inf	3.74234e-12	1.03985e-07	5.50767e-11	1	1	0	1	1
group_13028		hypothetical protein	7	0	0	141	100	100	inf	3.74234e-12	1.03985e-07	5.50767e-11	1	1	0	1	1
group_13086		hypothetical protein	7	0	0	141	100	100	inf	3.74234e-12	1.03985e-07	5.50767e-11	1	1	0	1	1
group_13219	mutS2_1	Endonuclease MutS2	7	0	0	141	100	100	inf	3.74234e-12	1.03985e-07	5.50767e-11	1	1	0	1	1
group_1326		Ribonuclease	7	0	0	141	100	100	inf	3.74234e-12	1.03985e-07	5.50767e-11	1	1	0	1	1
group_13304		hypothetical protein	7	0	0	141	100	100	inf	3.74234e-12	1.03985e-07	5.50767e-11	1	1	0	1	1
group_13324	yhhW_3	Quercetin 2,3-dioxygenase	7	0	0	141	100	100	inf	3.74234e-12	1.03985e-07	5.50767e-11	1	1	0	1	1
group_13398		hypothetical protein	7	0	0	141	100	100	inf	3.74234e-12	1.03985e-07	5.50767e-11	1	1	0	1	1
group_13451		hypothetical protein	7	0	0	141	100	100	inf	3.74234e-12	1.03985e-07	5.50767e-11	1	1	0	1	1
group_13542		hypothetical protein	7	0	0	141	100	100	inf	3.74234e-12	1.03985e-07	5.50767e-11	1	1	0	1	1
group_13562		hypothetical protein	7	0	0	141	100	100	inf	3.74234e-12	1.03985e-07	5.50767e-11	1	1	0	1	1
group_13621		hypothetical protein	7	0	0	141	100	100	inf	3.74234e-12	1.03985e-07	5.50767e-11	1	1	0	1	1
group_13653		hypothetical protein	7	0	0	141	100	100	inf	3.74234e-12	1.03985e-07	5.50767e-11	1	1	0	1	1
group_13715		hypothetical protein	7	0	0	141	100	100	inf	3.74234e-12	1.03985e-07	5.50767e-11	1	1	0	1	1
group_13766	bacC	Dihydroanticapsin 7-dehydrogenase	7	0	0	141	100	100	inf	3.74234e-12	1.03985e-07	5.50767e-11	1	1	0	1	1
group_13863	czcB_2	Cobalt-zinc-cadmium resistance protein CzcB	7	0	0	141	100	100	inf	3.74234e-12	1.03985e-07	5.50767e-11	1	1	0	1	1
group_13942		hypothetical protein	7	0	0	141	100	100	inf	3.74234e-12	1.03985e-07	5.50767e-11	1	1	0	1	1
group_13990	tadA_2	tRNA-specific adenosine deaminase	7	0	0	141	100	100	inf	3.74234e-12	1.03985e-07	5.50767e-11	1	1	0	1	1
group_14044		hypothetical protein	7	0	0	141	100	100	inf	3.74234e-12	1.03985e-07	5.50767e-11	1	1	0	1	1
group_14055		hypothetical protein	7	0	0	141	100	100	inf	3.74234e-12	1.03985e-07	5.50767e-11	1	1	0	1	1
group_14099	dprA	DNA processing protein DprA	7	0	0	141	100	100	inf	3.74234e-12	1.03985e-07	5.50767e-11	1	1	0	1	1
group_14151	yqhD	Alcohol dehydrogenase YqhD	7	0	0	141	100	100	inf	3.74234e-12	1.03985e-07	5.50767e-11	1	1	0	1	1
group_14183		hypothetical protein	7	0	0	141	100	100	inf	3.74234e-12	1.03985e-07	5.50767e-11	1	1	0	1	1
group_14202		hypothetical protein	7	0	0	141	100	100	inf	3.74234e-12	1.03985e-07	5.50767e-11	1	1	0	1	1
group_14270		putative protein	7	0	0	141	100	100	inf	3.74234e-12	1.03985e-07	5.50767e-11	1	1	0	1	1
group_14325	gerE	Spore germination protein GerE	7	0	0	141	100	100	inf	3.74234e-12	1.03985e-07	5.50767e-11	1	1	0	1	1
yghA		putative oxidoreductase YghA	7	0	0	141	100	100	inf	3.74234e-12	1.03985e-07	5.50767e-11	1	1	0	1	1
group_14444		hypothetical protein	7	0	0	141	100	100	inf	3.74234e-12	1.03985e-07	5.50767e-11	1	1	0	1	1
group_14495		hypothetical protein	7	0	0	141	100	100	inf	3.74234e-12	1.03985e-07	5.50767e-11	1	1	0	1	1
group_14523	pncA	Nicotinamidase	7	0	0	141	100	100	inf	3.74234e-12	1.03985e-07	5.50767e-11	1	1	0	1	1
group_14561		hypothetical protein	7	0	0	141	100	100	inf	3.74234e-12	1.03985e-07	5.50767e-11	1	1	0	1	1
group_14621	susB_2	Glucan 1,4-alpha-glucosidase SusB	7	0	0	141	100	100	inf	3.74234e-12	1.03985e-07	5.50767e-11	1	1	0	1	1
group_14689	waaA	3-deoxy-D-manno-octulosonic acid transferase	7	0	0	141	100	100	inf	3.74234e-12	1.03985e-07	5.50767e-11	1	1	0	1	1
group_14768		hypothetical protein	7	0	0	141	100	100	inf	3.74234e-12	1.03985e-07	5.50767e-11	1	1	0	1	1
group_14795		hypothetical protein	7	0	0	141	100	100	inf	3.74234e-12	1.03985e-07	5.50767e-11	1	1	0	1	1
group_1486		hypothetical protein	7	0	0	141	100	100	inf	3.74234e-12	1.03985e-07	5.50767e-11	1	1	0	1	1
group_14877		hypothetical protein	7	0	0	141	100	100	inf	3.74234e-12	1.03985e-07	5.50767e-11	1	1	0	1	1
group_1493	tetD	Transposon Tn10 TetD protein	7	0	0	141	100	100	inf	3.74234e-12	1.03985e-07	5.50767e-11	1	1	0	1	1
group_14982		hypothetical protein	7	0	0	141	100	100	inf	3.74234e-12	1.03985e-07	5.50767e-11	1	1	0	1	1
group_15089		hypothetical protein	7	0	0	141	100	100	inf	3.74234e-12	1.03985e-07	5.50767e-11	1	1	0	1	1
group_15159	gloC	Hydroxyacylglutathione hydrolase GloC	7	0	0	141	100	100	inf	3.74234e-12	1.03985e-07	5.50767e-11	1	1	0	1	1
group_15227		hypothetical protein	7	0	0	141	100	100	inf	3.74234e-12	1.03985e-07	5.50767e-11	1	1	0	1	1
group_15297		hypothetical protein	7	0	0	141	100	100	inf	3.74234e-12	1.03985e-07	5.50767e-11	1	1	0	1	1
group_15331	thrB_2	Homoserine kinase	7	0	0	141	100	100	inf	3.74234e-12	1.03985e-07	5.50767e-11	1	1	0	1	1
group_15419		hypothetical protein	7	0	0	141	100	100	inf	3.74234e-12	1.03985e-07	5.50767e-11	1	1	0	1	1
group_15444	amgK	N-acetylmuramate/N-acetylglucosamine kinase	7	0	0	141	100	100	inf	3.74234e-12	1.03985e-07	5.50767e-11	1	1	0	1	1
group_15546	uppP_2	Undecaprenyl-diphosphatase	7	0	0	141	100	100	inf	3.74234e-12	1.03985e-07	5.50767e-11	1	1	0	1	1
group_15589	rplY	50S ribosomal protein L25	7	0	0	141	100	100	inf	3.74234e-12	1.03985e-07	5.50767e-11	1	1	0	1	1
group_15659	yfkO	Putative NAD(P)H nitroreductase YfkO	7	0	0	141	100	100	inf	3.74234e-12	1.03985e-07	5.50767e-11	1	1	0	1	1
group_15699		hypothetical protein	7	0	0	141	100	100	inf	3.74234e-12	1.03985e-07	5.50767e-11	1	1	0	1	1
group_15734	tlpA	Thiol:disulfide interchange protein TlpA	7	0	0	141	100	100	inf	3.74234e-12	1.03985e-07	5.50767e-11	1	1	0	1	1
group_15799	cslA_1	Chondroitinase-AC	7	0	0	141	100	100	inf	3.74234e-12	1.03985e-07	5.50767e-11	1	1	0	1	1
group_15851	ftsH_3	ATP-dependent zinc metalloprotease FtsH	7	0	0	141	100	100	inf	3.74234e-12	1.03985e-07	5.50767e-11	1	1	0	1	1
group_15875	pchR_3	Regulatory protein PchR	7	0	0	141	100	100	inf	3.74234e-12	1.03985e-07	5.50767e-11	1	1	0	1	1
group_15949	acdA_1	Acyl-CoA dehydrogenase	7	0	0	141	100	100	inf	3.74234e-12	1.03985e-07	5.50767e-11	1	1	0	1	1
group_16048	btr_1	HTH-type transcriptional activator Btr	7	0	0	141	100	100	inf	3.74234e-12	1.03985e-07	5.50767e-11	1	1	0	1	1
group_16121		hypothetical protein	7	0	0	141	100	100	inf	3.74234e-12	1.03985e-07	5.50767e-11	1	1	0	1	1
group_16179		hypothetical protein	7	0	0	141	100	100	inf	3.74234e-12	1.03985e-07	5.50767e-11	1	1	0	1	1
group_16246		hypothetical protein	7	0	0	141	100	100	inf	3.74234e-12	1.03985e-07	5.50767e-11	1	1	0	1	1
group_1632		hypothetical protein	7	0	0	141	100	100	inf	3.74234e-12	1.03985e-07	5.50767e-11	1	1	0	1	1
group_16374		hypothetical protein	7	0	0	141	100	100	inf	3.74234e-12	1.03985e-07	5.50767e-11	1	1	0	1	1
group_16425	ydfG	NADP-dependent 3-hydroxy acid dehydrogenase YdfG	7	0	0	141	100	100	inf	3.74234e-12	1.03985e-07	5.50767e-11	1	1	0	1	1
group_16496		hypothetical protein	7	0	0	141	100	100	inf	3.74234e-12	1.03985e-07	5.50767e-11	1	1	0	1	1
group_16527	guaB_1	Inosine-5'-monophosphate dehydrogenase	7	0	0	141	100	100	inf	3.74234e-12	1.03985e-07	5.50767e-11	1	1	0	1	1
group_16609		hypothetical protein	7	0	0	141	100	100	inf	3.74234e-12	1.03985e-07	5.50767e-11	1	1	0	1	1
group_16745	pgcA	Phosphoglucomutase	7	0	0	141	100	100	inf	3.74234e-12	1.03985e-07	5.50767e-11	1	1	0	1	1
group_16789		hypothetical protein	7	0	0	141	100	100	inf	3.74234e-12	1.03985e-07	5.50767e-11	1	1	0	1	1
group_1681		hypothetical protein	7	0	0	141	100	100	inf	3.74234e-12	1.03985e-07	5.50767e-11	1	1	0	1	1
group_16859	ohrR	Organic hydroperoxide resistance transcriptional regulator	7	0	0	141	100	100	inf	3.74234e-12	1.03985e-07	5.50767e-11	1	1	0	1	1
group_16870		hypothetical protein	7	0	0	141	100	100	inf	3.74234e-12	1.03985e-07	5.50767e-11	1	1	0	1	1
group_16914	kptA	RNA 2'-phosphotransferase	7	0	0	141	100	100	inf	3.74234e-12	1.03985e-07	5.50767e-11	1	1	0	1	1
group_16946		hypothetical protein	7	0	0	141	100	100	inf	3.74234e-12	1.03985e-07	5.50767e-11	1	1	0	1	1
group_17083	alr2	Alanine racemase 2	7	0	0	141	100	100	inf	3.74234e-12	1.03985e-07	5.50767e-11	1	1	0	1	1
group_17139		hypothetical protein	7	0	0	141	100	100	inf	3.74234e-12	1.03985e-07	5.50767e-11	1	1	0	1	1
group_17180		hypothetical protein	7	0	0	141	100	100	inf	3.74234e-12	1.03985e-07	5.50767e-11	1	1	0	1	1
group_17235		hypothetical protein	7	0	0	141	100	100	inf	3.74234e-12	1.03985e-07	5.50767e-11	1	1	0	1	1
group_17278	dtd3_1	D-aminoacyl-tRNA deacylase	7	0	0	141	100	100	inf	3.74234e-12	1.03985e-07	5.50767e-11	1	1	0	1	1
group_17324	manA	Mannose-6-phosphate isomerase ManA	7	0	0	141	100	100	inf	3.74234e-12	1.03985e-07	5.50767e-11	1	1	0	1	1
group_17388		hypothetical protein	7	0	0	141	100	100	inf	3.74234e-12	1.03985e-07	5.50767e-11	1	1	0	1	1
group_17456		hypothetical protein	7	0	0	141	100	100	inf	3.74234e-12	1.03985e-07	5.50767e-11	1	1	0	1	1
group_1753		hypothetical protein	7	0	0	141	100	100	inf	3.74234e-12	1.03985e-07	5.50767e-11	1	1	0	1	1
group_1759	apbE	FAD:protein FMN transferase	7	0	0	141	100	100	inf	3.74234e-12	1.03985e-07	5.50767e-11	1	1	0	1	1
group_17640	murF	UDP-N-acetylmuramoyl-tripeptide--D-alanyl-D-alanine ligase	7	0	0	141	100	100	inf	3.74234e-12	1.03985e-07	5.50767e-11	1	1	0	1	1
group_17694	yjjG	Pyrimidine 5'-nucleotidase YjjG	7	0	0	141	100	100	inf	3.74234e-12	1.03985e-07	5.50767e-11	1	1	0	1	1
group_17755		hypothetical protein	7	0	0	141	100	100	inf	3.74234e-12	1.03985e-07	5.50767e-11	1	1	0	1	1
group_17800		hypothetical protein	7	0	0	141	100	100	inf	3.74234e-12	1.03985e-07	5.50767e-11	1	1	0	1	1
group_17889		hypothetical protein	7	0	0	141	100	100	inf	3.74234e-12	1.03985e-07	5.50767e-11	1	1	0	1	1
group_17918		hypothetical protein	7	0	0	141	100	100	inf	3.74234e-12	1.03985e-07	5.50767e-11	1	1	0	1	1
group_17966	mepA_1	Multidrug export protein MepA	7	0	0	141	100	100	inf	3.74234e-12	1.03985e-07	5.50767e-11	1	1	0	1	1
group_18	susC_23	TonB-dependent receptor SusC	7	0	0	141	100	100	inf	3.74234e-12	1.03985e-07	5.50767e-11	1	1	0	1	1
group_18022		hypothetical protein	7	0	0	141	100	100	inf	3.74234e-12	1.03985e-07	5.50767e-11	1	1	0	1	1
group_18057		hypothetical protein	7	0	0	141	100	100	inf	3.74234e-12	1.03985e-07	5.50767e-11	1	1	0	1	1
group_18071	glsA	Glutaminase	7	0	0	141	100	100	inf	3.74234e-12	1.03985e-07	5.50767e-11	1	1	0	1	1
group_18097	mutY	Adenine DNA glycosylase	7	0	0	141	100	100	inf	3.74234e-12	1.03985e-07	5.50767e-11	1	1	0	1	1
group_18147	kdgK_1	2-dehydro-3-deoxygluconokinase	7	0	0	141	100	100	inf	3.74234e-12	1.03985e-07	5.50767e-11	1	1	0	1	1
group_18198		Putative bifunctional phosphatase/peptidyl-prolyl cis-trans isomerase	7	0	0	141	100	100	inf	3.74234e-12	1.03985e-07	5.50767e-11	1	1	0	1	1
group_18265		hypothetical protein	7	0	0	141	100	100	inf	3.74234e-12	1.03985e-07	5.50767e-11	1	1	0	1	1
group_18295		hypothetical protein	7	0	0	141	100	100	inf	3.74234e-12	1.03985e-07	5.50767e-11	1	1	0	1	1
group_18377		hypothetical protein	7	0	0	141	100	100	inf	3.74234e-12	1.03985e-07	5.50767e-11	1	1	0	1	1
group_18425		hypothetical protein	7	0	0	141	100	100	inf	3.74234e-12	1.03985e-07	5.50767e-11	1	1	0	1	1
group_18494	thrA_2	Bifunctional aspartokinase/homoserine dehydrogenase 1	7	0	0	141	100	100	inf	3.74234e-12	1.03985e-07	5.50767e-11	1	1	0	1	1
group_18587	yddE	putative isomerase YddE	7	0	0	141	100	100	inf	3.74234e-12	1.03985e-07	5.50767e-11	1	1	0	1	1
group_18646		hypothetical protein	7	0	0	141	100	100	inf	3.74234e-12	1.03985e-07	5.50767e-11	1	1	0	1	1
group_18711		hypothetical protein	7	0	0	141	100	100	inf	3.74234e-12	1.03985e-07	5.50767e-11	1	1	0	1	1
group_1876		hypothetical protein	7	0	0	141	100	100	inf	3.74234e-12	1.03985e-07	5.50767e-11	1	1	0	1	1
group_18781		hypothetical protein	7	0	0	141	100	100	inf	3.74234e-12	1.03985e-07	5.50767e-11	1	1	0	1	1
group_18819		hypothetical protein	7	0	0	141	100	100	inf	3.74234e-12	1.03985e-07	5.50767e-11	1	1	0	1	1
group_18851		hypothetical protein	7	0	0	141	100	100	inf	3.74234e-12	1.03985e-07	5.50767e-11	1	1	0	1	1
group_18892	rsmE	Ribosomal RNA small subunit methyltransferase E	7	0	0	141	100	100	inf	3.74234e-12	1.03985e-07	5.50767e-11	1	1	0	1	1
group_18953	mepA_2	Multidrug/solvent efflux pump periplasmic linker protein MepA	7	0	0	141	100	100	inf	3.74234e-12	1.03985e-07	5.50767e-11	1	1	0	1	1
group_19000		hypothetical protein	7	0	0	141	100	100	inf	3.74234e-12	1.03985e-07	5.50767e-11	1	1	0	1	1
group_19044	wapA	tRNA nuclease WapA	7	0	0	141	100	100	inf	3.74234e-12	1.03985e-07	5.50767e-11	1	1	0	1	1
group_19082		hypothetical protein	7	0	0	141	100	100	inf	3.74234e-12	1.03985e-07	5.50767e-11	1	1	0	1	1
group_19126		hypothetical protein	7	0	0	141	100	100	inf	3.74234e-12	1.03985e-07	5.50767e-11	1	1	0	1	1
group_19151		hypothetical protein	7	0	0	141	100	100	inf	3.74234e-12	1.03985e-07	5.50767e-11	1	1	0	1	1
group_19176	yfiT	Putative metal-dependent hydrolase YfiT	7	0	0	141	100	100	inf	3.74234e-12	1.03985e-07	5.50767e-11	1	1	0	1	1
group_19224	yedA_2	putative inner membrane transporter YedA	7	0	0	141	100	100	inf	3.74234e-12	1.03985e-07	5.50767e-11	1	1	0	1	1
kfoC		Chondroitin synthase	7	0	0	141	100	100	inf	3.74234e-12	1.03985e-07	5.50767e-11	1	1	0	1	1
group_19351	lpxG_2	UDP-2,3-diacylglucosamine pyrophosphatase LpxG	7	0	0	141	100	100	inf	3.74234e-12	1.03985e-07	5.50767e-11	1	1	0	1	1
group_19423	mnmC_1	tRNA 5-methylaminomethyl-2-thiouridine biosynthesis bifunctional protein MnmC	7	0	0	141	100	100	inf	3.74234e-12	1.03985e-07	5.50767e-11	1	1	0	1	1
group_19458		hypothetical protein	7	0	0	141	100	100	inf	3.74234e-12	1.03985e-07	5.50767e-11	1	1	0	1	1
group_19501	pre	Plasmid recombination enzyme	7	0	0	141	100	100	inf	3.74234e-12	1.03985e-07	5.50767e-11	1	1	0	1	1
group_19543	nimR_2	HTH-type transcriptional regulator NimR	7	0	0	141	100	100	inf	3.74234e-12	1.03985e-07	5.50767e-11	1	1	0	1	1
group_19576		hypothetical protein	7	0	0	141	100	100	inf	3.74234e-12	1.03985e-07	5.50767e-11	1	1	0	1	1
group_19604		hypothetical protein	7	0	0	141	100	100	inf	3.74234e-12	1.03985e-07	5.50767e-11	1	1	0	1	1
group_19656		hypothetical protein	7	0	0	141	100	100	inf	3.74234e-12	1.03985e-07	5.50767e-11	1	1	0	1	1
group_19678		hypothetical protein	7	0	0	141	100	100	inf	3.74234e-12	1.03985e-07	5.50767e-11	1	1	0	1	1
group_19684		hypothetical protein	7	0	0	141	100	100	inf	3.74234e-12	1.03985e-07	5.50767e-11	1	1	0	1	1
group_19743	sadH	Putative oxidoreductase SadH	7	0	0	141	100	100	inf	3.74234e-12	1.03985e-07	5.50767e-11	1	1	0	1	1
group_1978		hypothetical protein	7	0	0	141	100	100	inf	3.74234e-12	1.03985e-07	5.50767e-11	1	1	0	1	1
group_19823	ypdB_2	Transcriptional regulatory protein YpdB	7	0	0	141	100	100	inf	3.74234e-12	1.03985e-07	5.50767e-11	1	1	0	1	1
group_19840		hypothetical protein	7	0	0	141	100	100	inf	3.74234e-12	1.03985e-07	5.50767e-11	1	1	0	1	1
group_19902		hypothetical protein	7	0	0	141	100	100	inf	3.74234e-12	1.03985e-07	5.50767e-11	1	1	0	1	1
group_19959		hypothetical protein	7	0	0	141	100	100	inf	3.74234e-12	1.03985e-07	5.50767e-11	1	1	0	1	1
group_20003		hypothetical protein	7	0	0	141	100	100	inf	3.74234e-12	1.03985e-07	5.50767e-11	1	1	0	1	1
pafC		Protein PafC	7	0	0	141	100	100	inf	3.74234e-12	1.03985e-07	5.50767e-11	1	1	0	1	1
group_20152	yjaB_1	putative N-acetyltransferase YjaB	7	0	0	141	100	100	inf	3.74234e-12	1.03985e-07	5.50767e-11	1	1	0	1	1
group_20180		hypothetical protein	7	0	0	141	100	100	inf	3.74234e-12	1.03985e-07	5.50767e-11	1	1	0	1	1
group_20236		hypothetical protein	7	0	0	141	100	100	inf	3.74234e-12	1.03985e-07	5.50767e-11	1	1	0	1	1
group_20280		hypothetical protein	7	0	0	141	100	100	inf	3.74234e-12	1.03985e-07	5.50767e-11	1	1	0	1	1
group_20323		hypothetical protein	7	0	0	141	100	100	inf	3.74234e-12	1.03985e-07	5.50767e-11	1	1	0	1	1
fepC		Ferric enterobactin transport ATP-binding protein FepC	7	0	0	141	100	100	inf	3.74234e-12	1.03985e-07	5.50767e-11	1	1	0	1	1
group_20437		SusD-like protein	7	0	0	141	100	100	inf	3.74234e-12	1.03985e-07	5.50767e-11	1	1	0	1	1
group_20461	hmuU_1	Hemin transport system permease protein HmuU	7	0	0	141	100	100	inf	3.74234e-12	1.03985e-07	5.50767e-11	1	1	0	1	1
group_2052	yecD	Isochorismatase family protein YecD	7	0	0	141	100	100	inf	3.74234e-12	1.03985e-07	5.50767e-11	1	1	0	1	1
group_20569	acsA_2	Acetyl-coenzyme A synthetase	7	0	0	141	100	100	inf	3.74234e-12	1.03985e-07	5.50767e-11	1	1	0	1	1
group_2066		hypothetical protein	7	0	0	141	100	100	inf	3.74234e-12	1.03985e-07	5.50767e-11	1	1	0	1	1
group_20741		2-haloacrylate reductase	7	0	0	141	100	100	inf	3.74234e-12	1.03985e-07	5.50767e-11	1	1	0	1	1
group_20849		hypothetical protein	7	0	0	141	100	100	inf	3.74234e-12	1.03985e-07	5.50767e-11	1	1	0	1	1
group_20890		hypothetical protein	7	0	0	141	100	100	inf	3.74234e-12	1.03985e-07	5.50767e-11	1	1	0	1	1
group_20934		hypothetical protein	7	0	0	141	100	100	inf	3.74234e-12	1.03985e-07	5.50767e-11	1	1	0	1	1
group_20947		hypothetical protein	7	0	0	141	100	100	inf	3.74234e-12	1.03985e-07	5.50767e-11	1	1	0	1	1
group_21010		hypothetical protein	7	0	0	141	100	100	inf	3.74234e-12	1.03985e-07	5.50767e-11	1	1	0	1	1
group_21047		D-threonine aldolase	7	0	0	141	100	100	inf	3.74234e-12	1.03985e-07	5.50767e-11	1	1	0	1	1
group_21097		hypothetical protein	7	0	0	141	100	100	inf	3.74234e-12	1.03985e-07	5.50767e-11	1	1	0	1	1
group_21123		hypothetical protein	7	0	0	141	100	100	inf	3.74234e-12	1.03985e-07	5.50767e-11	1	1	0	1	1
group_21146		hypothetical protein	7	0	0	141	100	100	inf	3.74234e-12	1.03985e-07	5.50767e-11	1	1	0	1	1
group_21200		hypothetical protein	7	0	0	141	100	100	inf	3.74234e-12	1.03985e-07	5.50767e-11	1	1	0	1	1
group_21321		hypothetical protein	7	0	0	141	100	100	inf	3.74234e-12	1.03985e-07	5.50767e-11	1	1	0	1	1
group_21350		Nitronate monooxygenase	7	0	0	141	100	100	inf	3.74234e-12	1.03985e-07	5.50767e-11	1	1	0	1	1
group_21401	ybhL	Inner membrane protein YbhL	7	0	0	141	100	100	inf	3.74234e-12	1.03985e-07	5.50767e-11	1	1	0	1	1
group_21434		hypothetical protein	7	0	0	141	100	100	inf	3.74234e-12	1.03985e-07	5.50767e-11	1	1	0	1	1
group_21452		hypothetical protein	7	0	0	141	100	100	inf	3.74234e-12	1.03985e-07	5.50767e-11	1	1	0	1	1
group_21494		hypothetical protein	7	0	0	141	100	100	inf	3.74234e-12	1.03985e-07	5.50767e-11	1	1	0	1	1
group_21574		putative S-adenosylmethionine-dependent methyltransferase/MSMEI_2290	7	0	0	141	100	100	inf	3.74234e-12	1.03985e-07	5.50767e-11	1	1	0	1	1
group_21616	yvbK	putative N-acetyltransferase YvbK	7	0	0	141	100	100	inf	3.74234e-12	1.03985e-07	5.50767e-11	1	1	0	1	1
group_21677		hypothetical protein	7	0	0	141	100	100	inf	3.74234e-12	1.03985e-07	5.50767e-11	1	1	0	1	1
group_21740		hypothetical protein	7	0	0	141	100	100	inf	3.74234e-12	1.03985e-07	5.50767e-11	1	1	0	1	1
group_21800	bcp_2	Putative peroxiredoxin bcp	7	0	0	141	100	100	inf	3.74234e-12	1.03985e-07	5.50767e-11	1	1	0	1	1
group_21869		hypothetical protein	7	0	0	141	100	100	inf	3.74234e-12	1.03985e-07	5.50767e-11	1	1	0	1	1
group_21893	idi	Isopentenyl-diphosphate Delta-isomerase	7	0	0	141	100	100	inf	3.74234e-12	1.03985e-07	5.50767e-11	1	1	0	1	1
group_2193	rpmE2	50S ribosomal protein L31 type B	7	0	0	141	100	100	inf	3.74234e-12	1.03985e-07	5.50767e-11	1	1	0	1	1
group_21981	virF	Virulence regulon transcriptional activator VirF	7	0	0	141	100	100	inf	3.74234e-12	1.03985e-07	5.50767e-11	1	1	0	1	1
group_22010		hypothetical protein	7	0	0	141	100	100	inf	3.74234e-12	1.03985e-07	5.50767e-11	1	1	0	1	1
group_22087		hypothetical protein	7	0	0	141	100	100	inf	3.74234e-12	1.03985e-07	5.50767e-11	1	1	0	1	1
group_22165	fiu	Catecholate siderophore receptor Fiu	7	0	0	141	100	100	inf	3.74234e-12	1.03985e-07	5.50767e-11	1	1	0	1	1
group_22325		hypothetical protein	7	0	0	141	100	100	inf	3.74234e-12	1.03985e-07	5.50767e-11	1	1	0	1	1
group_22412		hypothetical protein	7	0	0	141	100	100	inf	3.74234e-12	1.03985e-07	5.50767e-11	1	1	0	1	1
group_2245	xerC_2	Tyrosine recombinase XerC	7	0	0	141	100	100	inf	3.74234e-12	1.03985e-07	5.50767e-11	1	1	0	1	1
group_22512	ywrO_1	General stress protein 14	7	0	0	141	100	100	inf	3.74234e-12	1.03985e-07	5.50767e-11	1	1	0	1	1
group_22554		hypothetical protein	7	0	0	141	100	100	inf	3.74234e-12	1.03985e-07	5.50767e-11	1	1	0	1	1
group_2262		hypothetical protein	7	0	0	141	100	100	inf	3.74234e-12	1.03985e-07	5.50767e-11	1	1	0	1	1
group_22687	ppc	Phosphoenolpyruvate carboxylase	7	0	0	141	100	100	inf	3.74234e-12	1.03985e-07	5.50767e-11	1	1	0	1	1
group_22757	vgrG1_1	Actin cross-linking toxin VgrG1	7	0	0	141	100	100	inf	3.74234e-12	1.03985e-07	5.50767e-11	1	1	0	1	1
group_2281	agaA_2	Alpha-galactosidase AgaA	7	0	0	141	100	100	inf	3.74234e-12	1.03985e-07	5.50767e-11	1	1	0	1	1
group_22867		hypothetical protein	7	0	0	141	100	100	inf	3.74234e-12	1.03985e-07	5.50767e-11	1	1	0	1	1
group_22929	cysNC	Bifunctional enzyme CysN/CysC	7	0	0	141	100	100	inf	3.74234e-12	1.03985e-07	5.50767e-11	1	1	0	1	1
group_22996		hypothetical protein	7	0	0	141	100	100	inf	3.74234e-12	1.03985e-07	5.50767e-11	1	1	0	1	1
group_23022		hypothetical protein	7	0	0	141	100	100	inf	3.74234e-12	1.03985e-07	5.50767e-11	1	1	0	1	1
group_23074	sph	Sphingomyelinase C	7	0	0	141	100	100	inf	3.74234e-12	1.03985e-07	5.50767e-11	1	1	0	1	1
group_23110		hypothetical protein	7	0	0	141	100	100	inf	3.74234e-12	1.03985e-07	5.50767e-11	1	1	0	1	1
group_23140		hypothetical protein	7	0	0	141	100	100	inf	3.74234e-12	1.03985e-07	5.50767e-11	1	1	0	1	1
group_23177	purL	Phosphoribosylformylglycinamidine synthase	7	0	0	141	100	100	inf	3.74234e-12	1.03985e-07	5.50767e-11	1	1	0	1	1
group_23262		hypothetical protein	7	0	0	141	100	100	inf	3.74234e-12	1.03985e-07	5.50767e-11	1	1	0	1	1
group_23301	cusS_2	Sensor kinase CusS	7	0	0	141	100	100	inf	3.74234e-12	1.03985e-07	5.50767e-11	1	1	0	1	1
group_23360		hypothetical protein	7	0	0	141	100	100	inf	3.74234e-12	1.03985e-07	5.50767e-11	1	1	0	1	1
group_23440		hypothetical protein	7	0	0	141	100	100	inf	3.74234e-12	1.03985e-07	5.50767e-11	1	1	0	1	1
group_2347		hypothetical protein	7	0	0	141	100	100	inf	3.74234e-12	1.03985e-07	5.50767e-11	1	1	0	1	1
group_23538	limB_1	Limonene 1,2-monooxygenase	7	0	0	141	100	100	inf	3.74234e-12	1.03985e-07	5.50767e-11	1	1	0	1	1
group_23586		hypothetical protein	7	0	0	141	100	100	inf	3.74234e-12	1.03985e-07	5.50767e-11	1	1	0	1	1
group_23640		hypothetical protein	7	0	0	141	100	100	inf	3.74234e-12	1.03985e-07	5.50767e-11	1	1	0	1	1
group_237	brnQ	Branched-chain amino acid transport system 2 carrier protein	7	0	0	141	100	100	inf	3.74234e-12	1.03985e-07	5.50767e-11	1	1	0	1	1
group_23759		hypothetical protein	7	0	0	141	100	100	inf	3.74234e-12	1.03985e-07	5.50767e-11	1	1	0	1	1
group_2379		hypothetical protein	7	0	0	141	100	100	inf	3.74234e-12	1.03985e-07	5.50767e-11	1	1	0	1	1
cysJ		Sulfite reductase [NADPH] flavoprotein alpha-component	7	0	0	141	100	100	inf	3.74234e-12	1.03985e-07	5.50767e-11	1	1	0	1	1
group_23882		hypothetical protein	7	0	0	141	100	100	inf	3.74234e-12	1.03985e-07	5.50767e-11	1	1	0	1	1
group_23934		hypothetical protein	7	0	0	141	100	100	inf	3.74234e-12	1.03985e-07	5.50767e-11	1	1	0	1	1
group_23997		hypothetical protein	7	0	0	141	100	100	inf	3.74234e-12	1.03985e-07	5.50767e-11	1	1	0	1	1
group_24079	ubiG	Ubiquinone biosynthesis O-methyltransferase	7	0	0	141	100	100	inf	3.74234e-12	1.03985e-07	5.50767e-11	1	1	0	1	1
group_24110		hypothetical protein	7	0	0	141	100	100	inf	3.74234e-12	1.03985e-07	5.50767e-11	1	1	0	1	1
group_24159		hypothetical protein	7	0	0	141	100	100	inf	3.74234e-12	1.03985e-07	5.50767e-11	1	1	0	1	1
group_2418		hypothetical protein	7	0	0	141	100	100	inf	3.74234e-12	1.03985e-07	5.50767e-11	1	1	0	1	1
group_24209	cobB	NAD-dependent protein deacylase	7	0	0	141	100	100	inf	3.74234e-12	1.03985e-07	5.50767e-11	1	1	0	1	1
group_24249		hypothetical protein	7	0	0	141	100	100	inf	3.74234e-12	1.03985e-07	5.50767e-11	1	1	0	1	1
group_24346		hypothetical protein	7	0	0	141	100	100	inf	3.74234e-12	1.03985e-07	5.50767e-11	1	1	0	1	1
group_24392		hypothetical protein	7	0	0	141	100	100	inf	3.74234e-12	1.03985e-07	5.50767e-11	1	1	0	1	1
group_24514		hypothetical protein	7	0	0	141	100	100	inf	3.74234e-12	1.03985e-07	5.50767e-11	1	1	0	1	1
group_24601		Cyclic nucleotide-gated potassium channel	7	0	0	141	100	100	inf	3.74234e-12	1.03985e-07	5.50767e-11	1	1	0	1	1
group_24644		hypothetical protein	7	0	0	141	100	100	inf	3.74234e-12	1.03985e-07	5.50767e-11	1	1	0	1	1
group_24677		hypothetical protein	7	0	0	141	100	100	inf	3.74234e-12	1.03985e-07	5.50767e-11	1	1	0	1	1
group_24717		hypothetical protein	7	0	0	141	100	100	inf	3.74234e-12	1.03985e-07	5.50767e-11	1	1	0	1	1
group_24742		hypothetical protein	7	0	0	141	100	100	inf	3.74234e-12	1.03985e-07	5.50767e-11	1	1	0	1	1
group_24846		hypothetical protein	7	0	0	141	100	100	inf	3.74234e-12	1.03985e-07	5.50767e-11	1	1	0	1	1
group_24906		hypothetical protein	7	0	0	141	100	100	inf	3.74234e-12	1.03985e-07	5.50767e-11	1	1	0	1	1
group_24925		hypothetical protein	7	0	0	141	100	100	inf	3.74234e-12	1.03985e-07	5.50767e-11	1	1	0	1	1
group_2497		hypothetical protein	7	0	0	141	100	100	inf	3.74234e-12	1.03985e-07	5.50767e-11	1	1	0	1	1
group_2500	exoI_4	Beta-hexosaminidase	7	0	0	141	100	100	inf	3.74234e-12	1.03985e-07	5.50767e-11	1	1	0	1	1
group_25016	pnbA	Para-nitrobenzyl esterase	7	0	0	141	100	100	inf	3.74234e-12	1.03985e-07	5.50767e-11	1	1	0	1	1
group_25067	desR	Transcriptional regulatory protein DesR	7	0	0	141	100	100	inf	3.74234e-12	1.03985e-07	5.50767e-11	1	1	0	1	1
group_25087		hypothetical protein	7	0	0	141	100	100	inf	3.74234e-12	1.03985e-07	5.50767e-11	1	1	0	1	1
group_25117		hypothetical protein	7	0	0	141	100	100	inf	3.74234e-12	1.03985e-07	5.50767e-11	1	1	0	1	1
group_25162		Phenolphthiocerol synthesis polyketide synthase type I Pks15/1	7	0	0	141	100	100	inf	3.74234e-12	1.03985e-07	5.50767e-11	1	1	0	1	1
group_25212		hypothetical protein	7	0	0	141	100	100	inf	3.74234e-12	1.03985e-07	5.50767e-11	1	1	0	1	1
yxdL		ABC transporter ATP-binding protein YxdL	7	0	0	141	100	100	inf	3.74234e-12	1.03985e-07	5.50767e-11	1	1	0	1	1
group_25310		hypothetical protein	7	0	0	141	100	100	inf	3.74234e-12	1.03985e-07	5.50767e-11	1	1	0	1	1
group_25334		hypothetical protein	7	0	0	141	100	100	inf	3.74234e-12	1.03985e-07	5.50767e-11	1	1	0	1	1
group_25458		NADH oxidase	7	0	0	141	100	100	inf	3.74234e-12	1.03985e-07	5.50767e-11	1	1	0	1	1
group_25501		hypothetical protein	7	0	0	141	100	100	inf	3.74234e-12	1.03985e-07	5.50767e-11	1	1	0	1	1
group_25596		hypothetical protein	7	0	0	141	100	100	inf	3.74234e-12	1.03985e-07	5.50767e-11	1	1	0	1	1
group_25789		hypothetical protein	7	0	0	141	100	100	inf	3.74234e-12	1.03985e-07	5.50767e-11	1	1	0	1	1
group_25851		hypothetical protein	7	0	0	141	100	100	inf	3.74234e-12	1.03985e-07	5.50767e-11	1	1	0	1	1
group_25935		hypothetical protein	7	0	0	141	100	100	inf	3.74234e-12	1.03985e-07	5.50767e-11	1	1	0	1	1
group_26022		hypothetical protein	7	0	0	141	100	100	inf	3.74234e-12	1.03985e-07	5.50767e-11	1	1	0	1	1
group_2605	pepD	Cytosol non-specific dipeptidase	7	0	0	141	100	100	inf	3.74234e-12	1.03985e-07	5.50767e-11	1	1	0	1	1
group_26146		hypothetical protein	7	0	0	141	100	100	inf	3.74234e-12	1.03985e-07	5.50767e-11	1	1	0	1	1
group_26188		hypothetical protein	7	0	0	141	100	100	inf	3.74234e-12	1.03985e-07	5.50767e-11	1	1	0	1	1
group_26258		hypothetical protein	7	0	0	141	100	100	inf	3.74234e-12	1.03985e-07	5.50767e-11	1	1	0	1	1
group_26279		hypothetical protein	7	0	0	141	100	100	inf	3.74234e-12	1.03985e-07	5.50767e-11	1	1	0	1	1
group_26305		hypothetical protein	7	0	0	141	100	100	inf	3.74234e-12	1.03985e-07	5.50767e-11	1	1	0	1	1
yxaF_3		putative HTH-type transcriptional regulator YxaF	7	0	0	141	100	100	inf	3.74234e-12	1.03985e-07	5.50767e-11	1	1	0	1	1
group_26454	atsA_4	Arylsulfatase	7	0	0	141	100	100	inf	3.74234e-12	1.03985e-07	5.50767e-11	1	1	0	1	1
group_26531		hypothetical protein	7	0	0	141	100	100	inf	3.74234e-12	1.03985e-07	5.50767e-11	1	1	0	1	1
group_26635	glpQ_2	Glycerophosphodiester phosphodiesterase	7	0	0	141	100	100	inf	3.74234e-12	1.03985e-07	5.50767e-11	1	1	0	1	1
group_26692	ybhF	putative multidrug ABC transporter ATP-binding protein YbhF	7	0	0	141	100	100	inf	3.74234e-12	1.03985e-07	5.50767e-11	1	1	0	1	1
group_26774		hypothetical protein	7	0	0	141	100	100	inf	3.74234e-12	1.03985e-07	5.50767e-11	1	1	0	1	1
group_26805		hypothetical protein	7	0	0	141	100	100	inf	3.74234e-12	1.03985e-07	5.50767e-11	1	1	0	1	1
group_26866		hypothetical protein	7	0	0	141	100	100	inf	3.74234e-12	1.03985e-07	5.50767e-11	1	1	0	1	1
group_26882		hypothetical protein	7	0	0	141	100	100	inf	3.74234e-12	1.03985e-07	5.50767e-11	1	1	0	1	1
group_26937		hypothetical protein	7	0	0	141	100	100	inf	3.74234e-12	1.03985e-07	5.50767e-11	1	1	0	1	1
group_26981		hypothetical protein	7	0	0	141	100	100	inf	3.74234e-12	1.03985e-07	5.50767e-11	1	1	0	1	1
group_27053	prfB_1	Peptide chain release factor RF2	7	0	0	141	100	100	inf	3.74234e-12	1.03985e-07	5.50767e-11	1	1	0	1	1
group_27130		hypothetical protein	7	0	0	141	100	100	inf	3.74234e-12	1.03985e-07	5.50767e-11	1	1	0	1	1
group_27167		putative oxidoreductase	7	0	0	141	100	100	inf	3.74234e-12	1.03985e-07	5.50767e-11	1	1	0	1	1
group_27245	prlC	Oligopeptidase A	7	0	0	141	100	100	inf	3.74234e-12	1.03985e-07	5.50767e-11	1	1	0	1	1
group_27353	apxIB	Toxin RTX-I translocation ATP-binding protein	7	0	0	141	100	100	inf	3.74234e-12	1.03985e-07	5.50767e-11	1	1	0	1	1
group_2739		hypothetical protein	7	0	0	141	100	100	inf	3.74234e-12	1.03985e-07	5.50767e-11	1	1	0	1	1
group_27550		hypothetical protein	7	0	0	141	100	100	inf	3.74234e-12	1.03985e-07	5.50767e-11	1	1	0	1	1
group_27615		hypothetical protein	7	0	0	141	100	100	inf	3.74234e-12	1.03985e-07	5.50767e-11	1	1	0	1	1
group_27680		hypothetical protein	7	0	0	141	100	100	inf	3.74234e-12	1.03985e-07	5.50767e-11	1	1	0	1	1
group_27755		hypothetical protein	7	0	0	141	100	100	inf	3.74234e-12	1.03985e-07	5.50767e-11	1	1	0	1	1
group_280	nfr1	NADH-dependent flavin reductase subunit 1	7	0	0	141	100	100	inf	3.74234e-12	1.03985e-07	5.50767e-11	1	1	0	1	1
group_2864		hypothetical protein	7	0	0	141	100	100	inf	3.74234e-12	1.03985e-07	5.50767e-11	1	1	0	1	1
group_2895		hypothetical protein	7	0	0	141	100	100	inf	3.74234e-12	1.03985e-07	5.50767e-11	1	1	0	1	1
group_2943	yigZ	IMPACT family member YigZ	7	0	0	141	100	100	inf	3.74234e-12	1.03985e-07	5.50767e-11	1	1	0	1	1
group_3008		hypothetical protein	7	0	0	141	100	100	inf	3.74234e-12	1.03985e-07	5.50767e-11	1	1	0	1	1
group_3035		hypothetical protein	7	0	0	141	100	100	inf	3.74234e-12	1.03985e-07	5.50767e-11	1	1	0	1	1
group_3094	azr	NADPH azoreductase	7	0	0	141	100	100	inf	3.74234e-12	1.03985e-07	5.50767e-11	1	1	0	1	1
group_3134	poxB	Pyruvate dehydrogenase [ubiquinone]	7	0	0	141	100	100	inf	3.74234e-12	1.03985e-07	5.50767e-11	1	1	0	1	1
group_3175		hypothetical protein	7	0	0	141	100	100	inf	3.74234e-12	1.03985e-07	5.50767e-11	1	1	0	1	1
group_3224	folK	2-amino-4-hydroxy-6-hydroxymethyldihydropteridine pyrophosphokinase	7	0	0	141	100	100	inf	3.74234e-12	1.03985e-07	5.50767e-11	1	1	0	1	1
group_3270		hypothetical protein	7	0	0	141	100	100	inf	3.74234e-12	1.03985e-07	5.50767e-11	1	1	0	1	1
group_3328		hypothetical protein	7	0	0	141	100	100	inf	3.74234e-12	1.03985e-07	5.50767e-11	1	1	0	1	1
group_3378		hypothetical protein	7	0	0	141	100	100	inf	3.74234e-12	1.03985e-07	5.50767e-11	1	1	0	1	1
group_3448		hypothetical protein	7	0	0	141	100	100	inf	3.74234e-12	1.03985e-07	5.50767e-11	1	1	0	1	1
group_3474		hypothetical protein	7	0	0	141	100	100	inf	3.74234e-12	1.03985e-07	5.50767e-11	1	1	0	1	1
group_3563		hypothetical protein	7	0	0	141	100	100	inf	3.74234e-12	1.03985e-07	5.50767e-11	1	1	0	1	1
group_3694	ypdA_3	Sensor histidine kinase YpdA	7	0	0	141	100	100	inf	3.74234e-12	1.03985e-07	5.50767e-11	1	1	0	1	1
group_3740		hypothetical protein	7	0	0	141	100	100	inf	3.74234e-12	1.03985e-07	5.50767e-11	1	1	0	1	1
group_3779	uxuA	Mannonate dehydratase	7	0	0	141	100	100	inf	3.74234e-12	1.03985e-07	5.50767e-11	1	1	0	1	1
group_3816		hypothetical protein	7	0	0	141	100	100	inf	3.74234e-12	1.03985e-07	5.50767e-11	1	1	0	1	1
group_3851		Keratan-sulfate endo-1,4-beta-galactosidase	7	0	0	141	100	100	inf	3.74234e-12	1.03985e-07	5.50767e-11	1	1	0	1	1
group_3909		hypothetical protein	7	0	0	141	100	100	inf	3.74234e-12	1.03985e-07	5.50767e-11	1	1	0	1	1
group_395		hypothetical protein	7	0	0	141	100	100	inf	3.74234e-12	1.03985e-07	5.50767e-11	1	1	0	1	1
group_40		hypothetical protein	7	0	0	141	100	100	inf	3.74234e-12	1.03985e-07	5.50767e-11	1	1	0	1	1
group_4070	yvdD	LOG family protein YvdD	7	0	0	141	100	100	inf	3.74234e-12	1.03985e-07	5.50767e-11	1	1	0	1	1
group_4139		hypothetical protein	7	0	0	141	100	100	inf	3.74234e-12	1.03985e-07	5.50767e-11	1	1	0	1	1
group_4176		L-fucose mutarotase	7	0	0	141	100	100	inf	3.74234e-12	1.03985e-07	5.50767e-11	1	1	0	1	1
group_4228		hypothetical protein	7	0	0	141	100	100	inf	3.74234e-12	1.03985e-07	5.50767e-11	1	1	0	1	1
group_4289		hypothetical protein	7	0	0	141	100	100	inf	3.74234e-12	1.03985e-07	5.50767e-11	1	1	0	1	1
group_4307		Phosphorylated carbohydrates phosphatase	7	0	0	141	100	100	inf	3.74234e-12	1.03985e-07	5.50767e-11	1	1	0	1	1
group_4360		hypothetical protein	7	0	0	141	100	100	inf	3.74234e-12	1.03985e-07	5.50767e-11	1	1	0	1	1
group_4407		hypothetical protein	7	0	0	141	100	100	inf	3.74234e-12	1.03985e-07	5.50767e-11	1	1	0	1	1
group_4511		hypothetical protein	7	0	0	141	100	100	inf	3.74234e-12	1.03985e-07	5.50767e-11	1	1	0	1	1
group_4550		hypothetical protein	7	0	0	141	100	100	inf	3.74234e-12	1.03985e-07	5.50767e-11	1	1	0	1	1
group_4595		hypothetical protein	7	0	0	141	100	100	inf	3.74234e-12	1.03985e-07	5.50767e-11	1	1	0	1	1
group_4618		hypothetical protein	7	0	0	141	100	100	inf	3.74234e-12	1.03985e-07	5.50767e-11	1	1	0	1	1
group_4640	susC_7	TonB-dependent receptor SusC	7	0	0	141	100	100	inf	3.74234e-12	1.03985e-07	5.50767e-11	1	1	0	1	1
group_4679		hypothetical protein	7	0	0	141	100	100	inf	3.74234e-12	1.03985e-07	5.50767e-11	1	1	0	1	1
group_4707	ydaF_1	Putative ribosomal N-acetyltransferase YdaF	7	0	0	141	100	100	inf	3.74234e-12	1.03985e-07	5.50767e-11	1	1	0	1	1
group_4752		hypothetical protein	7	0	0	141	100	100	inf	3.74234e-12	1.03985e-07	5.50767e-11	1	1	0	1	1
group_4810		hypothetical protein	7	0	0	141	100	100	inf	3.74234e-12	1.03985e-07	5.50767e-11	1	1	0	1	1
group_4865		5-formyltetrahydrofolate cyclo-ligase	7	0	0	141	100	100	inf	3.74234e-12	1.03985e-07	5.50767e-11	1	1	0	1	1
group_4915		hypothetical protein	7	0	0	141	100	100	inf	3.74234e-12	1.03985e-07	5.50767e-11	1	1	0	1	1
group_4967		Long-chain-fatty-acid--CoA ligase FadD13	7	0	0	141	100	100	inf	3.74234e-12	1.03985e-07	5.50767e-11	1	1	0	1	1
group_5014	yafV	Omega-amidase YafV	7	0	0	141	100	100	inf	3.74234e-12	1.03985e-07	5.50767e-11	1	1	0	1	1
group_5038		hypothetical protein	7	0	0	141	100	100	inf	3.74234e-12	1.03985e-07	5.50767e-11	1	1	0	1	1
group_510		hypothetical protein	7	0	0	141	100	100	inf	3.74234e-12	1.03985e-07	5.50767e-11	1	1	0	1	1
group_5142		hypothetical protein	7	0	0	141	100	100	inf	3.74234e-12	1.03985e-07	5.50767e-11	1	1	0	1	1
group_5198		hypothetical protein	7	0	0	141	100	100	inf	3.74234e-12	1.03985e-07	5.50767e-11	1	1	0	1	1
group_5213		hypothetical protein	7	0	0	141	100	100	inf	3.74234e-12	1.03985e-07	5.50767e-11	1	1	0	1	1
group_5264	ddc_1	L-2,4-diaminobutyrate decarboxylase	7	0	0	141	100	100	inf	3.74234e-12	1.03985e-07	5.50767e-11	1	1	0	1	1
group_5329		hypothetical protein	7	0	0	141	100	100	inf	3.74234e-12	1.03985e-07	5.50767e-11	1	1	0	1	1
group_5382	murE	UDP-N-acetylmuramoyl-L-alanyl-D-glutamate--2,6-diaminopimelate ligase	7	0	0	141	100	100	inf	3.74234e-12	1.03985e-07	5.50767e-11	1	1	0	1	1
group_5419		hypothetical protein	7	0	0	141	100	100	inf	3.74234e-12	1.03985e-07	5.50767e-11	1	1	0	1	1
group_5466	albC	Putative ABC transporter ATP-binding protein AlbC	7	0	0	141	100	100	inf	3.74234e-12	1.03985e-07	5.50767e-11	1	1	0	1	1
group_5540		hypothetical protein	7	0	0	141	100	100	inf	3.74234e-12	1.03985e-07	5.50767e-11	1	1	0	1	1
group_5617	iutA_1	Ferric aerobactin receptor	7	0	0	141	100	100	inf	3.74234e-12	1.03985e-07	5.50767e-11	1	1	0	1	1
group_5714		hypothetical protein	7	0	0	141	100	100	inf	3.74234e-12	1.03985e-07	5.50767e-11	1	1	0	1	1
group_5769		putative protein	7	0	0	141	100	100	inf	3.74234e-12	1.03985e-07	5.50767e-11	1	1	0	1	1
group_5818		2-hydroxy-1,4-benzoquinone reductase	7	0	0	141	100	100	inf	3.74234e-12	1.03985e-07	5.50767e-11	1	1	0	1	1
group_5859	leuD	3-isopropylmalate dehydratase small subunit	7	0	0	141	100	100	inf	3.74234e-12	1.03985e-07	5.50767e-11	1	1	0	1	1
group_5919		hypothetical protein	7	0	0	141	100	100	inf	3.74234e-12	1.03985e-07	5.50767e-11	1	1	0	1	1
group_5948		hypothetical protein	7	0	0	141	100	100	inf	3.74234e-12	1.03985e-07	5.50767e-11	1	1	0	1	1
group_5967		hypothetical protein	7	0	0	141	100	100	inf	3.74234e-12	1.03985e-07	5.50767e-11	1	1	0	1	1
group_6102	nlhH_2	Carboxylesterase NlhH	7	0	0	141	100	100	inf	3.74234e-12	1.03985e-07	5.50767e-11	1	1	0	1	1
group_617		hypothetical protein	7	0	0	141	100	100	inf	3.74234e-12	1.03985e-07	5.50767e-11	1	1	0	1	1
group_6245		hypothetical protein	7	0	0	141	100	100	inf	3.74234e-12	1.03985e-07	5.50767e-11	1	1	0	1	1
group_6278		hypothetical protein	7	0	0	141	100	100	inf	3.74234e-12	1.03985e-07	5.50767e-11	1	1	0	1	1
group_6306	hemN_1	Oxygen-independent coproporphyrinogen III oxidase	7	0	0	141	100	100	inf	3.74234e-12	1.03985e-07	5.50767e-11	1	1	0	1	1
group_6399	hisH	Imidazole glycerol phosphate synthase subunit HisH	7	0	0	141	100	100	inf	3.74234e-12	1.03985e-07	5.50767e-11	1	1	0	1	1
group_6446	trpE	Anthranilate synthase component 1	7	0	0	141	100	100	inf	3.74234e-12	1.03985e-07	5.50767e-11	1	1	0	1	1
group_6503		hypothetical protein	7	0	0	141	100	100	inf	3.74234e-12	1.03985e-07	5.50767e-11	1	1	0	1	1
group_6528	add2	Aminodeoxyfutalosine deaminase	7	0	0	141	100	100	inf	3.74234e-12	1.03985e-07	5.50767e-11	1	1	0	1	1
group_6591		hypothetical protein	7	0	0	141	100	100	inf	3.74234e-12	1.03985e-07	5.50767e-11	1	1	0	1	1
group_6619		hypothetical protein	7	0	0	141	100	100	inf	3.74234e-12	1.03985e-07	5.50767e-11	1	1	0	1	1
group_6651		hypothetical protein	7	0	0	141	100	100	inf	3.74234e-12	1.03985e-07	5.50767e-11	1	1	0	1	1
group_6678		hypothetical protein	7	0	0	141	100	100	inf	3.74234e-12	1.03985e-07	5.50767e-11	1	1	0	1	1
group_6727		hypothetical protein	7	0	0	141	100	100	inf	3.74234e-12	1.03985e-07	5.50767e-11	1	1	0	1	1
group_6799		hypothetical protein	7	0	0	141	100	100	inf	3.74234e-12	1.03985e-07	5.50767e-11	1	1	0	1	1
group_6818		putative protein	7	0	0	141	100	100	inf	3.74234e-12	1.03985e-07	5.50767e-11	1	1	0	1	1
group_6850		4-O-beta-D-mannosyl-D-glucose phosphorylase	7	0	0	141	100	100	inf	3.74234e-12	1.03985e-07	5.50767e-11	1	1	0	1	1
group_6887		putative MscS family protein.1	7	0	0	141	100	100	inf	3.74234e-12	1.03985e-07	5.50767e-11	1	1	0	1	1
group_6911	purK	N5-carboxyaminoimidazole ribonucleotide synthase	7	0	0	141	100	100	inf	3.74234e-12	1.03985e-07	5.50767e-11	1	1	0	1	1
group_6963		hypothetical protein	7	0	0	141	100	100	inf	3.74234e-12	1.03985e-07	5.50767e-11	1	1	0	1	1
group_7023	lacZ_2	Beta-galactosidase	7	0	0	141	100	100	inf	3.74234e-12	1.03985e-07	5.50767e-11	1	1	0	1	1
group_7042		hypothetical protein	7	0	0	141	100	100	inf	3.74234e-12	1.03985e-07	5.50767e-11	1	1	0	1	1
group_7132	ypdF	Aminopeptidase YpdF	7	0	0	141	100	100	inf	3.74234e-12	1.03985e-07	5.50767e-11	1	1	0	1	1
group_7179		hypothetical protein	7	0	0	141	100	100	inf	3.74234e-12	1.03985e-07	5.50767e-11	1	1	0	1	1
group_7261		hypothetical protein	7	0	0	141	100	100	inf	3.74234e-12	1.03985e-07	5.50767e-11	1	1	0	1	1
group_7312	ynfM	Inner membrane transport protein YnfM	7	0	0	141	100	100	inf	3.74234e-12	1.03985e-07	5.50767e-11	1	1	0	1	1
group_733		hypothetical protein	7	0	0	141	100	100	inf	3.74234e-12	1.03985e-07	5.50767e-11	1	1	0	1	1
group_7369		hypothetical protein	7	0	0	141	100	100	inf	3.74234e-12	1.03985e-07	5.50767e-11	1	1	0	1	1
group_7426		hypothetical protein	7	0	0	141	100	100	inf	3.74234e-12	1.03985e-07	5.50767e-11	1	1	0	1	1
group_7474	bglA	Beta-glucosidase A	7	0	0	141	100	100	inf	3.74234e-12	1.03985e-07	5.50767e-11	1	1	0	1	1
group_7520		hypothetical protein	7	0	0	141	100	100	inf	3.74234e-12	1.03985e-07	5.50767e-11	1	1	0	1	1
group_7550		hypothetical protein	7	0	0	141	100	100	inf	3.74234e-12	1.03985e-07	5.50767e-11	1	1	0	1	1
group_7579		hypothetical protein	7	0	0	141	100	100	inf	3.74234e-12	1.03985e-07	5.50767e-11	1	1	0	1	1
group_7617	allB	Allantoinase	7	0	0	141	100	100	inf	3.74234e-12	1.03985e-07	5.50767e-11	1	1	0	1	1
group_7631	araC_2	Arabinose operon regulatory protein	7	0	0	141	100	100	inf	3.74234e-12	1.03985e-07	5.50767e-11	1	1	0	1	1
group_7684		hypothetical protein	7	0	0	141	100	100	inf	3.74234e-12	1.03985e-07	5.50767e-11	1	1	0	1	1
group_7731	ccp_1	Cytochrome c551 peroxidase	7	0	0	141	100	100	inf	3.74234e-12	1.03985e-07	5.50767e-11	1	1	0	1	1
group_7779		hypothetical protein	7	0	0	141	100	100	inf	3.74234e-12	1.03985e-07	5.50767e-11	1	1	0	1	1
group_7815		hypothetical protein	7	0	0	141	100	100	inf	3.74234e-12	1.03985e-07	5.50767e-11	1	1	0	1	1
group_7886		hypothetical protein	7	0	0	141	100	100	inf	3.74234e-12	1.03985e-07	5.50767e-11	1	1	0	1	1
group_7896		hypothetical protein	7	0	0	141	100	100	inf	3.74234e-12	1.03985e-07	5.50767e-11	1	1	0	1	1
group_7974	ykfA	putative murein peptide carboxypeptidase	7	0	0	141	100	100	inf	3.74234e-12	1.03985e-07	5.50767e-11	1	1	0	1	1
group_8012		hypothetical protein	7	0	0	141	100	100	inf	3.74234e-12	1.03985e-07	5.50767e-11	1	1	0	1	1
group_8104	ribD	Riboflavin biosynthesis protein RibD	7	0	0	141	100	100	inf	3.74234e-12	1.03985e-07	5.50767e-11	1	1	0	1	1
group_8130		hypothetical protein	7	0	0	141	100	100	inf	3.74234e-12	1.03985e-07	5.50767e-11	1	1	0	1	1
group_8168	exoI_1	Beta-hexosaminidase	7	0	0	141	100	100	inf	3.74234e-12	1.03985e-07	5.50767e-11	1	1	0	1	1
group_8215		hypothetical protein	7	0	0	141	100	100	inf	3.74234e-12	1.03985e-07	5.50767e-11	1	1	0	1	1
group_8281		hypothetical protein	7	0	0	141	100	100	inf	3.74234e-12	1.03985e-07	5.50767e-11	1	1	0	1	1
group_8321		hypothetical protein	7	0	0	141	100	100	inf	3.74234e-12	1.03985e-07	5.50767e-11	1	1	0	1	1
group_8358		hypothetical protein	7	0	0	141	100	100	inf	3.74234e-12	1.03985e-07	5.50767e-11	1	1	0	1	1
group_8382		hypothetical protein	7	0	0	141	100	100	inf	3.74234e-12	1.03985e-07	5.50767e-11	1	1	0	1	1
group_8435	dcsG	Cycloserine biosynthesis protein DcsG	7	0	0	141	100	100	inf	3.74234e-12	1.03985e-07	5.50767e-11	1	1	0	1	1
group_8453	yhhX	putative oxidoreductase YhhX	7	0	0	141	100	100	inf	3.74234e-12	1.03985e-07	5.50767e-11	1	1	0	1	1
group_8479		hypothetical protein	7	0	0	141	100	100	inf	3.74234e-12	1.03985e-07	5.50767e-11	1	1	0	1	1
group_856		hypothetical protein	7	0	0	141	100	100	inf	3.74234e-12	1.03985e-07	5.50767e-11	1	1	0	1	1
group_8605	iphP	Tyrosine-protein phosphatase	7	0	0	141	100	100	inf	3.74234e-12	1.03985e-07	5.50767e-11	1	1	0	1	1
group_8690		hypothetical protein	7	0	0	141	100	100	inf	3.74234e-12	1.03985e-07	5.50767e-11	1	1	0	1	1
group_8807		hypothetical protein	7	0	0	141	100	100	inf	3.74234e-12	1.03985e-07	5.50767e-11	1	1	0	1	1
group_8933	pdxH_2	Pyridoxine/pyridoxamine 5'-phosphate oxidase	7	0	0	141	100	100	inf	3.74234e-12	1.03985e-07	5.50767e-11	1	1	0	1	1
group_896		hypothetical protein	7	0	0	141	100	100	inf	3.74234e-12	1.03985e-07	5.50767e-11	1	1	0	1	1
group_8984		hypothetical protein	7	0	0	141	100	100	inf	3.74234e-12	1.03985e-07	5.50767e-11	1	1	0	1	1
group_9040	gltD	Glutamate synthase [NADPH] small chain	7	0	0	141	100	100	inf	3.74234e-12	1.03985e-07	5.50767e-11	1	1	0	1	1
group_907		hypothetical protein	7	0	0	141	100	100	inf	3.74234e-12	1.03985e-07	5.50767e-11	1	1	0	1	1
group_9166		hypothetical protein	7	0	0	141	100	100	inf	3.74234e-12	1.03985e-07	5.50767e-11	1	1	0	1	1
group_9201		hypothetical protein	7	0	0	141	100	100	inf	3.74234e-12	1.03985e-07	5.50767e-11	1	1	0	1	1
group_9279		hypothetical protein	7	0	0	141	100	100	inf	3.74234e-12	1.03985e-07	5.50767e-11	1	1	0	1	1
group_9327	macB_5	Macrolide export ATP-binding/permease protein MacB	7	0	0	141	100	100	inf	3.74234e-12	1.03985e-07	5.50767e-11	1	1	0	1	1
group_9383		hypothetical protein	7	0	0	141	100	100	inf	3.74234e-12	1.03985e-07	5.50767e-11	1	1	0	1	1
group_9412	mshD_1	Mycothiol acetyltransferase	7	0	0	141	100	100	inf	3.74234e-12	1.03985e-07	5.50767e-11	1	1	0	1	1
group_948		hypothetical protein	7	0	0	141	100	100	inf	3.74234e-12	1.03985e-07	5.50767e-11	1	1	0	1	1
group_9493		hypothetical protein	7	0	0	141	100	100	inf	3.74234e-12	1.03985e-07	5.50767e-11	1	1	0	1	1
group_9547		hypothetical protein	7	0	0	141	100	100	inf	3.74234e-12	1.03985e-07	5.50767e-11	1	1	0	1	1
nreC_1		Oxygen regulatory protein NreC	7	0	0	141	100	100	inf	3.74234e-12	1.03985e-07	5.50767e-11	1	1	0	1	1
group_9659		hypothetical protein	7	0	0	141	100	100	inf	3.74234e-12	1.03985e-07	5.50767e-11	1	1	0	1	1
group_9700		hypothetical protein	7	0	0	141	100	100	inf	3.74234e-12	1.03985e-07	5.50767e-11	1	1	0	1	1
group_9747	uxuB	putative oxidoreductase UxuB	7	0	0	141	100	100	inf	3.74234e-12	1.03985e-07	5.50767e-11	1	1	0	1	1
group_979		hypothetical protein	7	0	0	141	100	100	inf	3.74234e-12	1.03985e-07	5.50767e-11	1	1	0	1	1
group_9821		hypothetical protein	7	0	0	141	100	100	inf	3.74234e-12	1.03985e-07	5.50767e-11	1	1	0	1	1
group_9888	tolC_3	Outer membrane protein TolC	7	0	0	141	100	100	inf	3.74234e-12	1.03985e-07	5.50767e-11	1	1	0	1	1
group_9953	czcA_5	Cobalt-zinc-cadmium resistance protein CzcA	7	0	0	141	100	100	inf	3.74234e-12	1.03985e-07	5.50767e-11	1	1	0	1	1
group_10034		hypothetical protein	7	0	0	141	100	100	inf	3.74234e-12	1.03985e-07	5.50767e-11	1	1	0	1	1
group_10069		hypothetical protein	7	0	0	141	100	100	inf	3.74234e-12	1.03985e-07	5.50767e-11	1	1	0	1	1
group_1013	yciC	Putative metal chaperone YciC	7	0	0	141	100	100	inf	3.74234e-12	1.03985e-07	5.50767e-11	1	1	0	1	1
group_10217		hypothetical protein	7	0	0	141	100	100	inf	3.74234e-12	1.03985e-07	5.50767e-11	1	1	0	1	1
group_103	dsbD_1	Thiol:disulfide interchange protein DsbD	7	0	0	141	100	100	inf	3.74234e-12	1.03985e-07	5.50767e-11	1	1	0	1	1
group_10360	lpqL	putative lipoprotein aminopeptidase LpqL	7	0	0	141	100	100	inf	3.74234e-12	1.03985e-07	5.50767e-11	1	1	0	1	1
group_10429		hypothetical protein	7	0	0	141	100	100	inf	3.74234e-12	1.03985e-07	5.50767e-11	1	1	0	1	1
yesS_3		HTH-type transcriptional regulator YesS	7	0	0	141	100	100	inf	3.74234e-12	1.03985e-07	5.50767e-11	1	1	0	1	1
group_10493		hypothetical protein	7	0	0	141	100	100	inf	3.74234e-12	1.03985e-07	5.50767e-11	1	1	0	1	1
group_10544		hypothetical protein	7	0	0	141	100	100	inf	3.74234e-12	1.03985e-07	5.50767e-11	1	1	0	1	1
group_10623	rmlD_1	dTDP-4-dehydrorhamnose reductase	7	0	0	141	100	100	inf	3.74234e-12	1.03985e-07	5.50767e-11	1	1	0	1	1
group_10692	pbpE_2	Penicillin-binding protein 4*	7	0	0	141	100	100	inf	3.74234e-12	1.03985e-07	5.50767e-11	1	1	0	1	1
group_10709	ccpA	Catabolite control protein A	7	0	0	141	100	100	inf	3.74234e-12	1.03985e-07	5.50767e-11	1	1	0	1	1
group_10731		hypothetical protein	7	0	0	141	100	100	inf	3.74234e-12	1.03985e-07	5.50767e-11	1	1	0	1	1
group_10786	rpiB	Ribose-5-phosphate isomerase B	7	0	0	141	100	100	inf	3.74234e-12	1.03985e-07	5.50767e-11	1	1	0	1	1
ltxB		Leukotoxin export ATP-binding protein LtxB	7	0	0	141	100	100	inf	3.74234e-12	1.03985e-07	5.50767e-11	1	1	0	1	1
group_10897		hypothetical protein	7	0	0	141	100	100	inf	3.74234e-12	1.03985e-07	5.50767e-11	1	1	0	1	1
group_10912		hypothetical protein	7	0	0	141	100	100	inf	3.74234e-12	1.03985e-07	5.50767e-11	1	1	0	1	1
xynC		Glucuronoxylanase XynC	7	0	0	141	100	100	inf	3.74234e-12	1.03985e-07	5.50767e-11	1	1	0	1	1
group_11031		hypothetical protein	7	0	0	141	100	100	inf	3.74234e-12	1.03985e-07	5.50767e-11	1	1	0	1	1
group_11089		hypothetical protein	7	0	0	141	100	100	inf	3.74234e-12	1.03985e-07	5.50767e-11	1	1	0	1	1
group_11119		Tropinesterase	7	0	0	141	100	100	inf	3.74234e-12	1.03985e-07	5.50767e-11	1	1	0	1	1
group_11184	chbR_1	HTH-type transcriptional regulator ChbR	7	0	0	141	100	100	inf	3.74234e-12	1.03985e-07	5.50767e-11	1	1	0	1	1
group_11237	blc	Outer membrane lipoprotein Blc	7	0	0	141	100	100	inf	3.74234e-12	1.03985e-07	5.50767e-11	1	1	0	1	1
yeeF		Putative ribonuclease YeeF	7	0	0	141	100	100	inf	3.74234e-12	1.03985e-07	5.50767e-11	1	1	0	1	1
group_11356		hypothetical protein	7	0	0	141	100	100	inf	3.74234e-12	1.03985e-07	5.50767e-11	1	1	0	1	1
group_11388		hypothetical protein	7	0	0	141	100	100	inf	3.74234e-12	1.03985e-07	5.50767e-11	1	1	0	1	1
group_11432		hypothetical protein	7	0	0	141	100	100	inf	3.74234e-12	1.03985e-07	5.50767e-11	1	1	0	1	1
group_11473		hypothetical protein	7	0	0	141	100	100	inf	3.74234e-12	1.03985e-07	5.50767e-11	1	1	0	1	1
group_11571		hypothetical protein	7	0	0	141	100	100	inf	3.74234e-12	1.03985e-07	5.50767e-11	1	1	0	1	1
group_11620		hypothetical protein	7	0	0	141	100	100	inf	3.74234e-12	1.03985e-07	5.50767e-11	1	1	0	1	1
group_11653	tam_1	Trans-aconitate 2-methyltransferase	7	0	0	141	100	100	inf	3.74234e-12	1.03985e-07	5.50767e-11	1	1	0	1	1
group_11682		hypothetical protein	7	0	0	141	100	100	inf	3.74234e-12	1.03985e-07	5.50767e-11	1	1	0	1	1
group_11737		hypothetical protein	7	0	0	141	100	100	inf	3.74234e-12	1.03985e-07	5.50767e-11	1	1	0	1	1
group_11839		hypothetical protein	7	0	0	141	100	100	inf	3.74234e-12	1.03985e-07	5.50767e-11	1	1	0	1	1
group_11904		hypothetical protein	7	0	0	141	100	100	inf	3.74234e-12	1.03985e-07	5.50767e-11	1	1	0	1	1
group_11973	rsmG	Ribosomal RNA small subunit methyltransferase G	7	0	0	141	100	100	inf	3.74234e-12	1.03985e-07	5.50767e-11	1	1	0	1	1
group_11992		hypothetical protein	7	0	0	141	100	100	inf	3.74234e-12	1.03985e-07	5.50767e-11	1	1	0	1	1
group_12065		hypothetical protein	7	0	0	141	100	100	inf	3.74234e-12	1.03985e-07	5.50767e-11	1	1	0	1	1
group_12128		hypothetical protein	7	0	0	141	100	100	inf	3.74234e-12	1.03985e-07	5.50767e-11	1	1	0	1	1
group_12206		hypothetical protein	7	0	0	141	100	100	inf	3.74234e-12	1.03985e-07	5.50767e-11	1	1	0	1	1
group_12223		hypothetical protein	7	0	0	141	100	100	inf	3.74234e-12	1.03985e-07	5.50767e-11	1	1	0	1	1
group_1226		hypothetical protein	7	0	0	141	100	100	inf	3.74234e-12	1.03985e-07	5.50767e-11	1	1	0	1	1
group_12290		hypothetical protein	7	0	0	141	100	100	inf	3.74234e-12	1.03985e-07	5.50767e-11	1	1	0	1	1
group_12341	gntT	High-affinity gluconate transporter	7	0	0	141	100	100	inf	3.74234e-12	1.03985e-07	5.50767e-11	1	1	0	1	1
group_12419		hypothetical protein	7	0	0	141	100	100	inf	3.74234e-12	1.03985e-07	5.50767e-11	1	1	0	1	1
group_12452		hypothetical protein	7	0	0	141	100	100	inf	3.74234e-12	1.03985e-07	5.50767e-11	1	1	0	1	1
group_12509		hypothetical protein	7	0	0	141	100	100	inf	3.74234e-12	1.03985e-07	5.50767e-11	1	1	0	1	1
group_12574		hypothetical protein	7	0	0	141	100	100	inf	3.74234e-12	1.03985e-07	5.50767e-11	1	1	0	1	1
group_12593	paaC	1,2-phenylacetyl-CoA epoxidase, subunit C	7	0	0	141	100	100	inf	3.74234e-12	1.03985e-07	5.50767e-11	1	1	0	1	1
group_12630		hypothetical protein	7	0	0	141	100	100	inf	3.74234e-12	1.03985e-07	5.50767e-11	1	1	0	1	1
group_12673	yyaP_3	putative protein YyaP	7	0	0	141	100	100	inf	3.74234e-12	1.03985e-07	5.50767e-11	1	1	0	1	1
group_12688	bioB	Biotin synthase	7	0	0	141	100	100	inf	3.74234e-12	1.03985e-07	5.50767e-11	1	1	0	1	1
group_12763	susC_24	TonB-dependent receptor SusC	7	0	0	141	100	100	inf	3.74234e-12	1.03985e-07	5.50767e-11	1	1	0	1	1
group_12791		hypothetical protein	7	0	0	141	100	100	inf	3.74234e-12	1.03985e-07	5.50767e-11	1	1	0	1	1
group_12814	ltaA	L-allo-threonine aldolase	7	0	0	141	100	100	inf	3.74234e-12	1.03985e-07	5.50767e-11	1	1	0	1	1
group_12859		hypothetical protein	7	0	0	141	100	100	inf	3.74234e-12	1.03985e-07	5.50767e-11	1	1	0	1	1
group_12887		hypothetical protein	7	0	0	141	100	100	inf	3.74234e-12	1.03985e-07	5.50767e-11	1	1	0	1	1
group_12962	ltaE	Low specificity L-threonine aldolase	7	0	0	141	100	100	inf	3.74234e-12	1.03985e-07	5.50767e-11	1	1	0	1	1
group_13031		hypothetical protein	7	0	0	141	100	100	inf	3.74234e-12	1.03985e-07	5.50767e-11	1	1	0	1	1
group_13163		hypothetical protein	7	0	0	141	100	100	inf	3.74234e-12	1.03985e-07	5.50767e-11	1	1	0	1	1
group_13237	susC_15	TonB-dependent receptor SusC	7	0	0	141	100	100	inf	3.74234e-12	1.03985e-07	5.50767e-11	1	1	0	1	1
group_13266		hypothetical protein	7	0	0	141	100	100	inf	3.74234e-12	1.03985e-07	5.50767e-11	1	1	0	1	1
group_13307	ptpA_3	Prolyl tripeptidyl peptidase	7	0	0	141	100	100	inf	3.74234e-12	1.03985e-07	5.50767e-11	1	1	0	1	1
group_13348	sigE	ECF RNA polymerase sigma factor SigE	7	0	0	141	100	100	inf	3.74234e-12	1.03985e-07	5.50767e-11	1	1	0	1	1
group_13403		hypothetical protein	7	0	0	141	100	100	inf	3.74234e-12	1.03985e-07	5.50767e-11	1	1	0	1	1
group_13511	mfpA	Pentapeptide repeat protein MfpA	7	0	0	141	100	100	inf	3.74234e-12	1.03985e-07	5.50767e-11	1	1	0	1	1
group_1355		hypothetical protein	7	0	0	141	100	100	inf	3.74234e-12	1.03985e-07	5.50767e-11	1	1	0	1	1
group_13584		putative oxidoreductase	7	0	0	141	100	100	inf	3.74234e-12	1.03985e-07	5.50767e-11	1	1	0	1	1
group_13630		hypothetical protein	7	0	0	141	100	100	inf	3.74234e-12	1.03985e-07	5.50767e-11	1	1	0	1	1
group_13657		hypothetical protein	7	0	0	141	100	100	inf	3.74234e-12	1.03985e-07	5.50767e-11	1	1	0	1	1
group_13737		hypothetical protein	7	0	0	141	100	100	inf	3.74234e-12	1.03985e-07	5.50767e-11	1	1	0	1	1
group_13807		hypothetical protein	7	0	0	141	100	100	inf	3.74234e-12	1.03985e-07	5.50767e-11	1	1	0	1	1
group_13864	yvoA	HTH-type transcriptional repressor YvoA	7	0	0	141	100	100	inf	3.74234e-12	1.03985e-07	5.50767e-11	1	1	0	1	1
group_13955		hypothetical protein	7	0	0	141	100	100	inf	3.74234e-12	1.03985e-07	5.50767e-11	1	1	0	1	1
group_13997		hypothetical protein	7	0	0	141	100	100	inf	3.74234e-12	1.03985e-07	5.50767e-11	1	1	0	1	1
group_14045		hypothetical protein	7	0	0	141	100	100	inf	3.74234e-12	1.03985e-07	5.50767e-11	1	1	0	1	1
group_14071	cmk_2	Cytidylate kinase	7	0	0	141	100	100	inf	3.74234e-12	1.03985e-07	5.50767e-11	1	1	0	1	1
group_14132		putative protein	7	0	0	141	100	100	inf	3.74234e-12	1.03985e-07	5.50767e-11	1	1	0	1	1
group_14160	iaaA_1	Isoaspartyl peptidase	7	0	0	141	100	100	inf	3.74234e-12	1.03985e-07	5.50767e-11	1	1	0	1	1
group_14186		hypothetical protein	7	0	0	141	100	100	inf	3.74234e-12	1.03985e-07	5.50767e-11	1	1	0	1	1
group_14203		hypothetical protein	7	0	0	141	100	100	inf	3.74234e-12	1.03985e-07	5.50767e-11	1	1	0	1	1
group_14298		hypothetical protein	7	0	0	141	100	100	inf	3.74234e-12	1.03985e-07	5.50767e-11	1	1	0	1	1
group_14346	yidD	Putative membrane protein insertion efficiency factor	7	0	0	141	100	100	inf	3.74234e-12	1.03985e-07	5.50767e-11	1	1	0	1	1
group_14389		hypothetical protein	7	0	0	141	100	100	inf	3.74234e-12	1.03985e-07	5.50767e-11	1	1	0	1	1
group_14469	apr	Subtilisin DY	7	0	0	141	100	100	inf	3.74234e-12	1.03985e-07	5.50767e-11	1	1	0	1	1
group_14498	xapB	Xanthosine permease	7	0	0	141	100	100	inf	3.74234e-12	1.03985e-07	5.50767e-11	1	1	0	1	1
group_14524		hypothetical protein	7	0	0	141	100	100	inf	3.74234e-12	1.03985e-07	5.50767e-11	1	1	0	1	1
group_14572		hypothetical protein	7	0	0	141	100	100	inf	3.74234e-12	1.03985e-07	5.50767e-11	1	1	0	1	1
group_14624	yedV	putative sensor-like histidine kinase YedV	7	0	0	141	100	100	inf	3.74234e-12	1.03985e-07	5.50767e-11	1	1	0	1	1
group_1470		hypothetical protein	7	0	0	141	100	100	inf	3.74234e-12	1.03985e-07	5.50767e-11	1	1	0	1	1
group_14778	ydaF_2	Putative ribosomal N-acetyltransferase YdaF	7	0	0	141	100	100	inf	3.74234e-12	1.03985e-07	5.50767e-11	1	1	0	1	1
group_14819		Urea transporter	7	0	0	141	100	100	inf	3.74234e-12	1.03985e-07	5.50767e-11	1	1	0	1	1
group_14860	rpsP	30S ribosomal protein S16	7	0	0	141	100	100	inf	3.74234e-12	1.03985e-07	5.50767e-11	1	1	0	1	1
group_14879		hypothetical protein	7	0	0	141	100	100	inf	3.74234e-12	1.03985e-07	5.50767e-11	1	1	0	1	1
group_1494		hypothetical protein	7	0	0	141	100	100	inf	3.74234e-12	1.03985e-07	5.50767e-11	1	1	0	1	1
group_15040		hypothetical protein	7	0	0	141	100	100	inf	3.74234e-12	1.03985e-07	5.50767e-11	1	1	0	1	1
group_15097		hypothetical protein	7	0	0	141	100	100	inf	3.74234e-12	1.03985e-07	5.50767e-11	1	1	0	1	1
group_15177		hypothetical protein	7	0	0	141	100	100	inf	3.74234e-12	1.03985e-07	5.50767e-11	1	1	0	1	1
group_15264		hypothetical protein	7	0	0	141	100	100	inf	3.74234e-12	1.03985e-07	5.50767e-11	1	1	0	1	1
yjcF		putative N-acetyltransferase YjcF	7	0	0	141	100	100	inf	3.74234e-12	1.03985e-07	5.50767e-11	1	1	0	1	1
group_15339		hypothetical protein	7	0	0	141	100	100	inf	3.74234e-12	1.03985e-07	5.50767e-11	1	1	0	1	1
group_15424		hypothetical protein	7	0	0	141	100	100	inf	3.74234e-12	1.03985e-07	5.50767e-11	1	1	0	1	1
group_15471		hypothetical protein	7	0	0	141	100	100	inf	3.74234e-12	1.03985e-07	5.50767e-11	1	1	0	1	1
group_15555		hypothetical protein	7	0	0	141	100	100	inf	3.74234e-12	1.03985e-07	5.50767e-11	1	1	0	1	1
group_15598		hypothetical protein	7	0	0	141	100	100	inf	3.74234e-12	1.03985e-07	5.50767e-11	1	1	0	1	1
group_15674		hypothetical protein	7	0	0	141	100	100	inf	3.74234e-12	1.03985e-07	5.50767e-11	1	1	0	1	1
group_157		hypothetical protein	7	0	0	141	100	100	inf	3.74234e-12	1.03985e-07	5.50767e-11	1	1	0	1	1
group_15740		hypothetical protein	7	0	0	141	100	100	inf	3.74234e-12	1.03985e-07	5.50767e-11	1	1	0	1	1
group_15824		hypothetical protein	7	0	0	141	100	100	inf	3.74234e-12	1.03985e-07	5.50767e-11	1	1	0	1	1
group_15867	murG	UDP-N-acetylglucosamine--N-acetylmuramyl-(pentapeptide) pyrophosphoryl-undecaprenol N-acetylglucosamine transferase	7	0	0	141	100	100	inf	3.74234e-12	1.03985e-07	5.50767e-11	1	1	0	1	1
group_15882	rarA	Replication-associated recombination protein A	7	0	0	141	100	100	inf	3.74234e-12	1.03985e-07	5.50767e-11	1	1	0	1	1
group_15996	ygiD	4,5-DOPA dioxygenase extradiol	7	0	0	141	100	100	inf	3.74234e-12	1.03985e-07	5.50767e-11	1	1	0	1	1
group_16066	hisI	Phosphoribosyl-AMP cyclohydrolase	7	0	0	141	100	100	inf	3.74234e-12	1.03985e-07	5.50767e-11	1	1	0	1	1
group_16135		hypothetical protein	7	0	0	141	100	100	inf	3.74234e-12	1.03985e-07	5.50767e-11	1	1	0	1	1
group_16198		hypothetical protein	7	0	0	141	100	100	inf	3.74234e-12	1.03985e-07	5.50767e-11	1	1	0	1	1
group_16278	wbbL	N-acetylglucosaminyl-diphospho-decaprenol L-rhamnosyltransferase	7	0	0	141	100	100	inf	3.74234e-12	1.03985e-07	5.50767e-11	1	1	0	1	1
betC_2		Choline-sulfatase	7	0	0	141	100	100	inf	3.74234e-12	1.03985e-07	5.50767e-11	1	1	0	1	1
group_16388		hypothetical protein	7	0	0	141	100	100	inf	3.74234e-12	1.03985e-07	5.50767e-11	1	1	0	1	1
group_16429		putative protein	7	0	0	141	100	100	inf	3.74234e-12	1.03985e-07	5.50767e-11	1	1	0	1	1
group_1650		Flavastacin	7	0	0	141	100	100	inf	3.74234e-12	1.03985e-07	5.50767e-11	1	1	0	1	1
yfbR_2		5'-deoxynucleotidase YfbR	7	0	0	141	100	100	inf	3.74234e-12	1.03985e-07	5.50767e-11	1	1	0	1	1
group_1665		hypothetical protein	7	0	0	141	100	100	inf	3.74234e-12	1.03985e-07	5.50767e-11	1	1	0	1	1
group_16754		SusD-like protein	7	0	0	141	100	100	inf	3.74234e-12	1.03985e-07	5.50767e-11	1	1	0	1	1
group_16797	por	Polyol:NADP oxidoreductase	7	0	0	141	100	100	inf	3.74234e-12	1.03985e-07	5.50767e-11	1	1	0	1	1
group_16833	oprF_2	Outer membrane porin F	7	0	0	141	100	100	inf	3.74234e-12	1.03985e-07	5.50767e-11	1	1	0	1	1
group_1686		hypothetical protein	7	0	0	141	100	100	inf	3.74234e-12	1.03985e-07	5.50767e-11	1	1	0	1	1
group_16894		hypothetical protein	7	0	0	141	100	100	inf	3.74234e-12	1.03985e-07	5.50767e-11	1	1	0	1	1
group_16924		hypothetical protein	7	0	0	141	100	100	inf	3.74234e-12	1.03985e-07	5.50767e-11	1	1	0	1	1
group_16971	btr_5	HTH-type transcriptional activator Btr	7	0	0	141	100	100	inf	3.74234e-12	1.03985e-07	5.50767e-11	1	1	0	1	1
group_17087		hypothetical protein	7	0	0	141	100	100	inf	3.74234e-12	1.03985e-07	5.50767e-11	1	1	0	1	1
group_17161		hypothetical protein	7	0	0	141	100	100	inf	3.74234e-12	1.03985e-07	5.50767e-11	1	1	0	1	1
group_17192		Potassium channel	7	0	0	141	100	100	inf	3.74234e-12	1.03985e-07	5.50767e-11	1	1	0	1	1
group_17240	ywrO_2	General stress protein 14	7	0	0	141	100	100	inf	3.74234e-12	1.03985e-07	5.50767e-11	1	1	0	1	1
group_17281		hypothetical protein	7	0	0	141	100	100	inf	3.74234e-12	1.03985e-07	5.50767e-11	1	1	0	1	1
group_17326		hypothetical protein	7	0	0	141	100	100	inf	3.74234e-12	1.03985e-07	5.50767e-11	1	1	0	1	1
group_1739	yabJ_2	2-iminobutanoate/2-iminopropanoate deaminase	7	0	0	141	100	100	inf	3.74234e-12	1.03985e-07	5.50767e-11	1	1	0	1	1
group_17482		hypothetical protein	7	0	0	141	100	100	inf	3.74234e-12	1.03985e-07	5.50767e-11	1	1	0	1	1
group_17563		Acetyltransferase	7	0	0	141	100	100	inf	3.74234e-12	1.03985e-07	5.50767e-11	1	1	0	1	1
group_176	nisB_1	Nisin biosynthesis protein NisB	7	0	0	141	100	100	inf	3.74234e-12	1.03985e-07	5.50767e-11	1	1	0	1	1
group_17656		hypothetical protein	7	0	0	141	100	100	inf	3.74234e-12	1.03985e-07	5.50767e-11	1	1	0	1	1
group_17720		hypothetical protein	7	0	0	141	100	100	inf	3.74234e-12	1.03985e-07	5.50767e-11	1	1	0	1	1
group_17764		hypothetical protein	7	0	0	141	100	100	inf	3.74234e-12	1.03985e-07	5.50767e-11	1	1	0	1	1
group_17805		hypothetical protein	7	0	0	141	100	100	inf	3.74234e-12	1.03985e-07	5.50767e-11	1	1	0	1	1
group_17906		hypothetical protein	7	0	0	141	100	100	inf	3.74234e-12	1.03985e-07	5.50767e-11	1	1	0	1	1
group_17919	nucA	Nuclease	7	0	0	141	100	100	inf	3.74234e-12	1.03985e-07	5.50767e-11	1	1	0	1	1
group_17977		hypothetical protein	7	0	0	141	100	100	inf	3.74234e-12	1.03985e-07	5.50767e-11	1	1	0	1	1
group_18005	fhuA_4	Ferrichrome outer membrane transporter/phage receptor	7	0	0	141	100	100	inf	3.74234e-12	1.03985e-07	5.50767e-11	1	1	0	1	1
shc		Squalene--hopene cyclase	7	0	0	141	100	100	inf	3.74234e-12	1.03985e-07	5.50767e-11	1	1	0	1	1
group_18066		hypothetical protein	7	0	0	141	100	100	inf	3.74234e-12	1.03985e-07	5.50767e-11	1	1	0	1	1
group_1809		hypothetical protein	7	0	0	141	100	100	inf	3.74234e-12	1.03985e-07	5.50767e-11	1	1	0	1	1
group_18112	ydjA	Putative NAD(P)H nitroreductase YdjA	7	0	0	141	100	100	inf	3.74234e-12	1.03985e-07	5.50767e-11	1	1	0	1	1
group_1817	rocD	Ornithine aminotransferase	7	0	0	141	100	100	inf	3.74234e-12	1.03985e-07	5.50767e-11	1	1	0	1	1
group_18241		hypothetical protein	7	0	0	141	100	100	inf	3.74234e-12	1.03985e-07	5.50767e-11	1	1	0	1	1
group_18266	xylA	Xylose isomerase	7	0	0	141	100	100	inf	3.74234e-12	1.03985e-07	5.50767e-11	1	1	0	1	1
group_18333	metXA	Homoserine O-acetyltransferase	7	0	0	141	100	100	inf	3.74234e-12	1.03985e-07	5.50767e-11	1	1	0	1	1
group_1838	rhaS_7	HTH-type transcriptional activator RhaS	7	0	0	141	100	100	inf	3.74234e-12	1.03985e-07	5.50767e-11	1	1	0	1	1
group_18464	ycnE	Putative monooxygenase YcnE	7	0	0	141	100	100	inf	3.74234e-12	1.03985e-07	5.50767e-11	1	1	0	1	1
group_1850		hypothetical protein	7	0	0	141	100	100	inf	3.74234e-12	1.03985e-07	5.50767e-11	1	1	0	1	1
group_18613	ptrB	Protease 2	7	0	0	141	100	100	inf	3.74234e-12	1.03985e-07	5.50767e-11	1	1	0	1	1
susD		Starch-binding protein SusD	7	0	0	141	100	100	inf	3.74234e-12	1.03985e-07	5.50767e-11	1	1	0	1	1
group_18739		putative CtpA-like serine protease	7	0	0	141	100	100	inf	3.74234e-12	1.03985e-07	5.50767e-11	1	1	0	1	1
group_18770		hypothetical protein	7	0	0	141	100	100	inf	3.74234e-12	1.03985e-07	5.50767e-11	1	1	0	1	1
rhaS_4		HTH-type transcriptional activator RhaS	7	0	0	141	100	100	inf	3.74234e-12	1.03985e-07	5.50767e-11	1	1	0	1	1
group_18828	yhhW_2	Quercetin 2,3-dioxygenase	7	0	0	141	100	100	inf	3.74234e-12	1.03985e-07	5.50767e-11	1	1	0	1	1
group_18856	atpF	ATP synthase subunit b	7	0	0	141	100	100	inf	3.74234e-12	1.03985e-07	5.50767e-11	1	1	0	1	1
group_18927	mapB	Methionine aminopeptidase 2	7	0	0	141	100	100	inf	3.74234e-12	1.03985e-07	5.50767e-11	1	1	0	1	1
group_18967		hypothetical protein	7	0	0	141	100	100	inf	3.74234e-12	1.03985e-07	5.50767e-11	1	1	0	1	1
group_19002		hypothetical protein	7	0	0	141	100	100	inf	3.74234e-12	1.03985e-07	5.50767e-11	1	1	0	1	1
group_19050	susC_26	TonB-dependent receptor SusC	7	0	0	141	100	100	inf	3.74234e-12	1.03985e-07	5.50767e-11	1	1	0	1	1
group_19098		hypothetical protein	7	0	0	141	100	100	inf	3.74234e-12	1.03985e-07	5.50767e-11	1	1	0	1	1
group_19134		hypothetical protein	7	0	0	141	100	100	inf	3.74234e-12	1.03985e-07	5.50767e-11	1	1	0	1	1
group_19158		hypothetical protein	7	0	0	141	100	100	inf	3.74234e-12	1.03985e-07	5.50767e-11	1	1	0	1	1
group_19190		hypothetical protein	7	0	0	141	100	100	inf	3.74234e-12	1.03985e-07	5.50767e-11	1	1	0	1	1
group_19226		hypothetical protein	7	0	0	141	100	100	inf	3.74234e-12	1.03985e-07	5.50767e-11	1	1	0	1	1
fcl_1		GDP-L-fucose synthase	7	0	0	141	100	100	inf	3.74234e-12	1.03985e-07	5.50767e-11	1	1	0	1	1
group_19358	scrK	Fructokinase	7	0	0	141	100	100	inf	3.74234e-12	1.03985e-07	5.50767e-11	1	1	0	1	1
group_19427	cpdA_2	3',5'-cyclic adenosine monophosphate phosphodiesterase CpdA	7	0	0	141	100	100	inf	3.74234e-12	1.03985e-07	5.50767e-11	1	1	0	1	1
group_19461		hypothetical protein	7	0	0	141	100	100	inf	3.74234e-12	1.03985e-07	5.50767e-11	1	1	0	1	1
group_19507		hypothetical protein	7	0	0	141	100	100	inf	3.74234e-12	1.03985e-07	5.50767e-11	1	1	0	1	1
group_19552	ogt	Methylated-DNA--protein-cysteine methyltransferase	7	0	0	141	100	100	inf	3.74234e-12	1.03985e-07	5.50767e-11	1	1	0	1	1
group_19589		hypothetical protein	7	0	0	141	100	100	inf	3.74234e-12	1.03985e-07	5.50767e-11	1	1	0	1	1
group_19611		hypothetical protein	7	0	0	141	100	100	inf	3.74234e-12	1.03985e-07	5.50767e-11	1	1	0	1	1
group_19664	sigV_1	RNA polymerase sigma factor SigV	7	0	0	141	100	100	inf	3.74234e-12	1.03985e-07	5.50767e-11	1	1	0	1	1
group_1968		hypothetical protein	7	0	0	141	100	100	inf	3.74234e-12	1.03985e-07	5.50767e-11	1	1	0	1	1
group_197	f1pep1	Prolyl endopeptidase	7	0	0	141	100	100	inf	3.74234e-12	1.03985e-07	5.50767e-11	1	1	0	1	1
group_19767	susC_28	TonB-dependent receptor SusC	7	0	0	141	100	100	inf	3.74234e-12	1.03985e-07	5.50767e-11	1	1	0	1	1
group_19791		hypothetical protein	7	0	0	141	100	100	inf	3.74234e-12	1.03985e-07	5.50767e-11	1	1	0	1	1
group_19831	phy	3-phytase	7	0	0	141	100	100	inf	3.74234e-12	1.03985e-07	5.50767e-11	1	1	0	1	1
group_19853		hypothetical protein	7	0	0	141	100	100	inf	3.74234e-12	1.03985e-07	5.50767e-11	1	1	0	1	1
group_19910		hypothetical protein	7	0	0	141	100	100	inf	3.74234e-12	1.03985e-07	5.50767e-11	1	1	0	1	1
group_19973	tyrC	Cyclohexadienyl dehydrogenase	7	0	0	141	100	100	inf	3.74234e-12	1.03985e-07	5.50767e-11	1	1	0	1	1
group_20022		hypothetical protein	7	0	0	141	100	100	inf	3.74234e-12	1.03985e-07	5.50767e-11	1	1	0	1	1
group_20090	carC	2-hydroxy-6-oxo-6-(2'-aminophenyl)hexa-2,4-dienoic acid hydrolase	7	0	0	141	100	100	inf	3.74234e-12	1.03985e-07	5.50767e-11	1	1	0	1	1
group_20156		hypothetical protein	7	0	0	141	100	100	inf	3.74234e-12	1.03985e-07	5.50767e-11	1	1	0	1	1
group_20197	susC_8	TonB-dependent receptor SusC	7	0	0	141	100	100	inf	3.74234e-12	1.03985e-07	5.50767e-11	1	1	0	1	1
group_20243		hypothetical protein	7	0	0	141	100	100	inf	3.74234e-12	1.03985e-07	5.50767e-11	1	1	0	1	1
group_20297		hypothetical protein	7	0	0	141	100	100	inf	3.74234e-12	1.03985e-07	5.50767e-11	1	1	0	1	1
group_20331	wecH	O-acetyltransferase WecH	7	0	0	141	100	100	inf	3.74234e-12	1.03985e-07	5.50767e-11	1	1	0	1	1
group_2041	sprT	Protein SprT	7	0	0	141	100	100	inf	3.74234e-12	1.03985e-07	5.50767e-11	1	1	0	1	1
group_2044		hypothetical protein	7	0	0	141	100	100	inf	3.74234e-12	1.03985e-07	5.50767e-11	1	1	0	1	1
group_20491		hypothetical protein	7	0	0	141	100	100	inf	3.74234e-12	1.03985e-07	5.50767e-11	1	1	0	1	1
group_20529	degS_1	Signal transduction histidine-protein kinase/phosphatase DegS	7	0	0	141	100	100	inf	3.74234e-12	1.03985e-07	5.50767e-11	1	1	0	1	1
group_20619		hypothetical protein	7	0	0	141	100	100	inf	3.74234e-12	1.03985e-07	5.50767e-11	1	1	0	1	1
group_20664	lysC_1	Lysine-sensitive aspartokinase 3	7	0	0	141	100	100	inf	3.74234e-12	1.03985e-07	5.50767e-11	1	1	0	1	1
group_2076		hypothetical protein	7	0	0	141	100	100	inf	3.74234e-12	1.03985e-07	5.50767e-11	1	1	0	1	1
group_20861		hypothetical protein	7	0	0	141	100	100	inf	3.74234e-12	1.03985e-07	5.50767e-11	1	1	0	1	1
group_20894		hypothetical protein	7	0	0	141	100	100	inf	3.74234e-12	1.03985e-07	5.50767e-11	1	1	0	1	1
group_20935	ilvB	Acetolactate synthase large subunit	7	0	0	141	100	100	inf	3.74234e-12	1.03985e-07	5.50767e-11	1	1	0	1	1
group_20977	ygjK	Glucosidase YgjK	7	0	0	141	100	100	inf	3.74234e-12	1.03985e-07	5.50767e-11	1	1	0	1	1
group_21018	acrA	Multidrug efflux pump subunit AcrA	7	0	0	141	100	100	inf	3.74234e-12	1.03985e-07	5.50767e-11	1	1	0	1	1
group_21051		hypothetical protein	7	0	0	141	100	100	inf	3.74234e-12	1.03985e-07	5.50767e-11	1	1	0	1	1
group_21106		hypothetical protein	7	0	0	141	100	100	inf	3.74234e-12	1.03985e-07	5.50767e-11	1	1	0	1	1
group_21134		hypothetical protein	7	0	0	141	100	100	inf	3.74234e-12	1.03985e-07	5.50767e-11	1	1	0	1	1
group_21182	nnr	Bifunctional NAD(P)H-hydrate repair enzyme Nnr	7	0	0	141	100	100	inf	3.74234e-12	1.03985e-07	5.50767e-11	1	1	0	1	1
group_21201		hypothetical protein	7	0	0	141	100	100	inf	3.74234e-12	1.03985e-07	5.50767e-11	1	1	0	1	1
group_21322	xylE	D-xylose-proton symporter	7	0	0	141	100	100	inf	3.74234e-12	1.03985e-07	5.50767e-11	1	1	0	1	1
group_21362		hypothetical protein	7	0	0	141	100	100	inf	3.74234e-12	1.03985e-07	5.50767e-11	1	1	0	1	1
group_21410	deoB_1	Phosphopentomutase	7	0	0	141	100	100	inf	3.74234e-12	1.03985e-07	5.50767e-11	1	1	0	1	1
group_21435		hypothetical protein	7	0	0	141	100	100	inf	3.74234e-12	1.03985e-07	5.50767e-11	1	1	0	1	1
group_21478		hypothetical protein	7	0	0	141	100	100	inf	3.74234e-12	1.03985e-07	5.50767e-11	1	1	0	1	1
group_21514	malQ	4-alpha-glucanotransferase	7	0	0	141	100	100	inf	3.74234e-12	1.03985e-07	5.50767e-11	1	1	0	1	1
group_21576		hypothetical protein	7	0	0	141	100	100	inf	3.74234e-12	1.03985e-07	5.50767e-11	1	1	0	1	1
hepB		Heparin and heparin-sulfate lyase	7	0	0	141	100	100	inf	3.74234e-12	1.03985e-07	5.50767e-11	1	1	0	1	1
group_21682	atpB	ATP synthase subunit a	7	0	0	141	100	100	inf	3.74234e-12	1.03985e-07	5.50767e-11	1	1	0	1	1
group_21762	tsaB	tRNA threonylcarbamoyladenosine biosynthesis protein TsaB	7	0	0	141	100	100	inf	3.74234e-12	1.03985e-07	5.50767e-11	1	1	0	1	1
group_21802		hypothetical protein	7	0	0	141	100	100	inf	3.74234e-12	1.03985e-07	5.50767e-11	1	1	0	1	1
group_2188		hypothetical protein	7	0	0	141	100	100	inf	3.74234e-12	1.03985e-07	5.50767e-11	1	1	0	1	1
group_21907	pgl_1	6-phosphogluconolactonase	7	0	0	141	100	100	inf	3.74234e-12	1.03985e-07	5.50767e-11	1	1	0	1	1
group_21960	rimP	Ribosome maturation factor RimP	7	0	0	141	100	100	inf	3.74234e-12	1.03985e-07	5.50767e-11	1	1	0	1	1
group_21986		hypothetical protein	7	0	0	141	100	100	inf	3.74234e-12	1.03985e-07	5.50767e-11	1	1	0	1	1
group_22025		hypothetical protein	7	0	0	141	100	100	inf	3.74234e-12	1.03985e-07	5.50767e-11	1	1	0	1	1
group_22118	fhuA_1	Ferrichrome outer membrane transporter/phage receptor	7	0	0	141	100	100	inf	3.74234e-12	1.03985e-07	5.50767e-11	1	1	0	1	1
group_22218		Hydroxypyruvate reductase	7	0	0	141	100	100	inf	3.74234e-12	1.03985e-07	5.50767e-11	1	1	0	1	1
group_22354	ankX	Phosphocholine transferase AnkX	7	0	0	141	100	100	inf	3.74234e-12	1.03985e-07	5.50767e-11	1	1	0	1	1
group_22434	moeA	Molybdopterin molybdenumtransferase	7	0	0	141	100	100	inf	3.74234e-12	1.03985e-07	5.50767e-11	1	1	0	1	1
group_22485		hypothetical protein	7	0	0	141	100	100	inf	3.74234e-12	1.03985e-07	5.50767e-11	1	1	0	1	1
group_22513	tagF	Teichoic acid poly(glycerol phosphate) polymerase	7	0	0	141	100	100	inf	3.74234e-12	1.03985e-07	5.50767e-11	1	1	0	1	1
group_22559	argS	Arginine--tRNA ligase	7	0	0	141	100	100	inf	3.74234e-12	1.03985e-07	5.50767e-11	1	1	0	1	1
group_22626	cslA_2	Chondroitinase-AC	7	0	0	141	100	100	inf	3.74234e-12	1.03985e-07	5.50767e-11	1	1	0	1	1
group_22706		hypothetical protein	7	0	0	141	100	100	inf	3.74234e-12	1.03985e-07	5.50767e-11	1	1	0	1	1
group_22760	thpR	RNA 2',3'-cyclic phosphodiesterase	7	0	0	141	100	100	inf	3.74234e-12	1.03985e-07	5.50767e-11	1	1	0	1	1
group_22814		hypothetical protein	7	0	0	141	100	100	inf	3.74234e-12	1.03985e-07	5.50767e-11	1	1	0	1	1
group_22878		hypothetical protein	7	0	0	141	100	100	inf	3.74234e-12	1.03985e-07	5.50767e-11	1	1	0	1	1
group_22945		hypothetical protein	7	0	0	141	100	100	inf	3.74234e-12	1.03985e-07	5.50767e-11	1	1	0	1	1
group_23000		hypothetical protein	7	0	0	141	100	100	inf	3.74234e-12	1.03985e-07	5.50767e-11	1	1	0	1	1
natA_1		ABC transporter ATP-binding protein NatA	7	0	0	141	100	100	inf	3.74234e-12	1.03985e-07	5.50767e-11	1	1	0	1	1
group_23092	amyB	Alpha-amylase 2	7	0	0	141	100	100	inf	3.74234e-12	1.03985e-07	5.50767e-11	1	1	0	1	1
group_23114		hypothetical protein	7	0	0	141	100	100	inf	3.74234e-12	1.03985e-07	5.50767e-11	1	1	0	1	1
group_23142		hypothetical protein	7	0	0	141	100	100	inf	3.74234e-12	1.03985e-07	5.50767e-11	1	1	0	1	1
group_23243		hypothetical protein	7	0	0	141	100	100	inf	3.74234e-12	1.03985e-07	5.50767e-11	1	1	0	1	1
group_23291		hypothetical protein	7	0	0	141	100	100	inf	3.74234e-12	1.03985e-07	5.50767e-11	1	1	0	1	1
group_23345		hypothetical protein	7	0	0	141	100	100	inf	3.74234e-12	1.03985e-07	5.50767e-11	1	1	0	1	1
group_23389		hypothetical protein	7	0	0	141	100	100	inf	3.74234e-12	1.03985e-07	5.50767e-11	1	1	0	1	1
group_23451		hypothetical protein	7	0	0	141	100	100	inf	3.74234e-12	1.03985e-07	5.50767e-11	1	1	0	1	1
group_23498	speG_2	Spermidine N(1)-acetyltransferase	7	0	0	141	100	100	inf	3.74234e-12	1.03985e-07	5.50767e-11	1	1	0	1	1
group_23558		hypothetical protein	7	0	0	141	100	100	inf	3.74234e-12	1.03985e-07	5.50767e-11	1	1	0	1	1
group_23590		hypothetical protein	7	0	0	141	100	100	inf	3.74234e-12	1.03985e-07	5.50767e-11	1	1	0	1	1
catD		Putative oxidoreductase CatD	7	0	0	141	100	100	inf	3.74234e-12	1.03985e-07	5.50767e-11	1	1	0	1	1
group_23712	pspE_1	Thiosulfate sulfurtransferase PspE	7	0	0	141	100	100	inf	3.74234e-12	1.03985e-07	5.50767e-11	1	1	0	1	1
group_23775		hypothetical protein	7	0	0	141	100	100	inf	3.74234e-12	1.03985e-07	5.50767e-11	1	1	0	1	1
group_23790	cydB	Cytochrome bd-I ubiquinol oxidase subunit 2	7	0	0	141	100	100	inf	3.74234e-12	1.03985e-07	5.50767e-11	1	1	0	1	1
group_23844		hypothetical protein	7	0	0	141	100	100	inf	3.74234e-12	1.03985e-07	5.50767e-11	1	1	0	1	1
group_23893		hypothetical protein	7	0	0	141	100	100	inf	3.74234e-12	1.03985e-07	5.50767e-11	1	1	0	1	1
group_23974		hypothetical protein	7	0	0	141	100	100	inf	3.74234e-12	1.03985e-07	5.50767e-11	1	1	0	1	1
group_24017	trpA	Tryptophan synthase alpha chain	7	0	0	141	100	100	inf	3.74234e-12	1.03985e-07	5.50767e-11	1	1	0	1	1
group_24082	moaE	Molybdopterin synthase catalytic subunit	7	0	0	141	100	100	inf	3.74234e-12	1.03985e-07	5.50767e-11	1	1	0	1	1
group_24120		hypothetical protein	7	0	0	141	100	100	inf	3.74234e-12	1.03985e-07	5.50767e-11	1	1	0	1	1
group_24162		Oxalate-binding protein	7	0	0	141	100	100	inf	3.74234e-12	1.03985e-07	5.50767e-11	1	1	0	1	1
group_24181	ytcD_1	putative HTH-type transcriptional regulator YtcD	7	0	0	141	100	100	inf	3.74234e-12	1.03985e-07	5.50767e-11	1	1	0	1	1
group_2422	cysH	Thioredoxin-dependent 5'-adenylylsulfate reductase	7	0	0	141	100	100	inf	3.74234e-12	1.03985e-07	5.50767e-11	1	1	0	1	1
group_2425	ubiB	putative protein kinase UbiB	7	0	0	141	100	100	inf	3.74234e-12	1.03985e-07	5.50767e-11	1	1	0	1	1
group_24347	btr_7	HTH-type transcriptional activator Btr	7	0	0	141	100	100	inf	3.74234e-12	1.03985e-07	5.50767e-11	1	1	0	1	1
group_24398		hypothetical protein	7	0	0	141	100	100	inf	3.74234e-12	1.03985e-07	5.50767e-11	1	1	0	1	1
group_24534		hypothetical protein	7	0	0	141	100	100	inf	3.74234e-12	1.03985e-07	5.50767e-11	1	1	0	1	1
group_24606		hypothetical protein	7	0	0	141	100	100	inf	3.74234e-12	1.03985e-07	5.50767e-11	1	1	0	1	1
group_2465		hypothetical protein	7	0	0	141	100	100	inf	3.74234e-12	1.03985e-07	5.50767e-11	1	1	0	1	1
group_24679	rhaR_1	HTH-type transcriptional activator RhaR	7	0	0	141	100	100	inf	3.74234e-12	1.03985e-07	5.50767e-11	1	1	0	1	1
group_2472		hypothetical protein	7	0	0	141	100	100	inf	3.74234e-12	1.03985e-07	5.50767e-11	1	1	0	1	1
group_24759		hypothetical protein	7	0	0	141	100	100	inf	3.74234e-12	1.03985e-07	5.50767e-11	1	1	0	1	1
group_2485		hypothetical protein	7	0	0	141	100	100	inf	3.74234e-12	1.03985e-07	5.50767e-11	1	1	0	1	1
group_24907		putative TonB-dependent receptor	7	0	0	141	100	100	inf	3.74234e-12	1.03985e-07	5.50767e-11	1	1	0	1	1
group_24931		hypothetical protein	7	0	0	141	100	100	inf	3.74234e-12	1.03985e-07	5.50767e-11	1	1	0	1	1
group_24985		hypothetical protein	7	0	0	141	100	100	inf	3.74234e-12	1.03985e-07	5.50767e-11	1	1	0	1	1
group_25001		hypothetical protein	7	0	0	141	100	100	inf	3.74234e-12	1.03985e-07	5.50767e-11	1	1	0	1	1
group_25041		hypothetical protein	7	0	0	141	100	100	inf	3.74234e-12	1.03985e-07	5.50767e-11	1	1	0	1	1
group_25070		hypothetical protein	7	0	0	141	100	100	inf	3.74234e-12	1.03985e-07	5.50767e-11	1	1	0	1	1
group_25093	pupA_3	Ferric-pseudobactin 358 receptor	7	0	0	141	100	100	inf	3.74234e-12	1.03985e-07	5.50767e-11	1	1	0	1	1
group_25123		hypothetical protein	7	0	0	141	100	100	inf	3.74234e-12	1.03985e-07	5.50767e-11	1	1	0	1	1
group_25166		hypothetical protein	7	0	0	141	100	100	inf	3.74234e-12	1.03985e-07	5.50767e-11	1	1	0	1	1
group_25227		hypothetical protein	7	0	0	141	100	100	inf	3.74234e-12	1.03985e-07	5.50767e-11	1	1	0	1	1
group_25260		hypothetical protein	7	0	0	141	100	100	inf	3.74234e-12	1.03985e-07	5.50767e-11	1	1	0	1	1
group_25322		hypothetical protein	7	0	0	141	100	100	inf	3.74234e-12	1.03985e-07	5.50767e-11	1	1	0	1	1
group_25358	dadA_1	D-amino acid dehydrogenase	7	0	0	141	100	100	inf	3.74234e-12	1.03985e-07	5.50767e-11	1	1	0	1	1
group_25465	yxaF_1	putative HTH-type transcriptional regulator YxaF	7	0	0	141	100	100	inf	3.74234e-12	1.03985e-07	5.50767e-11	1	1	0	1	1
group_25505	glpF	Glycerol uptake facilitator protein	7	0	0	141	100	100	inf	3.74234e-12	1.03985e-07	5.50767e-11	1	1	0	1	1
group_25664	scpA	Methylmalonyl-CoA mutase	7	0	0	141	100	100	inf	3.74234e-12	1.03985e-07	5.50767e-11	1	1	0	1	1
group_25794		SusD-like protein	7	0	0	141	100	100	inf	3.74234e-12	1.03985e-07	5.50767e-11	1	1	0	1	1
group_25853		hypothetical protein	7	0	0	141	100	100	inf	3.74234e-12	1.03985e-07	5.50767e-11	1	1	0	1	1
group_2595	yybR_3	putative HTH-type transcriptional regulator YybR	7	0	0	141	100	100	inf	3.74234e-12	1.03985e-07	5.50767e-11	1	1	0	1	1
group_26027		hypothetical protein	7	0	0	141	100	100	inf	3.74234e-12	1.03985e-07	5.50767e-11	1	1	0	1	1
group_26091		hypothetical protein	7	0	0	141	100	100	inf	3.74234e-12	1.03985e-07	5.50767e-11	1	1	0	1	1
group_26147	fabG_3	3-oxoacyl-[acyl-carrier-protein] reductase FabG	7	0	0	141	100	100	inf	3.74234e-12	1.03985e-07	5.50767e-11	1	1	0	1	1
group_26195		hypothetical protein	7	0	0	141	100	100	inf	3.74234e-12	1.03985e-07	5.50767e-11	1	1	0	1	1
valG		Validoxylamine A glucosyltransferase	7	0	0	141	100	100	inf	3.74234e-12	1.03985e-07	5.50767e-11	1	1	0	1	1
group_26288		hypothetical protein	7	0	0	141	100	100	inf	3.74234e-12	1.03985e-07	5.50767e-11	1	1	0	1	1
group_26333		Prolyl endopeptidase	7	0	0	141	100	100	inf	3.74234e-12	1.03985e-07	5.50767e-11	1	1	0	1	1
group_26397		hypothetical protein	7	0	0	141	100	100	inf	3.74234e-12	1.03985e-07	5.50767e-11	1	1	0	1	1
group_26475		hypothetical protein	7	0	0	141	100	100	inf	3.74234e-12	1.03985e-07	5.50767e-11	1	1	0	1	1
group_26587		hypothetical protein	7	0	0	141	100	100	inf	3.74234e-12	1.03985e-07	5.50767e-11	1	1	0	1	1
group_26649	rhlE_2	ATP-dependent RNA helicase RhlE	7	0	0	141	100	100	inf	3.74234e-12	1.03985e-07	5.50767e-11	1	1	0	1	1
group_26700		hypothetical protein	7	0	0	141	100	100	inf	3.74234e-12	1.03985e-07	5.50767e-11	1	1	0	1	1
group_26787		hypothetical protein	7	0	0	141	100	100	inf	3.74234e-12	1.03985e-07	5.50767e-11	1	1	0	1	1
group_26807		hypothetical protein	7	0	0	141	100	100	inf	3.74234e-12	1.03985e-07	5.50767e-11	1	1	0	1	1
group_26871		hypothetical protein	7	0	0	141	100	100	inf	3.74234e-12	1.03985e-07	5.50767e-11	1	1	0	1	1
group_26915	amyA	Cytoplasmic alpha-amylase	7	0	0	141	100	100	inf	3.74234e-12	1.03985e-07	5.50767e-11	1	1	0	1	1
group_26970		hypothetical protein	7	0	0	141	100	100	inf	3.74234e-12	1.03985e-07	5.50767e-11	1	1	0	1	1
group_27007	aadK	Aminoglycoside 6-adenylyltransferase	7	0	0	141	100	100	inf	3.74234e-12	1.03985e-07	5.50767e-11	1	1	0	1	1
group_27077	rpe	Ribulose-phosphate 3-epimerase	7	0	0	141	100	100	inf	3.74234e-12	1.03985e-07	5.50767e-11	1	1	0	1	1
group_2714		hypothetical protein	7	0	0	141	100	100	inf	3.74234e-12	1.03985e-07	5.50767e-11	1	1	0	1	1
group_27188		hypothetical protein	7	0	0	141	100	100	inf	3.74234e-12	1.03985e-07	5.50767e-11	1	1	0	1	1
group_27266		Prolyl endopeptidase	7	0	0	141	100	100	inf	3.74234e-12	1.03985e-07	5.50767e-11	1	1	0	1	1
group_2737		hypothetical protein	7	0	0	141	100	100	inf	3.74234e-12	1.03985e-07	5.50767e-11	1	1	0	1	1
group_27517		hypothetical protein	7	0	0	141	100	100	inf	3.74234e-12	1.03985e-07	5.50767e-11	1	1	0	1	1
group_27559		hypothetical protein	7	0	0	141	100	100	inf	3.74234e-12	1.03985e-07	5.50767e-11	1	1	0	1	1
group_27622	nisB_2	Nisin biosynthesis protein NisB	7	0	0	141	100	100	inf	3.74234e-12	1.03985e-07	5.50767e-11	1	1	0	1	1
group_27706		Nitronate monooxygenase	7	0	0	141	100	100	inf	3.74234e-12	1.03985e-07	5.50767e-11	1	1	0	1	1
group_27756	trpF	N-(5'-phosphoribosyl)anthranilate isomerase	7	0	0	141	100	100	inf	3.74234e-12	1.03985e-07	5.50767e-11	1	1	0	1	1
group_2800	senX3	Signal-transduction histidine kinase senX3	7	0	0	141	100	100	inf	3.74234e-12	1.03985e-07	5.50767e-11	1	1	0	1	1
group_2865	clcD	Carboxymethylenebutenolidase	7	0	0	141	100	100	inf	3.74234e-12	1.03985e-07	5.50767e-11	1	1	0	1	1
group_2899		hypothetical protein	7	0	0	141	100	100	inf	3.74234e-12	1.03985e-07	5.50767e-11	1	1	0	1	1
group_2968	ramA	(R)-stereoselective amidase	7	0	0	141	100	100	inf	3.74234e-12	1.03985e-07	5.50767e-11	1	1	0	1	1
group_301		hypothetical protein	7	0	0	141	100	100	inf	3.74234e-12	1.03985e-07	5.50767e-11	1	1	0	1	1
group_3061		hypothetical protein	7	0	0	141	100	100	inf	3.74234e-12	1.03985e-07	5.50767e-11	1	1	0	1	1
group_3099		hypothetical protein	7	0	0	141	100	100	inf	3.74234e-12	1.03985e-07	5.50767e-11	1	1	0	1	1
group_3136	parE1	Toxin ParE1	7	0	0	141	100	100	inf	3.74234e-12	1.03985e-07	5.50767e-11	1	1	0	1	1
group_320		hypothetical protein	7	0	0	141	100	100	inf	3.74234e-12	1.03985e-07	5.50767e-11	1	1	0	1	1
group_3228		hypothetical protein	7	0	0	141	100	100	inf	3.74234e-12	1.03985e-07	5.50767e-11	1	1	0	1	1
group_3286		hypothetical protein	7	0	0	141	100	100	inf	3.74234e-12	1.03985e-07	5.50767e-11	1	1	0	1	1
group_3350	dinB	DNA polymerase IV	7	0	0	141	100	100	inf	3.74234e-12	1.03985e-07	5.50767e-11	1	1	0	1	1
group_3409		hypothetical protein	7	0	0	141	100	100	inf	3.74234e-12	1.03985e-07	5.50767e-11	1	1	0	1	1
group_3449	anr_2	Transcriptional activator protein Anr	7	0	0	141	100	100	inf	3.74234e-12	1.03985e-07	5.50767e-11	1	1	0	1	1
group_3489	resA_4	Thiol-disulfide oxidoreductase ResA	7	0	0	141	100	100	inf	3.74234e-12	1.03985e-07	5.50767e-11	1	1	0	1	1
group_3572		hypothetical protein	7	0	0	141	100	100	inf	3.74234e-12	1.03985e-07	5.50767e-11	1	1	0	1	1
group_3695	emrK_2	putative multidrug resistance protein EmrK	7	0	0	141	100	100	inf	3.74234e-12	1.03985e-07	5.50767e-11	1	1	0	1	1
group_3746		hypothetical protein	7	0	0	141	100	100	inf	3.74234e-12	1.03985e-07	5.50767e-11	1	1	0	1	1
group_3785		hypothetical protein	7	0	0	141	100	100	inf	3.74234e-12	1.03985e-07	5.50767e-11	1	1	0	1	1
group_3821		hypothetical protein	7	0	0	141	100	100	inf	3.74234e-12	1.03985e-07	5.50767e-11	1	1	0	1	1
group_3859		hypothetical protein	7	0	0	141	100	100	inf	3.74234e-12	1.03985e-07	5.50767e-11	1	1	0	1	1
group_3919	ypdA_3	Sensor histidine kinase YpdA	7	0	0	141	100	100	inf	3.74234e-12	1.03985e-07	5.50767e-11	1	1	0	1	1
group_3960		hypothetical protein	7	0	0	141	100	100	inf	3.74234e-12	1.03985e-07	5.50767e-11	1	1	0	1	1
group_4020	pncC	Nicotinamide-nucleotide amidohydrolase PncC	7	0	0	141	100	100	inf	3.74234e-12	1.03985e-07	5.50767e-11	1	1	0	1	1
group_4093	susC_32	TonB-dependent receptor SusC	7	0	0	141	100	100	inf	3.74234e-12	1.03985e-07	5.50767e-11	1	1	0	1	1
group_4154		hypothetical protein	7	0	0	141	100	100	inf	3.74234e-12	1.03985e-07	5.50767e-11	1	1	0	1	1
group_4196		hypothetical protein	7	0	0	141	100	100	inf	3.74234e-12	1.03985e-07	5.50767e-11	1	1	0	1	1
group_4264	dapB_1	4-hydroxy-tetrahydrodipicolinate reductase	7	0	0	141	100	100	inf	3.74234e-12	1.03985e-07	5.50767e-11	1	1	0	1	1
group_4294		hypothetical protein	7	0	0	141	100	100	inf	3.74234e-12	1.03985e-07	5.50767e-11	1	1	0	1	1
group_4326		hypothetical protein	7	0	0	141	100	100	inf	3.74234e-12	1.03985e-07	5.50767e-11	1	1	0	1	1
group_4362	atzC_1	N-isopropylammelide isopropyl amidohydrolase	7	0	0	141	100	100	inf	3.74234e-12	1.03985e-07	5.50767e-11	1	1	0	1	1
group_4414		hypothetical protein	7	0	0	141	100	100	inf	3.74234e-12	1.03985e-07	5.50767e-11	1	1	0	1	1
group_4542		hypothetical protein	7	0	0	141	100	100	inf	3.74234e-12	1.03985e-07	5.50767e-11	1	1	0	1	1
group_4554	yknZ_1	putative ABC transporter permease YknZ	7	0	0	141	100	100	inf	3.74234e-12	1.03985e-07	5.50767e-11	1	1	0	1	1
group_4603		hypothetical protein	7	0	0	141	100	100	inf	3.74234e-12	1.03985e-07	5.50767e-11	1	1	0	1	1
group_4630		hypothetical protein	7	0	0	141	100	100	inf	3.74234e-12	1.03985e-07	5.50767e-11	1	1	0	1	1
group_4649		hypothetical protein	7	0	0	141	100	100	inf	3.74234e-12	1.03985e-07	5.50767e-11	1	1	0	1	1
group_4688		hypothetical protein	7	0	0	141	100	100	inf	3.74234e-12	1.03985e-07	5.50767e-11	1	1	0	1	1
group_4711		hypothetical protein	7	0	0	141	100	100	inf	3.74234e-12	1.03985e-07	5.50767e-11	1	1	0	1	1
group_4772	yxeP	putative hydrolase YxeP	7	0	0	141	100	100	inf	3.74234e-12	1.03985e-07	5.50767e-11	1	1	0	1	1
fmtA		Protein FmtA	7	0	0	141	100	100	inf	3.74234e-12	1.03985e-07	5.50767e-11	1	1	0	1	1
group_4878	oprM_4	Outer membrane protein OprM	7	0	0	141	100	100	inf	3.74234e-12	1.03985e-07	5.50767e-11	1	1	0	1	1
group_492	trpC	Indole-3-glycerol phosphate synthase	7	0	0	141	100	100	inf	3.74234e-12	1.03985e-07	5.50767e-11	1	1	0	1	1
group_497	kinB	Alginate biosynthesis sensor protein KinB	7	0	0	141	100	100	inf	3.74234e-12	1.03985e-07	5.50767e-11	1	1	0	1	1
group_5020		hypothetical protein	7	0	0	141	100	100	inf	3.74234e-12	1.03985e-07	5.50767e-11	1	1	0	1	1
group_5067		hypothetical protein	7	0	0	141	100	100	inf	3.74234e-12	1.03985e-07	5.50767e-11	1	1	0	1	1
group_5114		hypothetical protein	7	0	0	141	100	100	inf	3.74234e-12	1.03985e-07	5.50767e-11	1	1	0	1	1
group_5160		hypothetical protein	7	0	0	141	100	100	inf	3.74234e-12	1.03985e-07	5.50767e-11	1	1	0	1	1
bglB		Thermostable beta-glucosidase B	7	0	0	141	100	100	inf	3.74234e-12	1.03985e-07	5.50767e-11	1	1	0	1	1
group_524		hypothetical protein	7	0	0	141	100	100	inf	3.74234e-12	1.03985e-07	5.50767e-11	1	1	0	1	1
group_5297		hypothetical protein	7	0	0	141	100	100	inf	3.74234e-12	1.03985e-07	5.50767e-11	1	1	0	1	1
group_5346		hypothetical protein	7	0	0	141	100	100	inf	3.74234e-12	1.03985e-07	5.50767e-11	1	1	0	1	1
group_5383		hypothetical protein	7	0	0	141	100	100	inf	3.74234e-12	1.03985e-07	5.50767e-11	1	1	0	1	1
group_5420	atsA_2	Arylsulfatase	7	0	0	141	100	100	inf	3.74234e-12	1.03985e-07	5.50767e-11	1	1	0	1	1
group_5475		hypothetical protein	7	0	0	141	100	100	inf	3.74234e-12	1.03985e-07	5.50767e-11	1	1	0	1	1
group_5558		hypothetical protein	7	0	0	141	100	100	inf	3.74234e-12	1.03985e-07	5.50767e-11	1	1	0	1	1
group_5637		hypothetical protein	7	0	0	141	100	100	inf	3.74234e-12	1.03985e-07	5.50767e-11	1	1	0	1	1
group_5715		hypothetical protein	7	0	0	141	100	100	inf	3.74234e-12	1.03985e-07	5.50767e-11	1	1	0	1	1
group_5774	cirA_1	Colicin I receptor	7	0	0	141	100	100	inf	3.74234e-12	1.03985e-07	5.50767e-11	1	1	0	1	1
group_5835		hypothetical protein	7	0	0	141	100	100	inf	3.74234e-12	1.03985e-07	5.50767e-11	1	1	0	1	1
group_5871	mmsB	3-hydroxyisobutyrate dehydrogenase	7	0	0	141	100	100	inf	3.74234e-12	1.03985e-07	5.50767e-11	1	1	0	1	1
group_593		hypothetical protein	7	0	0	141	100	100	inf	3.74234e-12	1.03985e-07	5.50767e-11	1	1	0	1	1
group_5959		hypothetical protein	7	0	0	141	100	100	inf	3.74234e-12	1.03985e-07	5.50767e-11	1	1	0	1	1
group_601		hypothetical protein	7	0	0	141	100	100	inf	3.74234e-12	1.03985e-07	5.50767e-11	1	1	0	1	1
group_6111		hypothetical protein	7	0	0	141	100	100	inf	3.74234e-12	1.03985e-07	5.50767e-11	1	1	0	1	1
fyuA_1		Pesticin receptor	7	0	0	141	100	100	inf	3.74234e-12	1.03985e-07	5.50767e-11	1	1	0	1	1
group_6253	acm	Lysozyme M1	7	0	0	141	100	100	inf	3.74234e-12	1.03985e-07	5.50767e-11	1	1	0	1	1
group_6286		putative protein	7	0	0	141	100	100	inf	3.74234e-12	1.03985e-07	5.50767e-11	1	1	0	1	1
folC		Dihydrofolate synthase/folylpolyglutamate synthase	7	0	0	141	100	100	inf	3.74234e-12	1.03985e-07	5.50767e-11	1	1	0	1	1
group_6416		Beta-N-acetylhexosaminidase	7	0	0	141	100	100	inf	3.74234e-12	1.03985e-07	5.50767e-11	1	1	0	1	1
group_6486		hypothetical protein	7	0	0	141	100	100	inf	3.74234e-12	1.03985e-07	5.50767e-11	1	1	0	1	1
group_6508		hypothetical protein	7	0	0	141	100	100	inf	3.74234e-12	1.03985e-07	5.50767e-11	1	1	0	1	1
group_6541		hypothetical protein	7	0	0	141	100	100	inf	3.74234e-12	1.03985e-07	5.50767e-11	1	1	0	1	1
group_6594		hypothetical protein	7	0	0	141	100	100	inf	3.74234e-12	1.03985e-07	5.50767e-11	1	1	0	1	1
group_662		hypothetical protein	7	0	0	141	100	100	inf	3.74234e-12	1.03985e-07	5.50767e-11	1	1	0	1	1
group_6655	plc	1-phosphatidylinositol phosphodiesterase	7	0	0	141	100	100	inf	3.74234e-12	1.03985e-07	5.50767e-11	1	1	0	1	1
group_6683		hypothetical protein	7	0	0	141	100	100	inf	3.74234e-12	1.03985e-07	5.50767e-11	1	1	0	1	1
group_6729		hypothetical protein	7	0	0	141	100	100	inf	3.74234e-12	1.03985e-07	5.50767e-11	1	1	0	1	1
group_68	hxlR_2	HTH-type transcriptional activator HxlR	7	0	0	141	100	100	inf	3.74234e-12	1.03985e-07	5.50767e-11	1	1	0	1	1
group_6821		hypothetical protein	7	0	0	141	100	100	inf	3.74234e-12	1.03985e-07	5.50767e-11	1	1	0	1	1
group_6856		hypothetical protein	7	0	0	141	100	100	inf	3.74234e-12	1.03985e-07	5.50767e-11	1	1	0	1	1
group_6889	pupA_1	Ferric-pseudobactin 358 receptor	7	0	0	141	100	100	inf	3.74234e-12	1.03985e-07	5.50767e-11	1	1	0	1	1
group_6945		hypothetical protein	7	0	0	141	100	100	inf	3.74234e-12	1.03985e-07	5.50767e-11	1	1	0	1	1
group_6968		hypothetical protein	7	0	0	141	100	100	inf	3.74234e-12	1.03985e-07	5.50767e-11	1	1	0	1	1
group_7025	gabR_2	HTH-type transcriptional regulatory protein GabR	7	0	0	141	100	100	inf	3.74234e-12	1.03985e-07	5.50767e-11	1	1	0	1	1
group_7089		hypothetical protein	7	0	0	141	100	100	inf	3.74234e-12	1.03985e-07	5.50767e-11	1	1	0	1	1
group_7133		hypothetical protein	7	0	0	141	100	100	inf	3.74234e-12	1.03985e-07	5.50767e-11	1	1	0	1	1
group_719		hypothetical protein	7	0	0	141	100	100	inf	3.74234e-12	1.03985e-07	5.50767e-11	1	1	0	1	1
group_7275	yxlF_2	putative ABC transporter ATP-binding protein YxlF	7	0	0	141	100	100	inf	3.74234e-12	1.03985e-07	5.50767e-11	1	1	0	1	1
group_7316		hypothetical protein	7	0	0	141	100	100	inf	3.74234e-12	1.03985e-07	5.50767e-11	1	1	0	1	1
group_7340		hypothetical protein	7	0	0	141	100	100	inf	3.74234e-12	1.03985e-07	5.50767e-11	1	1	0	1	1
group_7371	tsgA	Protein TsgA	7	0	0	141	100	100	inf	3.74234e-12	1.03985e-07	5.50767e-11	1	1	0	1	1
group_745	pdxH_1	Pyridoxine/pyridoxamine 5'-phosphate oxidase	7	0	0	141	100	100	inf	3.74234e-12	1.03985e-07	5.50767e-11	1	1	0	1	1
group_748		hypothetical protein	7	0	0	141	100	100	inf	3.74234e-12	1.03985e-07	5.50767e-11	1	1	0	1	1
group_7535		hypothetical protein	7	0	0	141	100	100	inf	3.74234e-12	1.03985e-07	5.50767e-11	1	1	0	1	1
group_7553	endOF1	Endo-beta-N-acetylglucosaminidase F1	7	0	0	141	100	100	inf	3.74234e-12	1.03985e-07	5.50767e-11	1	1	0	1	1
group_7591		putative protein	7	0	0	141	100	100	inf	3.74234e-12	1.03985e-07	5.50767e-11	1	1	0	1	1
group_7619	sapB_2	Protein SapB	7	0	0	141	100	100	inf	3.74234e-12	1.03985e-07	5.50767e-11	1	1	0	1	1
group_7646		hypothetical protein	7	0	0	141	100	100	inf	3.74234e-12	1.03985e-07	5.50767e-11	1	1	0	1	1
group_771	epsH_1	Putative glycosyltransferase EpsH	7	0	0	141	100	100	inf	3.74234e-12	1.03985e-07	5.50767e-11	1	1	0	1	1
group_7740		hypothetical protein	7	0	0	141	100	100	inf	3.74234e-12	1.03985e-07	5.50767e-11	1	1	0	1	1
group_7782		hypothetical protein	7	0	0	141	100	100	inf	3.74234e-12	1.03985e-07	5.50767e-11	1	1	0	1	1
fpvA_1		Ferripyoverdine receptor	7	0	0	141	100	100	inf	3.74234e-12	1.03985e-07	5.50767e-11	1	1	0	1	1
group_7888	dapE_1	Succinyl-diaminopimelate desuccinylase	7	0	0	141	100	100	inf	3.74234e-12	1.03985e-07	5.50767e-11	1	1	0	1	1
group_7900		hypothetical protein	7	0	0	141	100	100	inf	3.74234e-12	1.03985e-07	5.50767e-11	1	1	0	1	1
group_7983	hcpC	Putative beta-lactamase HcpC	7	0	0	141	100	100	inf	3.74234e-12	1.03985e-07	5.50767e-11	1	1	0	1	1
group_802		hypothetical protein	7	0	0	141	100	100	inf	3.74234e-12	1.03985e-07	5.50767e-11	1	1	0	1	1
group_8112		hypothetical protein	7	0	0	141	100	100	inf	3.74234e-12	1.03985e-07	5.50767e-11	1	1	0	1	1
xynZ		Endo-1,4-beta-xylanase Z	7	0	0	141	100	100	inf	3.74234e-12	1.03985e-07	5.50767e-11	1	1	0	1	1
group_8186		hypothetical protein	7	0	0	141	100	100	inf	3.74234e-12	1.03985e-07	5.50767e-11	1	1	0	1	1
group_8266		hypothetical protein	7	0	0	141	100	100	inf	3.74234e-12	1.03985e-07	5.50767e-11	1	1	0	1	1
group_8287		hypothetical protein	7	0	0	141	100	100	inf	3.74234e-12	1.03985e-07	5.50767e-11	1	1	0	1	1
group_8324		hypothetical protein	7	0	0	141	100	100	inf	3.74234e-12	1.03985e-07	5.50767e-11	1	1	0	1	1
group_8359	oprM_5	Outer membrane protein OprM	7	0	0	141	100	100	inf	3.74234e-12	1.03985e-07	5.50767e-11	1	1	0	1	1
group_8383	yiaD_3	putative lipoprotein YiaD	7	0	0	141	100	100	inf	3.74234e-12	1.03985e-07	5.50767e-11	1	1	0	1	1
group_8436		hypothetical protein	7	0	0	141	100	100	inf	3.74234e-12	1.03985e-07	5.50767e-11	1	1	0	1	1
group_8458		hypothetical protein	7	0	0	141	100	100	inf	3.74234e-12	1.03985e-07	5.50767e-11	1	1	0	1	1
group_8509	nadD	Nicotinate-nucleotide adenylyltransferase	7	0	0	141	100	100	inf	3.74234e-12	1.03985e-07	5.50767e-11	1	1	0	1	1
group_8588		Pyridoxal phosphate homeostasis protein	7	0	0	141	100	100	inf	3.74234e-12	1.03985e-07	5.50767e-11	1	1	0	1	1
group_8628		hypothetical protein	7	0	0	141	100	100	inf	3.74234e-12	1.03985e-07	5.50767e-11	1	1	0	1	1
group_8713	lutC	Lactate utilization protein C	7	0	0	141	100	100	inf	3.74234e-12	1.03985e-07	5.50767e-11	1	1	0	1	1
group_883		hypothetical protein	7	0	0	141	100	100	inf	3.74234e-12	1.03985e-07	5.50767e-11	1	1	0	1	1
group_8940		hypothetical protein	7	0	0	141	100	100	inf	3.74234e-12	1.03985e-07	5.50767e-11	1	1	0	1	1
group_8960	oprF_1	Outer membrane porin F	7	0	0	141	100	100	inf	3.74234e-12	1.03985e-07	5.50767e-11	1	1	0	1	1
group_8997		hypothetical protein	7	0	0	141	100	100	inf	3.74234e-12	1.03985e-07	5.50767e-11	1	1	0	1	1
group_9049		hypothetical protein	7	0	0	141	100	100	inf	3.74234e-12	1.03985e-07	5.50767e-11	1	1	0	1	1
dap		D-aminopeptidase	7	0	0	141	100	100	inf	3.74234e-12	1.03985e-07	5.50767e-11	1	1	0	1	1
group_9172	tam_2	putative trans-aconitate 2-methyltransferase	7	0	0	141	100	100	inf	3.74234e-12	1.03985e-07	5.50767e-11	1	1	0	1	1
group_9213		hypothetical protein	7	0	0	141	100	100	inf	3.74234e-12	1.03985e-07	5.50767e-11	1	1	0	1	1
group_9288	desVI	dTDP-3-amino-3,4,6-trideoxy-alpha-D-glucopyranose	7	0	0	141	100	100	inf	3.74234e-12	1.03985e-07	5.50767e-11	1	1	0	1	1
group_9353		Virulence protein	7	0	0	141	100	100	inf	3.74234e-12	1.03985e-07	5.50767e-11	1	1	0	1	1
group_9397		hypothetical protein	7	0	0	141	100	100	inf	3.74234e-12	1.03985e-07	5.50767e-11	1	1	0	1	1
group_9434		hypothetical protein	7	0	0	141	100	100	inf	3.74234e-12	1.03985e-07	5.50767e-11	1	1	0	1	1
group_9482	aroE	Shikimate dehydrogenase (NADP(+))	7	0	0	141	100	100	inf	3.74234e-12	1.03985e-07	5.50767e-11	1	1	0	1	1
group_9496		hypothetical protein	7	0	0	141	100	100	inf	3.74234e-12	1.03985e-07	5.50767e-11	1	1	0	1	1
group_9553		hypothetical protein	7	0	0	141	100	100	inf	3.74234e-12	1.03985e-07	5.50767e-11	1	1	0	1	1
group_9591		hypothetical protein	7	0	0	141	100	100	inf	3.74234e-12	1.03985e-07	5.50767e-11	1	1	0	1	1
group_9680	dacC_1	D-alanyl-D-alanine carboxypeptidase DacC	7	0	0	141	100	100	inf	3.74234e-12	1.03985e-07	5.50767e-11	1	1	0	1	1
group_9702		hypothetical protein	7	0	0	141	100	100	inf	3.74234e-12	1.03985e-07	5.50767e-11	1	1	0	1	1
group_9751		hypothetical protein	7	0	0	141	100	100	inf	3.74234e-12	1.03985e-07	5.50767e-11	1	1	0	1	1
group_9800		hypothetical protein	7	0	0	141	100	100	inf	3.74234e-12	1.03985e-07	5.50767e-11	1	1	0	1	1
group_9841		hypothetical protein	7	0	0	141	100	100	inf	3.74234e-12	1.03985e-07	5.50767e-11	1	1	0	1	1
group_9897		hypothetical protein	7	0	0	141	100	100	inf	3.74234e-12	1.03985e-07	5.50767e-11	1	1	0	1	1
group_9956		hypothetical protein	7	0	0	141	100	100	inf	3.74234e-12	1.03985e-07	5.50767e-11	1	1	0	1	1
rlmN		Dual-specificity RNA methyltransferase RlmN	0	140	7	1	0	0.70922	0	2.99388e-11	8.31878e-07	4.20778e-10	1	0	1	1	1
group_11560		hypothetical protein	7	1	0	140	100	99.2908	inf	2.99388e-11	8.31878e-07	4.20778e-10	1	1	0	1	1
group_12248	rnpA	Ribonuclease P protein component	7	1	0	140	100	99.2908	inf	2.99388e-11	8.31878e-07	4.20778e-10	1	1	0	1	1
group_12730		hypothetical protein	7	1	0	140	100	99.2908	inf	2.99388e-11	8.31878e-07	4.20778e-10	1	1	0	1	1
group_14036		hypothetical protein	7	1	0	140	100	99.2908	inf	2.99388e-11	8.31878e-07	4.20778e-10	1	1	0	1	1
group_15648	dagK	Diacylglycerol kinase	7	1	0	140	100	99.2908	inf	2.99388e-11	8.31878e-07	4.20778e-10	1	1	0	1	1
group_17196	rtcB_2	RNA-splicing ligase RtcB	7	1	0	140	100	99.2908	inf	2.99388e-11	8.31878e-07	4.20778e-10	1	1	0	1	1
group_17916	pfeA_1	Ferric enterobactin receptor	7	1	0	140	100	99.2908	inf	2.99388e-11	8.31878e-07	4.20778e-10	1	1	0	1	1
group_19247	metG	Methionine--tRNA ligase	7	1	0	140	100	99.2908	inf	2.99388e-11	8.31878e-07	4.20778e-10	1	1	0	1	1
group_19502		hypothetical protein	7	1	0	140	100	99.2908	inf	2.99388e-11	8.31878e-07	4.20778e-10	1	1	0	1	1
group_20316		Epimerase family protein	7	1	0	140	100	99.2908	inf	2.99388e-11	8.31878e-07	4.20778e-10	1	1	0	1	1
group_20625		hypothetical protein	7	1	0	140	100	99.2908	inf	2.99388e-11	8.31878e-07	4.20778e-10	1	1	0	1	1
group_22542		hypothetical protein	7	1	0	140	100	99.2908	inf	2.99388e-11	8.31878e-07	4.20778e-10	1	1	0	1	1
group_23657		hypothetical protein	7	1	0	140	100	99.2908	inf	2.99388e-11	8.31878e-07	4.20778e-10	1	1	0	1	1
group_24959	dapb1	Dipeptidyl aminopeptidase BI	7	1	0	140	100	99.2908	inf	2.99388e-11	8.31878e-07	4.20778e-10	1	1	0	1	1
group_25679	pbpE_7	Penicillin-binding protein 4*	7	1	0	140	100	99.2908	inf	2.99388e-11	8.31878e-07	4.20778e-10	1	1	0	1	1
group_26815		hypothetical protein	7	1	0	140	100	99.2908	inf	2.99388e-11	8.31878e-07	4.20778e-10	1	1	0	1	1
group_4652		hypothetical protein	7	1	0	140	100	99.2908	inf	2.99388e-11	8.31878e-07	4.20778e-10	1	1	0	1	1
group_6017	ypdB_3	Transcriptional regulatory protein YpdB	7	1	0	140	100	99.2908	inf	2.99388e-11	8.31878e-07	4.20778e-10	1	1	0	1	1
group_6343	clcA_1	H(+)/Cl(-) exchange transporter ClcA	7	1	0	140	100	99.2908	inf	2.99388e-11	8.31878e-07	4.20778e-10	1	1	0	1	1
group_7676		hypothetical protein	7	1	0	140	100	99.2908	inf	2.99388e-11	8.31878e-07	4.20778e-10	1	1	0	1	1
group_9104		hypothetical protein	7	1	0	140	100	99.2908	inf	2.99388e-11	8.31878e-07	4.20778e-10	1	1	0	1	1
group_9967		hypothetical protein	7	1	0	140	100	99.2908	inf	2.99388e-11	8.31878e-07	4.20778e-10	1	1	0	1	1
atpF		ATP synthase subunit b	0	140	7	1	0	0.70922	0	2.99388e-11	8.31878e-07	4.20778e-10	1	0	1	1	1
group_11806		hypothetical protein	7	1	0	140	100	99.2908	inf	2.99388e-11	8.31878e-07	4.20778e-10	1	1	0	1	1
group_12287	btuB_6	Vitamin B12 transporter BtuB	7	1	0	140	100	99.2908	inf	2.99388e-11	8.31878e-07	4.20778e-10	1	1	0	1	1
group_12769		hypothetical protein	7	1	0	140	100	99.2908	inf	2.99388e-11	8.31878e-07	4.20778e-10	1	1	0	1	1
group_14429		hypothetical protein	7	1	0	140	100	99.2908	inf	2.99388e-11	8.31878e-07	4.20778e-10	1	1	0	1	1
group_16765		hypothetical protein	7	1	0	140	100	99.2908	inf	2.99388e-11	8.31878e-07	4.20778e-10	1	1	0	1	1
group_17379		hypothetical protein	7	1	0	140	100	99.2908	inf	2.99388e-11	8.31878e-07	4.20778e-10	1	1	0	1	1
group_1801		hypothetical protein	7	1	0	140	100	99.2908	inf	2.99388e-11	8.31878e-07	4.20778e-10	1	1	0	1	1
group_19265	recN	DNA repair protein RecN	7	1	0	140	100	99.2908	inf	2.99388e-11	8.31878e-07	4.20778e-10	1	1	0	1	1
group_19511		hypothetical protein	7	1	0	140	100	99.2908	inf	2.99388e-11	8.31878e-07	4.20778e-10	1	1	0	1	1
group_20413		hypothetical protein	7	1	0	140	100	99.2908	inf	2.99388e-11	8.31878e-07	4.20778e-10	1	1	0	1	1
group_21266	fnr_3	Fumarate and nitrate reduction regulatory protein	7	1	0	140	100	99.2908	inf	2.99388e-11	8.31878e-07	4.20778e-10	1	1	0	1	1
group_23021	sumT	Uroporphyrinogen-III C-methyltransferase	7	1	0	140	100	99.2908	inf	2.99388e-11	8.31878e-07	4.20778e-10	1	1	0	1	1
group_23723	cdd_2	Cytidine deaminase	7	1	0	140	100	99.2908	inf	2.99388e-11	8.31878e-07	4.20778e-10	1	1	0	1	1
group_25037		hypothetical protein	7	1	0	140	100	99.2908	inf	2.99388e-11	8.31878e-07	4.20778e-10	1	1	0	1	1
group_26346	bamA_2	Outer membrane protein assembly factor BamA	7	1	0	140	100	99.2908	inf	2.99388e-11	8.31878e-07	4.20778e-10	1	1	0	1	1
group_27369		hypothetical protein	7	1	0	140	100	99.2908	inf	2.99388e-11	8.31878e-07	4.20778e-10	1	1	0	1	1
group_4913	nahK	N-acetylhexosamine 1-kinase	7	1	0	140	100	99.2908	inf	2.99388e-11	8.31878e-07	4.20778e-10	1	1	0	1	1
group_6025		Zinc-type alcohol dehydrogenase-like protein	7	1	0	140	100	99.2908	inf	2.99388e-11	8.31878e-07	4.20778e-10	1	1	0	1	1
group_6570		SusD-like protein	7	1	0	140	100	99.2908	inf	2.99388e-11	8.31878e-07	4.20778e-10	1	1	0	1	1
group_8288		hypothetical protein	7	1	0	140	100	99.2908	inf	2.99388e-11	8.31878e-07	4.20778e-10	1	1	0	1	1
group_9403		hypothetical protein	7	1	0	140	100	99.2908	inf	2.99388e-11	8.31878e-07	4.20778e-10	1	1	0	1	1
group_10593	htpX	Protease HtpX	7	1	0	140	100	99.2908	inf	2.99388e-11	8.31878e-07	4.20778e-10	1	1	0	1	1
group_12188	norB	Nitric oxide reductase subunit B	7	1	0	140	100	99.2908	inf	2.99388e-11	8.31878e-07	4.20778e-10	1	1	0	1	1
group_12398	rplP	50S ribosomal protein L16	7	1	0	140	100	99.2908	inf	2.99388e-11	8.31878e-07	4.20778e-10	1	1	0	1	1
group_13224		hypothetical protein	7	1	0	140	100	99.2908	inf	2.99388e-11	8.31878e-07	4.20778e-10	1	1	0	1	1
group_14622	btsS_3	Sensor histidine kinase BtsS	7	1	0	140	100	99.2908	inf	2.99388e-11	8.31878e-07	4.20778e-10	1	1	0	1	1
group_16830	adaA_1	Bifunctional transcriptional activator/DNA repair enzyme AdaA	7	1	0	140	100	99.2908	inf	2.99388e-11	8.31878e-07	4.20778e-10	1	1	0	1	1
group_17678		hypothetical protein	7	1	0	140	100	99.2908	inf	2.99388e-11	8.31878e-07	4.20778e-10	1	1	0	1	1
group_18576	ykuV	Thiol-disulfide oxidoreductase YkuV	7	1	0	140	100	99.2908	inf	2.99388e-11	8.31878e-07	4.20778e-10	1	1	0	1	1
group_19367		hypothetical protein	7	1	0	140	100	99.2908	inf	2.99388e-11	8.31878e-07	4.20778e-10	1	1	0	1	1
group_19622	bioA	Adenosylmethionine-8-amino-7-oxononanoate aminotransferase	7	1	0	140	100	99.2908	inf	2.99388e-11	8.31878e-07	4.20778e-10	1	1	0	1	1
group_20434		hypothetical protein	7	1	0	140	100	99.2908	inf	2.99388e-11	8.31878e-07	4.20778e-10	1	1	0	1	1
group_21304		hypothetical protein	7	1	0	140	100	99.2908	inf	2.99388e-11	8.31878e-07	4.20778e-10	1	1	0	1	1
group_23129		hypothetical protein	7	1	0	140	100	99.2908	inf	2.99388e-11	8.31878e-07	4.20778e-10	1	1	0	1	1
group_23792		hypothetical protein	7	1	0	140	100	99.2908	inf	2.99388e-11	8.31878e-07	4.20778e-10	1	1	0	1	1
group_25474		hypothetical protein	7	1	0	140	100	99.2908	inf	2.99388e-11	8.31878e-07	4.20778e-10	1	1	0	1	1
group_26671		hypothetical protein	7	1	0	140	100	99.2908	inf	2.99388e-11	8.31878e-07	4.20778e-10	1	1	0	1	1
group_2863	pip_2	Proline iminopeptidase	7	1	0	140	100	99.2908	inf	2.99388e-11	8.31878e-07	4.20778e-10	1	1	0	1	1
group_5939	yceI_3	Protein YceI	7	1	0	140	100	99.2908	inf	2.99388e-11	8.31878e-07	4.20778e-10	1	1	0	1	1
group_6076		hypothetical protein	7	1	0	140	100	99.2908	inf	2.99388e-11	8.31878e-07	4.20778e-10	1	1	0	1	1
group_6574	nudC_1	NADH pyrophosphatase	7	1	0	140	100	99.2908	inf	2.99388e-11	8.31878e-07	4.20778e-10	1	1	0	1	1
group_8348	mltG	Endolytic murein transglycosylase	7	1	0	140	100	99.2908	inf	2.99388e-11	8.31878e-07	4.20778e-10	1	1	0	1	1
group_9517	deoB_2	Phosphopentomutase	7	1	0	140	100	99.2908	inf	2.99388e-11	8.31878e-07	4.20778e-10	1	1	0	1	1
group_10906		hypothetical protein	7	1	0	140	100	99.2908	inf	2.99388e-11	8.31878e-07	4.20778e-10	1	1	0	1	1
group_12228		hypothetical protein	7	1	0	140	100	99.2908	inf	2.99388e-11	8.31878e-07	4.20778e-10	1	1	0	1	1
group_12716		hypothetical protein	7	1	0	140	100	99.2908	inf	2.99388e-11	8.31878e-07	4.20778e-10	1	1	0	1	1
group_13739		hypothetical protein	7	1	0	140	100	99.2908	inf	2.99388e-11	8.31878e-07	4.20778e-10	1	1	0	1	1
group_1530		hypothetical protein	7	1	0	140	100	99.2908	inf	2.99388e-11	8.31878e-07	4.20778e-10	1	1	0	1	1
group_17041		hypothetical protein	7	1	0	140	100	99.2908	inf	2.99388e-11	8.31878e-07	4.20778e-10	1	1	0	1	1
group_17838	ypdA_4	Sensor histidine kinase YpdA	7	1	0	140	100	99.2908	inf	2.99388e-11	8.31878e-07	4.20778e-10	1	1	0	1	1
group_1903	yrdA_2	Protein YrdA	7	1	0	140	100	99.2908	inf	2.99388e-11	8.31878e-07	4.20778e-10	1	1	0	1	1
group_19487	btuB_4	Vitamin B12 transporter BtuB	7	1	0	140	100	99.2908	inf	2.99388e-11	8.31878e-07	4.20778e-10	1	1	0	1	1
group_19942		hypothetical protein	7	1	0	140	100	99.2908	inf	2.99388e-11	8.31878e-07	4.20778e-10	1	1	0	1	1
group_20498		hypothetical protein	7	1	0	140	100	99.2908	inf	2.99388e-11	8.31878e-07	4.20778e-10	1	1	0	1	1
group_22114	glgP	Glycogen phosphorylase	7	1	0	140	100	99.2908	inf	2.99388e-11	8.31878e-07	4.20778e-10	1	1	0	1	1
group_23308	susC_19	TonB-dependent receptor SusC	7	1	0	140	100	99.2908	inf	2.99388e-11	8.31878e-07	4.20778e-10	1	1	0	1	1
group_24284		hypothetical protein	7	1	0	140	100	99.2908	inf	2.99388e-11	8.31878e-07	4.20778e-10	1	1	0	1	1
group_25571	pepN_1	Aminopeptidase N	7	1	0	140	100	99.2908	inf	2.99388e-11	8.31878e-07	4.20778e-10	1	1	0	1	1
group_26802		hypothetical protein	7	1	0	140	100	99.2908	inf	2.99388e-11	8.31878e-07	4.20778e-10	1	1	0	1	1
group_2872	fabG_2	3-oxoacyl-[acyl-carrier-protein] reductase FabG	7	1	0	140	100	99.2908	inf	2.99388e-11	8.31878e-07	4.20778e-10	1	1	0	1	1
group_597	arnE	4-amino-4-deoxy-L-arabinose-phosphoundecaprenol flippase subunit ArnE	7	1	0	140	100	99.2908	inf	2.99388e-11	8.31878e-07	4.20778e-10	1	1	0	1	1
group_6176		hypothetical protein	7	1	0	140	100	99.2908	inf	2.99388e-11	8.31878e-07	4.20778e-10	1	1	0	1	1
group_727		hypothetical protein	7	1	0	140	100	99.2908	inf	2.99388e-11	8.31878e-07	4.20778e-10	1	1	0	1	1
group_872		putative protein	7	1	0	140	100	99.2908	inf	2.99388e-11	8.31878e-07	4.20778e-10	1	1	0	1	1
group_9955	maf	Septum formation protein Maf	7	1	0	140	100	99.2908	inf	2.99388e-11	8.31878e-07	4.20778e-10	1	1	0	1	1
group_11793		hypothetical protein	7	2	0	139	100	98.5816	inf	1.34724e-10	3.74345e-06	1.82252e-09	1	1	0	1	1
group_12238	msrA2	Peptide methionine sulfoxide reductase MsrA 2	7	2	0	139	100	98.5816	inf	1.34724e-10	3.74345e-06	1.82252e-09	1	1	0	1	1
group_13412		hypothetical protein	7	2	0	139	100	98.5816	inf	1.34724e-10	3.74345e-06	1.82252e-09	1	1	0	1	1
group_14058	bicA	Bicarbonate transporter BicA	7	2	0	139	100	98.5816	inf	1.34724e-10	3.74345e-06	1.82252e-09	1	1	0	1	1
group_15502		hypothetical protein	7	2	0	139	100	98.5816	inf	1.34724e-10	3.74345e-06	1.82252e-09	1	1	0	1	1
group_16893		hypothetical protein	7	2	0	139	100	98.5816	inf	1.34724e-10	3.74345e-06	1.82252e-09	1	1	0	1	1
group_17467		hypothetical protein	7	2	0	139	100	98.5816	inf	1.34724e-10	3.74345e-06	1.82252e-09	1	1	0	1	1
group_18525	bepE_6	Efflux pump membrane transporter BepE	7	2	0	139	100	98.5816	inf	1.34724e-10	3.74345e-06	1.82252e-09	1	1	0	1	1
group_19538	dapA_1	4-hydroxy-tetrahydrodipicolinate synthase	7	2	0	139	100	98.5816	inf	1.34724e-10	3.74345e-06	1.82252e-09	1	1	0	1	1
group_21348		hypothetical protein	7	2	0	139	100	98.5816	inf	1.34724e-10	3.74345e-06	1.82252e-09	1	1	0	1	1
group_22415		hypothetical protein	7	2	0	139	100	98.5816	inf	1.34724e-10	3.74345e-06	1.82252e-09	1	1	0	1	1
group_23700	glkA	Glucokinase	7	2	0	139	100	98.5816	inf	1.34724e-10	3.74345e-06	1.82252e-09	1	1	0	1	1
group_25011	aroQ	3-dehydroquinate dehydratase	7	2	0	139	100	98.5816	inf	1.34724e-10	3.74345e-06	1.82252e-09	1	1	0	1	1
group_26542		hypothetical protein	7	2	0	139	100	98.5816	inf	1.34724e-10	3.74345e-06	1.82252e-09	1	1	0	1	1
group_3155		hypothetical protein	7	2	0	139	100	98.5816	inf	1.34724e-10	3.74345e-06	1.82252e-09	1	1	0	1	1
group_5357	qacA	Antiseptic resistance protein	7	2	0	139	100	98.5816	inf	1.34724e-10	3.74345e-06	1.82252e-09	1	1	0	1	1
group_6530	fhuA_2	Ferrichrome outer membrane transporter/phage receptor	7	2	0	139	100	98.5816	inf	1.34724e-10	3.74345e-06	1.82252e-09	1	1	0	1	1
group_7822		hypothetical protein	7	2	0	139	100	98.5816	inf	1.34724e-10	3.74345e-06	1.82252e-09	1	1	0	1	1
group_9675	mvaA	3-hydroxy-3-methylglutaryl-coenzyme A reductase	7	2	0	139	100	98.5816	inf	1.34724e-10	3.74345e-06	1.82252e-09	1	1	0	1	1
group_102	rfbA	Glucose-1-phosphate thymidylyltransferase 1	7	2	0	139	100	98.5816	inf	1.34724e-10	3.74345e-06	1.82252e-09	1	1	0	1	1
group_11910	tri1	Tricorn protease	7	2	0	139	100	98.5816	inf	1.34724e-10	3.74345e-06	1.82252e-09	1	1	0	1	1
group_12283	fabH_1	3-oxoacyl-[acyl-carrier-protein] synthase 3	7	2	0	139	100	98.5816	inf	1.34724e-10	3.74345e-06	1.82252e-09	1	1	0	1	1
[truncated: 5,305 more rows]

## Sheet: Unique
Gene	Annotation	Number_pos_present_in	Number_neg_present_in	Number_pos_not_present_in	Number_neg_not_present_in	Sensitivity	Specificity	Odds_ratio	Naive_p	Bonferroni_p	Benjamini_H_p	Max_Pairwise_comparisons	Max_supporting_pairs	Max_opposing_pairs	Best_pairwise_comp_p	Worst_pairwise_comp_p
aacA4	Aminoglycoside N(6')-acetyltransferase type 1	7	0	0	141	100	100	inf	3.74234e-12	1.03985e-07	5.50767e-11	1	1	0	1	1
aadK	Aminoglycoside 6-adenylyltransferase	7	0	0	141	100	100	inf	3.74234e-12	1.03985e-07	5.50767e-11	1	1	0	1	1
aat	Leucyl/phenylalanyl-tRNA--protein transferase	7	0	0	141	100	100	inf	3.74234e-12	1.03985e-07	5.50767e-11	1	1	0	1	1
acdA_1	Acyl-CoA dehydrogenase	7	0	0	141	100	100	inf	3.74234e-12	1.03985e-07	5.50767e-11	1	1	0	1	1
acm	Lysozyme M1	7	0	0	141	100	100	inf	3.74234e-12	1.03985e-07	5.50767e-11	1	1	0	1	1
acpH	Acyl carrier protein phosphodiesterase	7	0	0	141	100	100	inf	3.74234e-12	1.03985e-07	5.50767e-11	1	1	0	1	1
acrA	Multidrug efflux pump subunit AcrA	7	0	0	141	100	100	inf	3.74234e-12	1.03985e-07	5.50767e-11	1	1	0	1	1
acsA_2	Acetyl-coenzyme A synthetase	7	0	0	141	100	100	inf	3.74234e-12	1.03985e-07	5.50767e-11	1	1	0	1	1
ada	Bifunctional transcriptional activator/DNA repair enzyme Ada	7	0	0	141	100	100	inf	3.74234e-12	1.03985e-07	5.50767e-11	1	1	0	1	1
adaA_2	Bifunctional transcriptional activator/DNA repair enzyme AdaA	7	0	0	141	100	100	inf	3.74234e-12	1.03985e-07	5.50767e-11	1	1	0	1	1
add2	Aminodeoxyfutalosine deaminase	7	0	0	141	100	100	inf	3.74234e-12	1.03985e-07	5.50767e-11	1	1	0	1	1
agaA_1	Alpha-galactosidase A	7	0	0	141	100	100	inf	3.74234e-12	1.03985e-07	5.50767e-11	1	1	0	1	1
agaA_2	Alpha-galactosidase AgaA	7	0	0	141	100	100	inf	3.74234e-12	1.03985e-07	5.50767e-11	1	1	0	1	1
aguA_1	Agmatine deiminase	7	0	0	141	100	100	inf	3.74234e-12	1.03985e-07	5.50767e-11	1	1	0	1	1
aguA_2	Agmatine deiminase	7	0	0	141	100	100	inf	3.74234e-12	1.03985e-07	5.50767e-11	1	1	0	1	1
albC	Putative ABC transporter ATP-binding protein AlbC	7	0	0	141	100	100	inf	3.74234e-12	1.03985e-07	5.50767e-11	1	1	0	1	1
aldH	NADP-dependent fatty aldehyde dehydrogenase	7	0	0	141	100	100	inf	3.74234e-12	1.03985e-07	5.50767e-11	1	1	0	1	1
alkA	DNA-3-methyladenine glycosylase	7	0	0	141	100	100	inf	3.74234e-12	1.03985e-07	5.50767e-11	1	1	0	1	1
allB	Allantoinase	7	0	0	141	100	100	inf	3.74234e-12	1.03985e-07	5.50767e-11	1	1	0	1	1
alr2	Alanine racemase 2	7	0	0	141	100	100	inf	3.74234e-12	1.03985e-07	5.50767e-11	1	1	0	1	1
alsD	Alpha-acetolactate decarboxylase	7	0	0	141	100	100	inf	3.74234e-12	1.03985e-07	5.50767e-11	1	1	0	1	1
amgK	N-acetylmuramate/N-acetylglucosamine kinase	7	0	0	141	100	100	inf	3.74234e-12	1.03985e-07	5.50767e-11	1	1	0	1	1
amyA	Cytoplasmic alpha-amylase	7	0	0	141	100	100	inf	3.74234e-12	1.03985e-07	5.50767e-11	1	1	0	1	1
amyB	Alpha-amylase 2	7	0	0	141	100	100	inf	3.74234e-12	1.03985e-07	5.50767e-11	1	1	0	1	1
ankX	Phosphocholine transferase AnkX	7	0	0	141	100	100	inf	3.74234e-12	1.03985e-07	5.50767e-11	1	1	0	1	1
anr_2	Transcriptional activator protein Anr	7	0	0	141	100	100	inf	3.74234e-12	1.03985e-07	5.50767e-11	1	1	0	1	1
apaH_1	Bis(5'-nucleosyl)-tetraphosphatase, symmetrical	7	0	0	141	100	100	inf	3.74234e-12	1.03985e-07	5.50767e-11	1	1	0	1	1
apaH_2	Bis(5'-nucleosyl)-tetraphosphatase, symmetrical	7	0	0	141	100	100	inf	3.74234e-12	1.03985e-07	5.50767e-11	1	1	0	1	1
apbE	FAD:protein FMN transferase	7	0	0	141	100	100	inf	3.74234e-12	1.03985e-07	5.50767e-11	1	1	0	1	1
apc3	Acetophenone carboxylase gamma subunit	7	0	0	141	100	100	inf	3.74234e-12	1.03985e-07	5.50767e-11	1	1	0	1	1
apc4	Acetophenone carboxylase delta subunit	7	0	0	141	100	100	inf	3.74234e-12	1.03985e-07	5.50767e-11	1	1	0	1	1
apr	Subtilisin DY	7	0	0	141	100	100	inf	3.74234e-12	1.03985e-07	5.50767e-11	1	1	0	1	1
apxIB	Toxin RTX-I translocation ATP-binding protein	7	0	0	141	100	100	inf	3.74234e-12	1.03985e-07	5.50767e-11	1	1	0	1	1
araC_1	Arabinose operon regulatory protein	7	0	0	141	100	100	inf	3.74234e-12	1.03985e-07	5.50767e-11	1	1	0	1	1
araC_2	Arabinose operon regulatory protein	7	0	0	141	100	100	inf	3.74234e-12	1.03985e-07	5.50767e-11	1	1	0	1	1
arfA	Peptidoglycan-binding protein ArfA	7	0	0	141	100	100	inf	3.74234e-12	1.03985e-07	5.50767e-11	1	1	0	1	1
arfB	Peptidyl-tRNA hydrolase ArfB	7	0	0	141	100	100	inf	3.74234e-12	1.03985e-07	5.50767e-11	1	1	0	1	1
argB	Acetylglutamate kinase	7	0	0	141	100	100	inf	3.74234e-12	1.03985e-07	5.50767e-11	1	1	0	1	1
argC	N-acetyl-gamma-glutamyl-phosphate reductase	7	0	0	141	100	100	inf	3.74234e-12	1.03985e-07	5.50767e-11	1	1	0	1	1
argS	Arginine--tRNA ligase	7	0	0	141	100	100	inf	3.74234e-12	1.03985e-07	5.50767e-11	1	1	0	1	1
aroB	3-dehydroquinate synthase	7	0	0	141	100	100	inf	3.74234e-12	1.03985e-07	5.50767e-11	1	1	0	1	1
aroE	Shikimate dehydrogenase (NADP(+))	7	0	0	141	100	100	inf	3.74234e-12	1.03985e-07	5.50767e-11	1	1	0	1	1
arsC	Protein ArsC	7	0	0	141	100	100	inf	3.74234e-12	1.03985e-07	5.50767e-11	1	1	0	1	1
atpB	ATP synthase subunit a	7	0	0	141	100	100	inf	3.74234e-12	1.03985e-07	5.50767e-11	1	1	0	1	1
atpE	ATP synthase subunit c	7	0	0	141	100	100	inf	3.74234e-12	1.03985e-07	5.50767e-11	1	1	0	1	1
atpF	ATP synthase subunit b	7	0	0	141	100	100	inf	3.74234e-12	1.03985e-07	5.50767e-11	1	1	0	1	1
atsA_1	Arylsulfatase	7	0	0	141	100	100	inf	3.74234e-12	1.03985e-07	5.50767e-11	1	1	0	1	1
atsA_2	Arylsulfatase	7	0	0	141	100	100	inf	3.74234e-12	1.03985e-07	5.50767e-11	1	1	0	1	1
atsA_4	Arylsulfatase	7	0	0	141	100	100	inf	3.74234e-12	1.03985e-07	5.50767e-11	1	1	0	1	1
atzC_1	N-isopropylammelide isopropyl amidohydrolase	7	0	0	141	100	100	inf	3.74234e-12	1.03985e-07	5.50767e-11	1	1	0	1	1
atzC_2	N-isopropylammelide isopropyl amidohydrolase	7	0	0	141	100	100	inf	3.74234e-12	1.03985e-07	5.50767e-11	1	1	0	1	1
auaG	Aurachin C monooxygenase/isomerase	7	0	0	141	100	100	inf	3.74234e-12	1.03985e-07	5.50767e-11	1	1	0	1	1
aviRb	23S rRNA (uridine(2479)-2'-O)-methyltransferase	7	0	0	141	100	100	inf	3.74234e-12	1.03985e-07	5.50767e-11	1	1	0	1	1
azo1	FMN-dependent NADPH-azoreductase	7	0	0	141	100	100	inf	3.74234e-12	1.03985e-07	5.50767e-11	1	1	0	1	1
azoB	NAD(P)H azoreductase	7	0	0	141	100	100	inf	3.74234e-12	1.03985e-07	5.50767e-11	1	1	0	1	1
azoR	FMN-dependent NADH-azoreductase	7	0	0	141	100	100	inf	3.74234e-12	1.03985e-07	5.50767e-11	1	1	0	1	1
azoR1	FMN-dependent NADH-azoreductase 1	7	0	0	141	100	100	inf	3.74234e-12	1.03985e-07	5.50767e-11	1	1	0	1	1
azr	NADPH azoreductase	7	0	0	141	100	100	inf	3.74234e-12	1.03985e-07	5.50767e-11	1	1	0	1	1
bacC	Dihydroanticapsin 7-dehydrogenase	7	0	0	141	100	100	inf	3.74234e-12	1.03985e-07	5.50767e-11	1	1	0	1	1
baiA	3-alpha-hydroxycholanate dehydrogenase (NADP(+))	7	0	0	141	100	100	inf	3.74234e-12	1.03985e-07	5.50767e-11	1	1	0	1	1
bcp_1	Peroxiredoxin Bcp	7	0	0	141	100	100	inf	3.74234e-12	1.03985e-07	5.50767e-11	1	1	0	1	1
bcp_2	Putative peroxiredoxin bcp	7	0	0	141	100	100	inf	3.74234e-12	1.03985e-07	5.50767e-11	1	1	0	1	1
bepA_3	Beta-barrel assembly-enhancing protease	7	0	0	141	100	100	inf	3.74234e-12	1.03985e-07	5.50767e-11	1	1	0	1	1
besA_1	Ferri-bacillibactin esterase BesA	7	0	0	141	100	100	inf	3.74234e-12	1.03985e-07	5.50767e-11	1	1	0	1	1
besA_2	Ferri-bacillibactin esterase BesA	7	0	0	141	100	100	inf	3.74234e-12	1.03985e-07	5.50767e-11	1	1	0	1	1
betC_1	Choline-sulfatase	7	0	0	141	100	100	inf	3.74234e-12	1.03985e-07	5.50767e-11	1	1	0	1	1
betC_2	Choline-sulfatase	7	0	0	141	100	100	inf	3.74234e-12	1.03985e-07	5.50767e-11	1	1	0	1	1
bglA	Beta-glucosidase A	7	0	0	141	100	100	inf	3.74234e-12	1.03985e-07	5.50767e-11	1	1	0	1	1
bglB	Thermostable beta-glucosidase B	7	0	0	141	100	100	inf	3.74234e-12	1.03985e-07	5.50767e-11	1	1	0	1	1
bioB	Biotin synthase	7	0	0	141	100	100	inf	3.74234e-12	1.03985e-07	5.50767e-11	1	1	0	1	1
bioD1	ATP-dependent dethiobiotin synthetase BioD 1	7	0	0	141	100	100	inf	3.74234e-12	1.03985e-07	5.50767e-11	1	1	0	1	1
bioF	8-amino-7-oxononanoate synthase	7	0	0	141	100	100	inf	3.74234e-12	1.03985e-07	5.50767e-11	1	1	0	1	1
birA	Bifunctional ligase/repressor BirA	7	0	0	141	100	100	inf	3.74234e-12	1.03985e-07	5.50767e-11	1	1	0	1	1
blaB1	Metallo-beta-lactamase type 2	7	0	0	141	100	100	inf	3.74234e-12	1.03985e-07	5.50767e-11	1	1	0	1	1
blc	Outer membrane lipoprotein Blc	7	0	0	141	100	100	inf	3.74234e-12	1.03985e-07	5.50767e-11	1	1	0	1	1
brnQ	Branched-chain amino acid transport system 2 carrier protein	7	0	0	141	100	100	inf	3.74234e-12	1.03985e-07	5.50767e-11	1	1	0	1	1
btr_1	HTH-type transcriptional activator Btr	7	0	0	141	100	100	inf	3.74234e-12	1.03985e-07	5.50767e-11	1	1	0	1	1
btr_4	HTH-type transcriptional activator Btr	7	0	0	141	100	100	inf	3.74234e-12	1.03985e-07	5.50767e-11	1	1	0	1	1
btr_5	HTH-type transcriptional activator Btr	7	0	0	141	100	100	inf	3.74234e-12	1.03985e-07	5.50767e-11	1	1	0	1	1
btr_7	HTH-type transcriptional activator Btr	7	0	0	141	100	100	inf	3.74234e-12	1.03985e-07	5.50767e-11	1	1	0	1	1
btsR_1	Transcriptional regulatory protein BtsR	7	0	0	141	100	100	inf	3.74234e-12	1.03985e-07	5.50767e-11	1	1	0	1	1
btsS_1	Sensor histidine kinase BtsS	7	0	0	141	100	100	inf	3.74234e-12	1.03985e-07	5.50767e-11	1	1	0	1	1
btsS_3	Sensor histidine kinase BtsS	7	0	0	141	100	100	inf	3.74234e-12	1.03985e-07	5.50767e-11	1	1	0	1	1
btsS_4	Sensor histidine kinase BtsS	7	0	0	141	100	100	inf	3.74234e-12	1.03985e-07	5.50767e-11	1	1	0	1	1
btuB_3	Vitamin B12 transporter BtuB	7	0	0	141	100	100	inf	3.74234e-12	1.03985e-07	5.50767e-11	1	1	0	1	1
btuB_5	Vitamin B12 transporter BtuB	7	0	0	141	100	100	inf	3.74234e-12	1.03985e-07	5.50767e-11	1	1	0	1	1
btuB_6	Vitamin B12 transporter BtuB	7	0	0	141	100	100	inf	3.74234e-12	1.03985e-07	5.50767e-11	1	1	0	1	1
btuB_9	Vitamin B12 transporter BtuB	7	0	0	141	100	100	inf	3.74234e-12	1.03985e-07	5.50767e-11	1	1	0	1	1
btuF	Vitamin B12-binding protein	7	0	0	141	100	100	inf	3.74234e-12	1.03985e-07	5.50767e-11	1	1	0	1	1
carC	2-hydroxy-6-oxo-6-(2'-aminophenyl)hexa-2,4-dienoic acid hydrolase	7	0	0	141	100	100	inf	3.74234e-12	1.03985e-07	5.50767e-11	1	1	0	1	1
catD	Putative oxidoreductase CatD	7	0	0	141	100	100	inf	3.74234e-12	1.03985e-07	5.50767e-11	1	1	0	1	1
cca	Multifunctional CCA protein	7	0	0	141	100	100	inf	3.74234e-12	1.03985e-07	5.50767e-11	1	1	0	1	1
ccp_1	Cytochrome c551 peroxidase	7	0	0	141	100	100	inf	3.74234e-12	1.03985e-07	5.50767e-11	1	1	0	1	1
ccp_3	Cytochrome c551 peroxidase	7	0	0	141	100	100	inf	3.74234e-12	1.03985e-07	5.50767e-11	1	1	0	1	1
ccpA	Catabolite control protein A	7	0	0	141	100	100	inf	3.74234e-12	1.03985e-07	5.50767e-11	1	1	0	1	1
ccsA	Cytochrome c biogenesis protein CcsA	7	0	0	141	100	100	inf	3.74234e-12	1.03985e-07	5.50767e-11	1	1	0	1	1
chbR_1	HTH-type transcriptional regulator ChbR	7	0	0	141	100	100	inf	3.74234e-12	1.03985e-07	5.50767e-11	1	1	0	1	1
chbR_4	HTH-type transcriptional regulator ChbR	7	0	0	141	100	100	inf	3.74234e-12	1.03985e-07	5.50767e-11	1	1	0	1	1
chbR_5	HTH-type transcriptional regulator ChbR	7	0	0	141	100	100	inf	3.74234e-12	1.03985e-07	5.50767e-11	1	1	0	1	1
chbR_5	HTH-type transcriptional regulator ChbR	7	0	0	141	100	100	inf	3.74234e-12	1.03985e-07	5.50767e-11	1	1	0	1	1
chiA1	Chitinase A1	7	0	0	141	100	100	inf	3.74234e-12	1.03985e-07	5.50767e-11	1	1	0	1	1
cirA_1	Colicin I receptor	7	0	0	141	100	100	inf	3.74234e-12	1.03985e-07	5.50767e-11	1	1	0	1	1
cirA_2	Colicin I receptor	7	0	0	141	100	100	inf	3.74234e-12	1.03985e-07	5.50767e-11	1	1	0	1	1
cirA_3	Colicin I receptor	7	0	0	141	100	100	inf	3.74234e-12	1.03985e-07	5.50767e-11	1	1	0	1	1
cirA_4	Colicin I receptor	7	0	0	141	100	100	inf	3.74234e-12	1.03985e-07	5.50767e-11	1	1	0	1	1
clcA_3	H(+)/Cl(-) exchange transporter ClcA	7	0	0	141	100	100	inf	3.74234e-12	1.03985e-07	5.50767e-11	1	1	0	1	1
clcD	Carboxymethylenebutenolidase	7	0	0	141	100	100	inf	3.74234e-12	1.03985e-07	5.50767e-11	1	1	0	1	1
clpP_2	ATP-dependent Clp protease proteolytic subunit	7	0	0	141	100	100	inf	3.74234e-12	1.03985e-07	5.50767e-11	1	1	0	1	1
cmk_2	Cytidylate kinase	7	0	0	141	100	100	inf	3.74234e-12	1.03985e-07	5.50767e-11	1	1	0	1	1
coaE	Dephospho-CoA kinase	7	0	0	141	100	100	inf	3.74234e-12	1.03985e-07	5.50767e-11	1	1	0	1	1
cobB	NAD-dependent protein deacylase	7	0	0	141	100	100	inf	3.74234e-12	1.03985e-07	5.50767e-11	1	1	0	1	1
cocE_2	Cocaine esterase	7	0	0	141	100	100	inf	3.74234e-12	1.03985e-07	5.50767e-11	1	1	0	1	1
comEC	ComE operon protein 3	7	0	0	141	100	100	inf	3.74234e-12	1.03985e-07	5.50767e-11	1	1	0	1	1
comM	Competence protein ComM	7	0	0	141	100	100	inf	3.74234e-12	1.03985e-07	5.50767e-11	1	1	0	1	1
comP	Sensor histidine kinase ComP	7	0	0	141	100	100	inf	3.74234e-12	1.03985e-07	5.50767e-11	1	1	0	1	1
copA_2	Copper-exporting P-type ATPase	7	0	0	141	100	100	inf	3.74234e-12	1.03985e-07	5.50767e-11	1	1	0	1	1
copA_3	Copper resistance protein A	7	0	0	141	100	100	inf	3.74234e-12	1.03985e-07	5.50767e-11	1	1	0	1	1
corA	Cobalt/magnesium transport protein CorA	7	0	0	141	100	100	inf	3.74234e-12	1.03985e-07	5.50767e-11	1	1	0	1	1
cpdA_2	3',5'-cyclic adenosine monophosphate phosphodiesterase CpdA	7	0	0	141	100	100	inf	3.74234e-12	1.03985e-07	5.50767e-11	1	1	0	1	1
cphB	Cyanophycinase	7	0	0	141	100	100	inf	3.74234e-12	1.03985e-07	5.50767e-11	1	1	0	1	1
cpnA	Cyclopentanol dehydrogenase	7	0	0	141	100	100	inf	3.74234e-12	1.03985e-07	5.50767e-11	1	1	0	1	1
crt_3	Short-chain-enoyl-CoA hydratase	7	0	0	141	100	100	inf	3.74234e-12	1.03985e-07	5.50767e-11	1	1	0	1	1
crt_4	Short-chain-enoyl-CoA hydratase	7	0	0	141	100	100	inf	3.74234e-12	1.03985e-07	5.50767e-11	1	1	0	1	1
crtK-2	Tryptophan-rich protein TspO	7	0	0	141	100	100	inf	3.74234e-12	1.03985e-07	5.50767e-11	1	1	0	1	1
csaA	putative chaperone CsaA	7	0	0	141	100	100	inf	3.74234e-12	1.03985e-07	5.50767e-11	1	1	0	1	1
cslA_1	Chondroitinase-AC	7	0	0	141	100	100	inf	3.74234e-12	1.03985e-07	5.50767e-11	1	1	0	1	1
cslA_2	Chondroitinase-AC	7	0	0	141	100	100	inf	3.74234e-12	1.03985e-07	5.50767e-11	1	1	0	1	1
cusR_2	Transcriptional regulatory protein CusR	7	0	0	141	100	100	inf	3.74234e-12	1.03985e-07	5.50767e-11	1	1	0	1	1
cusS_2	Sensor kinase CusS	7	0	0	141	100	100	inf	3.74234e-12	1.03985e-07	5.50767e-11	1	1	0	1	1
cusS_2	Sensor kinase CusS	7	0	0	141	100	100	inf	3.74234e-12	1.03985e-07	5.50767e-11	1	1	0	1	1
cydB	Cytochrome bd-I ubiquinol oxidase subunit 2	7	0	0	141	100	100	inf	3.74234e-12	1.03985e-07	5.50767e-11	1	1	0	1	1
cysD	Sulfate adenylyltransferase subunit 2	7	0	0	141	100	100	inf	3.74234e-12	1.03985e-07	5.50767e-11	1	1	0	1	1
cysH	Thioredoxin-dependent 5'-adenylylsulfate reductase	7	0	0	141	100	100	inf	3.74234e-12	1.03985e-07	5.50767e-11	1	1	0	1	1
cysI	Sulfite reductase [NADPH] hemoprotein beta-component	7	0	0	141	100	100	inf	3.74234e-12	1.03985e-07	5.50767e-11	1	1	0	1	1
cysJ	Sulfite reductase [NADPH] flavoprotein alpha-component	7	0	0	141	100	100	inf	3.74234e-12	1.03985e-07	5.50767e-11	1	1	0	1	1
cysL	HTH-type transcriptional regulator CysL	7	0	0	141	100	100	inf	3.74234e-12	1.03985e-07	5.50767e-11	1	1	0	1	1
cysNC	Bifunctional enzyme CysN/CysC	7	0	0	141	100	100	inf	3.74234e-12	1.03985e-07	5.50767e-11	1	1	0	1	1
cytR_1	HTH-type transcriptional repressor CytR	7	0	0	141	100	100	inf	3.74234e-12	1.03985e-07	5.50767e-11	1	1	0	1	1
czcA_1	Cobalt-zinc-cadmium resistance protein CzcA	7	0	0	141	100	100	inf	3.74234e-12	1.03985e-07	5.50767e-11	1	1	0	1	1
czcA_5	Cobalt-zinc-cadmium resistance protein CzcA	7	0	0	141	100	100	inf	3.74234e-12	1.03985e-07	5.50767e-11	1	1	0	1	1
czcB_2	Cobalt-zinc-cadmium resistance protein CzcB	7	0	0	141	100	100	inf	3.74234e-12	1.03985e-07	5.50767e-11	1	1	0	1	1
czrA	HTH-type transcriptional repressor CzrA	7	0	0	141	100	100	inf	3.74234e-12	1.03985e-07	5.50767e-11	1	1	0	1	1
dacC_1	D-alanyl-D-alanine carboxypeptidase DacC	7	0	0	141	100	100	inf	3.74234e-12	1.03985e-07	5.50767e-11	1	1	0	1	1
dacC_2	D-alanyl-D-alanine carboxypeptidase DacC	7	0	0	141	100	100	inf	3.74234e-12	1.03985e-07	5.50767e-11	1	1	0	1	1
dadA_1	D-amino acid dehydrogenase	7	0	0	141	100	100	inf	3.74234e-12	1.03985e-07	5.50767e-11	1	1	0	1	1
dadA_2	D-amino acid dehydrogenase	7	0	0	141	100	100	inf	3.74234e-12	1.03985e-07	5.50767e-11	1	1	0	1	1
dap	D-aminopeptidase	7	0	0	141	100	100	inf	3.74234e-12	1.03985e-07	5.50767e-11	1	1	0	1	1
dap4	Dipeptidyl aminopeptidase 4	7	0	0	141	100	100	inf	3.74234e-12	1.03985e-07	5.50767e-11	1	1	0	1	1
dapA_3	4-hydroxy-tetrahydrodipicolinate synthase	7	0	0	141	100	100	inf	3.74234e-12	1.03985e-07	5.50767e-11	1	1	0	1	1
dapB_1	4-hydroxy-tetrahydrodipicolinate reductase	7	0	0	141	100	100	inf	3.74234e-12	1.03985e-07	5.50767e-11	1	1	0	1	1
dapB_2	4-hydroxy-tetrahydrodipicolinate reductase	7	0	0	141	100	100	inf	3.74234e-12	1.03985e-07	5.50767e-11	1	1	0	1	1
dapB_3	4-hydroxy-tetrahydrodipicolinate reductase	7	0	0	141	100	100	inf	3.74234e-12	1.03985e-07	5.50767e-11	1	1	0	1	1
dapb3_1	Dipeptidyl aminopeptidase BIII	7	0	0	141	100	100	inf	3.74234e-12	1.03985e-07	5.50767e-11	1	1	0	1	1
dapE_1	Succinyl-diaminopimelate desuccinylase	7	0	0	141	100	100	inf	3.74234e-12	1.03985e-07	5.50767e-11	1	1	0	1	1
dbpA	ATP-dependent RNA helicase DbpA	7	0	0	141	100	100	inf	3.74234e-12	1.03985e-07	5.50767e-11	1	1	0	1	1
dcsG	Cycloserine biosynthesis protein DcsG	7	0	0	141	100	100	inf	3.74234e-12	1.03985e-07	5.50767e-11	1	1	0	1	1
dctA_2	C4-dicarboxylate transport protein	7	0	0	141	100	100	inf	3.74234e-12	1.03985e-07	5.50767e-11	1	1	0	1	1
dcyD	D-cysteine desulfhydrase	7	0	0	141	100	100	inf	3.74234e-12	1.03985e-07	5.50767e-11	1	1	0	1	1
ddc_1	L-2,4-diaminobutyrate decarboxylase	7	0	0	141	100	100	inf	3.74234e-12	1.03985e-07	5.50767e-11	1	1	0	1	1
ddc_2	L-2,4-diaminobutyrate decarboxylase	7	0	0	141	100	100	inf	3.74234e-12	1.03985e-07	5.50767e-11	1	1	0	1	1
def_3	Peptide deformylase	7	0	0	141	100	100	inf	3.74234e-12	1.03985e-07	5.50767e-11	1	1	0	1	1
degS_1	Signal transduction histidine-protein kinase/phosphatase DegS	7	0	0	141	100	100	inf	3.74234e-12	1.03985e-07	5.50767e-11	1	1	0	1	1
degU	Transcriptional regulatory protein DegU	7	0	0	141	100	100	inf	3.74234e-12	1.03985e-07	5.50767e-11	1	1	0	1	1
deoB_1	Phosphopentomutase	7	0	0	141	100	100	inf	3.74234e-12	1.03985e-07	5.50767e-11	1	1	0	1	1
deoD	Purine nucleoside phosphorylase DeoD-type	7	0	0	141	100	100	inf	3.74234e-12	1.03985e-07	5.50767e-11	1	1	0	1	1
desR	Transcriptional regulatory protein DesR	7	0	0	141	100	100	inf	3.74234e-12	1.03985e-07	5.50767e-11	1	1	0	1	1
desVI	dTDP-3-amino-3,4,6-trideoxy-alpha-D-glucopyranose	7	0	0	141	100	100	inf	3.74234e-12	1.03985e-07	5.50767e-11	1	1	0	1	1
dhaA	Haloalkane dehalogenase	7	0	0	141	100	100	inf	3.74234e-12	1.03985e-07	5.50767e-11	1	1	0	1	1
dinB	DNA polymerase IV	7	0	0	141	100	100	inf	3.74234e-12	1.03985e-07	5.50767e-11	1	1	0	1	1
dipZ	Protein DipZ	7	0	0	141	100	100	inf	3.74234e-12	1.03985e-07	5.50767e-11	1	1	0	1	1
dnaJ_1	Chaperone protein DnaJ	7	0	0	141	100	100	inf	3.74234e-12	1.03985e-07	5.50767e-11	1	1	0	1	1
dnaX_1	DNA polymerase III subunit gamma/tau	7	0	0	141	100	100	inf	3.74234e-12	1.03985e-07	5.50767e-11	1	1	0	1	1
dprA	DNA processing protein DprA	7	0	0	141	100	100	inf	3.74234e-12	1.03985e-07	5.50767e-11	1	1	0	1	1
dsbD_1	Thiol:disulfide interchange protein DsbD	7	0	0	141	100	100	inf	3.74234e-12	1.03985e-07	5.50767e-11	1	1	0	1	1
dtd3_1	D-aminoacyl-tRNA deacylase	7	0	0	141	100	100	inf	3.74234e-12	1.03985e-07	5.50767e-11	1	1	0	1	1
dtd3_2	D-aminoacyl-tRNA deacylase	7	0	0	141	100	100	inf	3.74234e-12	1.03985e-07	5.50767e-11	1	1	0	1	1
dut	Deoxyuridine 5'-triphosphate nucleotidohydrolase	7	0	0	141	100	100	inf	3.74234e-12	1.03985e-07	5.50767e-11	1	1	0	1	1
emrD	Multidrug resistance protein D	7	0	0	141	100	100	inf	3.74234e-12	1.03985e-07	5.50767e-11	1	1	0	1	1
emrK_2	putative multidrug resistance protein EmrK	7	0	0	141	100	100	inf	3.74234e-12	1.03985e-07	5.50767e-11	1	1	0	1	1
endOF1	Endo-beta-N-acetylglucosaminidase F1	7	0	0	141	100	100	inf	3.74234e-12	1.03985e-07	5.50767e-11	1	1	0	1	1
endOF2	Endo-beta-N-acetylglucosaminidase F2	7	0	0	141	100	100	inf	3.74234e-12	1.03985e-07	5.50767e-11	1	1	0	1	1
endOF3	Endo-beta-N-acetylglucosaminidase F3	7	0	0	141	100	100	inf	3.74234e-12	1.03985e-07	5.50767e-11	1	1	0	1	1
entC	Isochorismate synthase EntC	7	0	0	141	100	100	inf	3.74234e-12	1.03985e-07	5.50767e-11	1	1	0	1	1
epsH_1	Putative glycosyltransferase EpsH	7	0	0	141	100	100	inf	3.74234e-12	1.03985e-07	5.50767e-11	1	1	0	1	1
estB_2	Esterase EstB	7	0	0	141	100	100	inf	3.74234e-12	1.03985e-07	5.50767e-11	1	1	0	1	1
estD	Esterase EstD	7	0	0	141	100	100	inf	3.74234e-12	1.03985e-07	5.50767e-11	1	1	0	1	1
ettA	Energy-dependent translational throttle protein EttA	7	0	0	141	100	100	inf	3.74234e-12	1.03985e-07	5.50767e-11	1	1	0	1	1
exoI_1	Beta-hexosaminidase	7	0	0	141	100	100	inf	3.74234e-12	1.03985e-07	5.50767e-11	1	1	0	1	1
exoI_3	Beta-hexosaminidase	7	0	0	141	100	100	inf	3.74234e-12	1.03985e-07	5.50767e-11	1	1	0	1	1
exoI_4	Beta-hexosaminidase	7	0	0	141	100	100	inf	3.74234e-12	1.03985e-07	5.50767e-11	1	1	0	1	1
exoI_5	Beta-hexosaminidase	7	0	0	141	100	100	inf	3.74234e-12	1.03985e-07	5.50767e-11	1	1	0	1	1
f1pep1	Prolyl endopeptidase	7	0	0	141	100	100	inf	3.74234e-12	1.03985e-07	5.50767e-11	1	1	0	1	1
fabF_3	3-oxoacyl-[acyl-carrier-protein] synthase 2	7	0	0	141	100	100	inf	3.74234e-12	1.03985e-07	5.50767e-11	1	1	0	1	1
fabG_3	3-oxoacyl-[acyl-carrier-protein] reductase FabG	7	0	0	141	100	100	inf	3.74234e-12	1.03985e-07	5.50767e-11	1	1	0	1	1
fcl_1	GDP-L-fucose synthase	7	0	0	141	100	100	inf	3.74234e-12	1.03985e-07	5.50767e-11	1	1	0	1	1
feoB	Fe(2+) transporter FeoB	7	0	0	141	100	100	inf	3.74234e-12	1.03985e-07	5.50767e-11	1	1	0	1	1
fepC	Ferric enterobactin transport ATP-binding protein FepC	7	0	0	141	100	100	inf	3.74234e-12	1.03985e-07	5.50767e-11	1	1	0	1	1
fhuA_1	Ferrichrome outer membrane transporter/phage receptor	7	0	0	141	100	100	inf	3.74234e-12	1.03985e-07	5.50767e-11	1	1	0	1	1
fhuA_4	Ferrichrome outer membrane transporter/phage receptor	7	0	0	141	100	100	inf	3.74234e-12	1.03985e-07	5.50767e-11	1	1	0	1	1
fic	Adenosine monophosphate-protein transferase SoFic	7	0	0	141	100	100	inf	3.74234e-12	1.03985e-07	5.50767e-11	1	1	0	1	1
fim1C	Putative fimbrium subunit Fim1C	7	0	0	141	100	100	inf	3.74234e-12	1.03985e-07	5.50767e-11	1	1	0	1	1
fiu	Catecholate siderophore receptor Fiu	7	0	0	141	100	100	inf	3.74234e-12	1.03985e-07	5.50767e-11	1	1	0	1	1
flp_1	Protein flp	7	0	0	141	100	100	inf	3.74234e-12	1.03985e-07	5.50767e-11	1	1	0	1	1
flp_4	Protein flp	7	0	0	141	100	100	inf	3.74234e-12	1.03985e-07	5.50767e-11	1	1	0	1	1
fmt	Methionyl-tRNA formyltransferase	7	0	0	141	100	100	inf	3.74234e-12	1.03985e-07	5.50767e-11	1	1	0	1	1
fmtA	Protein FmtA	7	0	0	141	100	100	inf	3.74234e-12	1.03985e-07	5.50767e-11	1	1	0	1	1
folC	Dihydrofolate synthase/folylpolyglutamate synthase	7	0	0	141	100	100	inf	3.74234e-12	1.03985e-07	5.50767e-11	1	1	0	1	1
folK	2-amino-4-hydroxy-6-hydroxymethyldihydropteridine pyrophosphokinase	7	0	0	141	100	100	inf	3.74234e-12	1.03985e-07	5.50767e-11	1	1	0	1	1
folP	Dihydropteroate synthase	7	0	0	141	100	100	inf	3.74234e-12	1.03985e-07	5.50767e-11	1	1	0	1	1
fpvA_1	Ferripyoverdine receptor	7	0	0	141	100	100	inf	3.74234e-12	1.03985e-07	5.50767e-11	1	1	0	1	1
frr	Ribosome-recycling factor	7	0	0	141	100	100	inf	3.74234e-12	1.03985e-07	5.50767e-11	1	1	0	1	1
ftsH_2	ATP-dependent zinc metalloprotease FtsH	7	0	0	141	100	100	inf	3.74234e-12	1.03985e-07	5.50767e-11	1	1	0	1	1
ftsH_3	ATP-dependent zinc metalloprotease FtsH	7	0	0	141	100	100	inf	3.74234e-12	1.03985e-07	5.50767e-11	1	1	0	1	1
fur_2	Ferric uptake regulation protein	7	0	0	141	100	100	inf	3.74234e-12	1.03985e-07	5.50767e-11	1	1	0	1	1
fyuA_1	Pesticin receptor	7	0	0	141	100	100	inf	3.74234e-12	1.03985e-07	5.50767e-11	1	1	0	1	1
gabR_2	HTH-type transcriptional regulatory protein GabR	7	0	0	141	100	100	inf	3.74234e-12	1.03985e-07	5.50767e-11	1	1	0	1	1
gerE	Spore germination protein GerE	7	0	0	141	100	100	inf	3.74234e-12	1.03985e-07	5.50767e-11	1	1	0	1	1
glcR	HTH-type transcriptional repressor GlcR	7	0	0	141	100	100	inf	3.74234e-12	1.03985e-07	5.50767e-11	1	1	0	1	1
glgB	1,4-alpha-glucan branching enzyme GlgB	7	0	0	141	100	100	inf	3.74234e-12	1.03985e-07	5.50767e-11	1	1	0	1	1
gloC	Hydroxyacylglutathione hydrolase GloC	7	0	0	141	100	100	inf	3.74234e-12	1.03985e-07	5.50767e-11	1	1	0	1	1
glpF	Glycerol uptake facilitator protein	7	0	0	141	100	100	inf	3.74234e-12	1.03985e-07	5.50767e-11	1	1	0	1	1
glpG	Rhomboid protease GlpG	7	0	0	141	100	100	inf	3.74234e-12	1.03985e-07	5.50767e-11	1	1	0	1	1
glpK	Glycerol kinase	7	0	0	141	100	100	inf	3.74234e-12	1.03985e-07	5.50767e-11	1	1	0	1	1
glpQ_2	Glycerophosphodiester phosphodiesterase	7	0	0	141	100	100	inf	3.74234e-12	1.03985e-07	5.50767e-11	1	1	0	1	1
glpQ_3	Glycerophosphodiester phosphodiesterase	7	0	0	141	100	100	inf	3.74234e-12	1.03985e-07	5.50767e-11	1	1	0	1	1
glsA	Glutaminase	7	0	0	141	100	100	inf	3.74234e-12	1.03985e-07	5.50767e-11	1	1	0	1	1
gltD	Glutamate synthase [NADPH] small chain	7	0	0	141	100	100	inf	3.74234e-12	1.03985e-07	5.50767e-11	1	1	0	1	1
gntT	High-affinity gluconate transporter	7	0	0	141	100	100	inf	3.74234e-12	1.03985e-07	5.50767e-11	1	1	0	1	1
groS1	10 kDa chaperonin 1	7	0	0	141	100	100	inf	3.74234e-12	1.03985e-07	5.50767e-11	1	1	0	1	1
group_10030	hypothetical protein	7	0	0	141	100	100	inf	3.74234e-12	1.03985e-07	5.50767e-11	1	1	0	1	1
group_10034	hypothetical protein	7	0	0	141	100	100	inf	3.74234e-12	1.03985e-07	5.50767e-11	1	1	0	1	1
group_10037	hypothetical protein	7	0	0	141	100	100	inf	3.74234e-12	1.03985e-07	5.50767e-11	1	1	0	1	1
group_10039	hypothetical protein	7	0	0	141	100	100	inf	3.74234e-12	1.03985e-07	5.50767e-11	1	1	0	1	1
group_10069	hypothetical protein	7	0	0	141	100	100	inf	3.74234e-12	1.03985e-07	5.50767e-11	1	1	0	1	1
group_10085	hypothetical protein	7	0	0	141	100	100	inf	3.74234e-12	1.03985e-07	5.50767e-11	1	1	0	1	1
group_10086	hypothetical protein	7	0	0	141	100	100	inf	3.74234e-12	1.03985e-07	5.50767e-11	1	1	0	1	1
group_10170	hypothetical protein	7	0	0	141	100	100	inf	3.74234e-12	1.03985e-07	5.50767e-11	1	1	0	1	1
group_10212	hypothetical protein	7	0	0	141	100	100	inf	3.74234e-12	1.03985e-07	5.50767e-11	1	1	0	1	1
group_10217	hypothetical protein	7	0	0	141	100	100	inf	3.74234e-12	1.03985e-07	5.50767e-11	1	1	0	1	1
group_10242	hypothetical protein	7	0	0	141	100	100	inf	3.74234e-12	1.03985e-07	5.50767e-11	1	1	0	1	1
group_10256	hypothetical protein	7	0	0	141	100	100	inf	3.74234e-12	1.03985e-07	5.50767e-11	1	1	0	1	1
group_10299	hypothetical protein	7	0	0	141	100	100	inf	3.74234e-12	1.03985e-07	5.50767e-11	1	1	0	1	1
group_10304	hypothetical protein	7	0	0	141	100	100	inf	3.74234e-12	1.03985e-07	5.50767e-11	1	1	0	1	1
group_10346	hypothetical protein	7	0	0	141	100	100	inf	3.74234e-12	1.03985e-07	5.50767e-11	1	1	0	1	1
group_1035	hypothetical protein	7	0	0	141	100	100	inf	3.74234e-12	1.03985e-07	5.50767e-11	1	1	0	1	1
group_10372	hypothetical protein	7	0	0	141	100	100	inf	3.74234e-12	1.03985e-07	5.50767e-11	1	1	0	1	1
group_10390	hypothetical protein	7	0	0	141	100	100	inf	3.74234e-12	1.03985e-07	5.50767e-11	1	1	0	1	1
group_10429	hypothetical protein	7	0	0	141	100	100	inf	3.74234e-12	1.03985e-07	5.50767e-11	1	1	0	1	1
group_10448	hypothetical protein	7	0	0	141	100	100	inf	3.74234e-12	1.03985e-07	5.50767e-11	1	1	0	1	1
group_10464	hypothetical protein	7	0	0	141	100	100	inf	3.74234e-12	1.03985e-07	5.50767e-11	1	1	0	1	1
group_10493	hypothetical protein	7	0	0	141	100	100	inf	3.74234e-12	1.03985e-07	5.50767e-11	1	1	0	1	1
group_10507	hypothetical protein	7	0	0	141	100	100	inf	3.74234e-12	1.03985e-07	5.50767e-11	1	1	0	1	1
group_10511	hypothetical protein	7	0	0	141	100	100	inf	3.74234e-12	1.03985e-07	5.50767e-11	1	1	0	1	1
group_10544	hypothetical protein	7	0	0	141	100	100	inf	3.74234e-12	1.03985e-07	5.50767e-11	1	1	0	1	1
group_10554	hypothetical protein	7	0	0	141	100	100	inf	3.74234e-12	1.03985e-07	5.50767e-11	1	1	0	1	1
group_10609	hypothetical protein	7	0	0	141	100	100	inf	3.74234e-12	1.03985e-07	5.50767e-11	1	1	0	1	1
group_10695	hypothetical protein	7	0	0	141	100	100	inf	3.74234e-12	1.03985e-07	5.50767e-11	1	1	0	1	1
group_10699	hypothetical protein	7	0	0	141	100	100	inf	3.74234e-12	1.03985e-07	5.50767e-11	1	1	0	1	1
group_10731	hypothetical protein	7	0	0	141	100	100	inf	3.74234e-12	1.03985e-07	5.50767e-11	1	1	0	1	1
group_10756	hypothetical protein	7	0	0	141	100	100	inf	3.74234e-12	1.03985e-07	5.50767e-11	1	1	0	1	1
group_10782	hypothetical protein	7	0	0	141	100	100	inf	3.74234e-12	1.03985e-07	5.50767e-11	1	1	0	1	1
group_10845	hypothetical protein	7	0	0	141	100	100	inf	3.74234e-12	1.03985e-07	5.50767e-11	1	1	0	1	1
group_1085	hypothetical protein	7	0	0	141	100	100	inf	3.74234e-12	1.03985e-07	5.50767e-11	1	1	0	1	1
group_10897	hypothetical protein	7	0	0	141	100	100	inf	3.74234e-12	1.03985e-07	5.50767e-11	1	1	0	1	1
group_10900	hypothetical protein	7	0	0	141	100	100	inf	3.74234e-12	1.03985e-07	5.50767e-11	1	1	0	1	1
group_10912	hypothetical protein	7	0	0	141	100	100	inf	3.74234e-12	1.03985e-07	5.50767e-11	1	1	0	1	1
group_1094	hypothetical protein	7	0	0	141	100	100	inf	3.74234e-12	1.03985e-07	5.50767e-11	1	1	0	1	1
group_10958	hypothetical protein	7	0	0	141	100	100	inf	3.74234e-12	1.03985e-07	5.50767e-11	1	1	0	1	1
group_1099	hypothetical protein	7	0	0	141	100	100	inf	3.74234e-12	1.03985e-07	5.50767e-11	1	1	0	1	1
group_11031	hypothetical protein	7	0	0	141	100	100	inf	3.74234e-12	1.03985e-07	5.50767e-11	1	1	0	1	1
group_11049	Outer membrane protein 40	7	0	0	141	100	100	inf	3.74234e-12	1.03985e-07	5.50767e-11	1	1	0	1	1
group_11081	hypothetical protein	7	0	0	141	100	100	inf	3.74234e-12	1.03985e-07	5.50767e-11	1	1	0	1	1
group_11089	hypothetical protein	7	0	0	141	100	100	inf	3.74234e-12	1.03985e-07	5.50767e-11	1	1	0	1	1
group_11106	hypothetical protein	7	0	0	141	100	100	inf	3.74234e-12	1.03985e-07	5.50767e-11	1	1	0	1	1
group_11119	Tropinesterase	7	0	0	141	100	100	inf	3.74234e-12	1.03985e-07	5.50767e-11	1	1	0	1	1
group_11125	hypothetical protein	7	0	0	141	100	100	inf	3.74234e-12	1.03985e-07	5.50767e-11	1	1	0	1	1
group_11131	hypothetical protein	7	0	0	141	100	100	inf	3.74234e-12	1.03985e-07	5.50767e-11	1	1	0	1	1
group_11150	hypothetical protein	7	0	0	141	100	100	inf	3.74234e-12	1.03985e-07	5.50767e-11	1	1	0	1	1
group_1119	putative CtpA-like serine protease	7	0	0	141	100	100	inf	3.74234e-12	1.03985e-07	5.50767e-11	1	1	0	1	1
group_11247	hypothetical protein	7	0	0	141	100	100	inf	3.74234e-12	1.03985e-07	5.50767e-11	1	1	0	1	1
group_11289	hypothetical protein	7	0	0	141	100	100	inf	3.74234e-12	1.03985e-07	5.50767e-11	1	1	0	1	1
group_11326	hypothetical protein	7	0	0	141	100	100	inf	3.74234e-12	1.03985e-07	5.50767e-11	1	1	0	1	1
group_11334	hypothetical protein	7	0	0	141	100	100	inf	3.74234e-12	1.03985e-07	5.50767e-11	1	1	0	1	1
group_11349	hypothetical protein	7	0	0	141	100	100	inf	3.74234e-12	1.03985e-07	5.50767e-11	1	1	0	1	1
group_11356	hypothetical protein	7	0	0	141	100	100	inf	3.74234e-12	1.03985e-07	5.50767e-11	1	1	0	1	1
group_11371	hypothetical protein	7	0	0	141	100	100	inf	3.74234e-12	1.03985e-07	5.50767e-11	1	1	0	1	1
group_11388	hypothetical protein	7	0	0	141	100	100	inf	3.74234e-12	1.03985e-07	5.50767e-11	1	1	0	1	1
group_11413	hypothetical protein	7	0	0	141	100	100	inf	3.74234e-12	1.03985e-07	5.50767e-11	1	1	0	1	1
group_11420	hypothetical protein	7	0	0	141	100	100	inf	3.74234e-12	1.03985e-07	5.50767e-11	1	1	0	1	1
group_11421	hypothetical protein	7	0	0	141	100	100	inf	3.74234e-12	1.03985e-07	5.50767e-11	1	1	0	1	1
group_11432	hypothetical protein	7	0	0	141	100	100	inf	3.74234e-12	1.03985e-07	5.50767e-11	1	1	0	1	1
group_11457	hypothetical protein	7	0	0	141	100	100	inf	3.74234e-12	1.03985e-07	5.50767e-11	1	1	0	1	1
group_11473	hypothetical protein	7	0	0	141	100	100	inf	3.74234e-12	1.03985e-07	5.50767e-11	1	1	0	1	1
group_11488	hypothetical protein	7	0	0	141	100	100	inf	3.74234e-12	1.03985e-07	5.50767e-11	1	1	0	1	1
group_11554	hypothetical protein	7	0	0	141	100	100	inf	3.74234e-12	1.03985e-07	5.50767e-11	1	1	0	1	1
group_11571	hypothetical protein	7	0	0	141	100	100	inf	3.74234e-12	1.03985e-07	5.50767e-11	1	1	0	1	1
group_1159	hypothetical protein	7	0	0	141	100	100	inf	3.74234e-12	1.03985e-07	5.50767e-11	1	1	0	1	1
group_11592	hypothetical protein	7	0	0	141	100	100	inf	3.74234e-12	1.03985e-07	5.50767e-11	1	1	0	1	1
group_11620	hypothetical protein	7	0	0	141	100	100	inf	3.74234e-12	1.03985e-07	5.50767e-11	1	1	0	1	1
group_11657	hypothetical protein	7	0	0	141	100	100	inf	3.74234e-12	1.03985e-07	5.50767e-11	1	1	0	1	1
group_11658	hypothetical protein	7	0	0	141	100	100	inf	3.74234e-12	1.03985e-07	5.50767e-11	1	1	0	1	1
group_11660	hypothetical protein	7	0	0	141	100	100	inf	3.74234e-12	1.03985e-07	5.50767e-11	1	1	0	1	1
group_11682	hypothetical protein	7	0	0	141	100	100	inf	3.74234e-12	1.03985e-07	5.50767e-11	1	1	0	1	1
group_11707	hypothetical protein	7	0	0	141	100	100	inf	3.74234e-12	1.03985e-07	5.50767e-11	1	1	0	1	1
group_11716	hypothetical protein	7	0	0	141	100	100	inf	3.74234e-12	1.03985e-07	5.50767e-11	1	1	0	1	1
group_11737	hypothetical protein	7	0	0	141	100	100	inf	3.74234e-12	1.03985e-07	5.50767e-11	1	1	0	1	1
group_1177	hypothetical protein	7	0	0	141	100	100	inf	3.74234e-12	1.03985e-07	5.50767e-11	1	1	0	1	1
group_11787	hypothetical protein	7	0	0	141	100	100	inf	3.74234e-12	1.03985e-07	5.50767e-11	1	1	0	1	1
group_11839	hypothetical protein	7	0	0	141	100	100	inf	3.74234e-12	1.03985e-07	5.50767e-11	1	1	0	1	1
group_11846	hypothetical protein	7	0	0	141	100	100	inf	3.74234e-12	1.03985e-07	5.50767e-11	1	1	0	1	1
group_11854	hypothetical protein	7	0	0	141	100	100	inf	3.74234e-12	1.03985e-07	5.50767e-11	1	1	0	1	1
group_11903	hypothetical protein	7	0	0	141	100	100	inf	3.74234e-12	1.03985e-07	5.50767e-11	1	1	0	1	1
group_11904	hypothetical protein	7	0	0	141	100	100	inf	3.74234e-12	1.03985e-07	5.50767e-11	1	1	0	1	1
group_1194	Toxin Afp18	7	0	0	141	100	100	inf	3.74234e-12	1.03985e-07	5.50767e-11	1	1	0	1	1
group_11945	hypothetical protein	7	0	0	141	100	100	inf	3.74234e-12	1.03985e-07	5.50767e-11	1	1	0	1	1
group_11956	hypothetical protein	7	0	0	141	100	100	inf	3.74234e-12	1.03985e-07	5.50767e-11	1	1	0	1	1
group_11977	hypothetical protein	7	0	0	141	100	100	inf	3.74234e-12	1.03985e-07	5.50767e-11	1	1	0	1	1
group_11979	hypothetical protein	7	0	0	141	100	100	inf	3.74234e-12	1.03985e-07	5.50767e-11	1	1	0	1	1
group_11987	hypothetical protein	7	0	0	141	100	100	inf	3.74234e-12	1.03985e-07	5.50767e-11	1	1	0	1	1
group_11992	hypothetical protein	7	0	0	141	100	100	inf	3.74234e-12	1.03985e-07	5.50767e-11	1	1	0	1	1
group_12005	hypothetical protein	7	0	0	141	100	100	inf	3.74234e-12	1.03985e-07	5.50767e-11	1	1	0	1	1
group_12026	hypothetical protein	7	0	0	141	100	100	inf	3.74234e-12	1.03985e-07	5.50767e-11	1	1	0	1	1
group_12065	hypothetical protein	7	0	0	141	100	100	inf	3.74234e-12	1.03985e-07	5.50767e-11	1	1	0	1	1
group_12128	hypothetical protein	7	0	0	141	100	100	inf	3.74234e-12	1.03985e-07	5.50767e-11	1	1	0	1	1
group_12145	hypothetical protein	7	0	0	141	100	100	inf	3.74234e-12	1.03985e-07	5.50767e-11	1	1	0	1	1
group_12206	hypothetical protein	7	0	0	141	100	100	inf	3.74234e-12	1.03985e-07	5.50767e-11	1	1	0	1	1
group_12214	hypothetical protein	7	0	0	141	100	100	inf	3.74234e-12	1.03985e-07	5.50767e-11	1	1	0	1	1
group_1222	hypothetical protein	7	0	0	141	100	100	inf	3.74234e-12	1.03985e-07	5.50767e-11	1	1	0	1	1
group_12220	hypothetical protein	7	0	0	141	100	100	inf	3.74234e-12	1.03985e-07	5.50767e-11	1	1	0	1	1
group_12223	hypothetical protein	7	0	0	141	100	100	inf	3.74234e-12	1.03985e-07	5.50767e-11	1	1	0	1	1
group_12227	hypothetical protein	7	0	0	141	100	100	inf	3.74234e-12	1.03985e-07	5.50767e-11	1	1	0	1	1
group_12233	hypothetical protein	7	0	0	141	100	100	inf	3.74234e-12	1.03985e-07	5.50767e-11	1	1	0	1	1
group_12241	putative zinc protease	7	0	0	141	100	100	inf	3.74234e-12	1.03985e-07	5.50767e-11	1	1	0	1	1
group_1226	hypothetical protein	7	0	0	141	100	100	inf	3.74234e-12	1.03985e-07	5.50767e-11	1	1	0	1	1
group_12285	Metallo-beta-lactamase L1 type 3	7	0	0	141	100	100	inf	3.74234e-12	1.03985e-07	5.50767e-11	1	1	0	1	1
group_12288	hypothetical protein	7	0	0	141	100	100	inf	3.74234e-12	1.03985e-07	5.50767e-11	1	1	0	1	1
group_12290	hypothetical protein	7	0	0	141	100	100	inf	3.74234e-12	1.03985e-07	5.50767e-11	1	1	0	1	1
group_12358	hypothetical protein	7	0	0	141	100	100	inf	3.74234e-12	1.03985e-07	5.50767e-11	1	1	0	1	1
group_12414	hypothetical protein	7	0	0	141	100	100	inf	3.74234e-12	1.03985e-07	5.50767e-11	1	1	0	1	1
group_12419	hypothetical protein	7	0	0	141	100	100	inf	3.74234e-12	1.03985e-07	5.50767e-11	1	1	0	1	1
group_12445	hypothetical protein	7	0	0	141	100	100	inf	3.74234e-12	1.03985e-07	5.50767e-11	1	1	0	1	1
group_12452	hypothetical protein	7	0	0	141	100	100	inf	3.74234e-12	1.03985e-07	5.50767e-11	1	1	0	1	1
group_12465	hypothetical protein	7	0	0	141	100	100	inf	3.74234e-12	1.03985e-07	5.50767e-11	1	1	0	1	1
group_12496	Bacterial leucyl aminopeptidase	7	0	0	141	100	100	inf	3.74234e-12	1.03985e-07	5.50767e-11	1	1	0	1	1
group_12509	hypothetical protein	7	0	0	141	100	100	inf	3.74234e-12	1.03985e-07	5.50767e-11	1	1	0	1	1
group_12511	hypothetical protein	7	0	0	141	100	100	inf	3.74234e-12	1.03985e-07	5.50767e-11	1	1	0	1	1
group_12573	hypothetical protein	7	0	0	141	100	100	inf	3.74234e-12	1.03985e-07	5.50767e-11	1	1	0	1	1
group_12574	hypothetical protein	7	0	0	141	100	100	inf	3.74234e-12	1.03985e-07	5.50767e-11	1	1	0	1	1
group_12577	hypothetical protein	7	0	0	141	100	100	inf	3.74234e-12	1.03985e-07	5.50767e-11	1	1	0	1	1
group_12578	hypothetical protein	7	0	0	141	100	100	inf	3.74234e-12	1.03985e-07	5.50767e-11	1	1	0	1	1
group_12585	hypothetical protein	7	0	0	141	100	100	inf	3.74234e-12	1.03985e-07	5.50767e-11	1	1	0	1	1
group_126	hypothetical protein	7	0	0	141	100	100	inf	3.74234e-12	1.03985e-07	5.50767e-11	1	1	0	1	1
group_12627	hypothetical protein	7	0	0	141	100	100	inf	3.74234e-12	1.03985e-07	5.50767e-11	1	1	0	1	1
group_12630	hypothetical protein	7	0	0	141	100	100	inf	3.74234e-12	1.03985e-07	5.50767e-11	1	1	0	1	1
group_12642	hypothetical protein	7	0	0	141	100	100	inf	3.74234e-12	1.03985e-07	5.50767e-11	1	1	0	1	1
group_12650	hypothetical protein	7	0	0	141	100	100	inf	3.74234e-12	1.03985e-07	5.50767e-11	1	1	0	1	1
group_1267	hypothetical protein	7	0	0	141	100	100	inf	3.74234e-12	1.03985e-07	5.50767e-11	1	1	0	1	1
group_12676	hypothetical protein	7	0	0	141	100	100	inf	3.74234e-12	1.03985e-07	5.50767e-11	1	1	0	1	1
group_12679	hypothetical protein	7	0	0	141	100	100	inf	3.74234e-12	1.03985e-07	5.50767e-11	1	1	0	1	1
group_12741	hypothetical protein	7	0	0	141	100	100	inf	3.74234e-12	1.03985e-07	5.50767e-11	1	1	0	1	1
group_12747	hypothetical protein	7	0	0	141	100	100	inf	3.74234e-12	1.03985e-07	5.50767e-11	1	1	0	1	1
group_12767	hypothetical protein	7	0	0	141	100	100	inf	3.74234e-12	1.03985e-07	5.50767e-11	1	1	0	1	1
group_12781	hypothetical protein	7	0	0	141	100	100	inf	3.74234e-12	1.03985e-07	5.50767e-11	1	1	0	1	1
group_12791	hypothetical protein	7	0	0	141	100	100	inf	3.74234e-12	1.03985e-07	5.50767e-11	1	1	0	1	1
group_12798	hypothetical protein	7	0	0	141	100	100	inf	3.74234e-12	1.03985e-07	5.50767e-11	1	1	0	1	1
group_12807	hypothetical protein	7	0	0	141	100	100	inf	3.74234e-12	1.03985e-07	5.50767e-11	1	1	0	1	1
group_12834	hypothetical protein	7	0	0	141	100	100	inf	3.74234e-12	1.03985e-07	5.50767e-11	1	1	0	1	1
group_12841	hypothetical protein	7	0	0	141	100	100	inf	3.74234e-12	1.03985e-07	5.50767e-11	1	1	0	1	1
group_12859	hypothetical protein	7	0	0	141	100	100	inf	3.74234e-12	1.03985e-07	5.50767e-11	1	1	0	1	1
group_12860	hypothetical protein	7	0	0	141	100	100	inf	3.74234e-12	1.03985e-07	5.50767e-11	1	1	0	1	1
group_12868	hypothetical protein	7	0	0	141	100	100	inf	3.74234e-12	1.03985e-07	5.50767e-11	1	1	0	1	1
group_12881	hypothetical protein	7	0	0	141	100	100	inf	3.74234e-12	1.03985e-07	5.50767e-11	1	1	0	1	1
group_12887	hypothetical protein	7	0	0	141	100	100	inf	3.74234e-12	1.03985e-07	5.50767e-11	1	1	0	1	1
group_12891	hypothetical protein	7	0	0	141	100	100	inf	3.74234e-12	1.03985e-07	5.50767e-11	1	1	0	1	1
group_1292	hypothetical protein	7	0	0	141	100	100	inf	3.74234e-12	1.03985e-07	5.50767e-11	1	1	0	1	1
group_12928	hypothetical protein	7	0	0	141	100	100	inf	3.74234e-12	1.03985e-07	5.50767e-11	1	1	0	1	1
group_13028	hypothetical protein	7	0	0	141	100	100	inf	3.74234e-12	1.03985e-07	5.50767e-11	1	1	0	1	1
group_13031	hypothetical protein	7	0	0	141	100	100	inf	3.74234e-12	1.03985e-07	5.50767e-11	1	1	0	1	1
group_13054	hypothetical protein	7	0	0	141	100	100	inf	3.74234e-12	1.03985e-07	5.50767e-11	1	1	0	1	1
group_13086	hypothetical protein	7	0	0	141	100	100	inf	3.74234e-12	1.03985e-07	5.50767e-11	1	1	0	1	1
group_13163	hypothetical protein	7	0	0	141	100	100	inf	3.74234e-12	1.03985e-07	5.50767e-11	1	1	0	1	1
group_13176	hypothetical protein	7	0	0	141	100	100	inf	3.74234e-12	1.03985e-07	5.50767e-11	1	1	0	1	1
group_13180	hypothetical protein	7	0	0	141	100	100	inf	3.74234e-12	1.03985e-07	5.50767e-11	1	1	0	1	1
group_13256	hypothetical protein	7	0	0	141	100	100	inf	3.74234e-12	1.03985e-07	5.50767e-11	1	1	0	1	1
group_1326	Ribonuclease	7	0	0	141	100	100	inf	3.74234e-12	1.03985e-07	5.50767e-11	1	1	0	1	1
group_13266	hypothetical protein	7	0	0	141	100	100	inf	3.74234e-12	1.03985e-07	5.50767e-11	1	1	0	1	1
group_13278	hypothetical protein	7	0	0	141	100	100	inf	3.74234e-12	1.03985e-07	5.50767e-11	1	1	0	1	1
group_13292	hypothetical protein	7	0	0	141	100	100	inf	3.74234e-12	1.03985e-07	5.50767e-11	1	1	0	1	1
group_13304	hypothetical protein	7	0	0	141	100	100	inf	3.74234e-12	1.03985e-07	5.50767e-11	1	1	0	1	1
group_13316	hypothetical protein	7	0	0	141	100	100	inf	3.74234e-12	1.03985e-07	5.50767e-11	1	1	0	1	1
group_13321	hypothetical protein	7	0	0	141	100	100	inf	3.74234e-12	1.03985e-07	5.50767e-11	1	1	0	1	1
group_13370	hypothetical protein	7	0	0	141	100	100	inf	3.74234e-12	1.03985e-07	5.50767e-11	1	1	0	1	1
group_13398	hypothetical protein	7	0	0	141	100	100	inf	3.74234e-12	1.03985e-07	5.50767e-11	1	1	0	1	1
group_13403	hypothetical protein	7	0	0	141	100	100	inf	3.74234e-12	1.03985e-07	5.50767e-11	1	1	0	1	1
group_13424	hypothetical protein	7	0	0	141	100	100	inf	3.74234e-12	1.03985e-07	5.50767e-11	1	1	0	1	1
group_13451	hypothetical protein	7	0	0	141	100	100	inf	3.74234e-12	1.03985e-07	5.50767e-11	1	1	0	1	1
group_13525	putative CtpA-like serine protease	7	0	0	141	100	100	inf	3.74234e-12	1.03985e-07	5.50767e-11	1	1	0	1	1
group_13542	hypothetical protein	7	0	0	141	100	100	inf	3.74234e-12	1.03985e-07	5.50767e-11	1	1	0	1	1
group_1355	hypothetical protein	7	0	0	141	100	100	inf	3.74234e-12	1.03985e-07	5.50767e-11	1	1	0	1	1
group_13552	hypothetical protein	7	0	0	141	100	100	inf	3.74234e-12	1.03985e-07	5.50767e-11	1	1	0	1	1
group_13553	hypothetical protein	7	0	0	141	100	100	inf	3.74234e-12	1.03985e-07	5.50767e-11	1	1	0	1	1
group_13562	hypothetical protein	7	0	0	141	100	100	inf	3.74234e-12	1.03985e-07	5.50767e-11	1	1	0	1	1
group_13584	putative oxidoreductase	7	0	0	141	100	100	inf	3.74234e-12	1.03985e-07	5.50767e-11	1	1	0	1	1
group_13595	hypothetical protein	7	0	0	141	100	100	inf	3.74234e-12	1.03985e-07	5.50767e-11	1	1	0	1	1
group_13621	hypothetical protein	7	0	0	141	100	100	inf	3.74234e-12	1.03985e-07	5.50767e-11	1	1	0	1	1
group_13630	hypothetical protein	7	0	0	141	100	100	inf	3.74234e-12	1.03985e-07	5.50767e-11	1	1	0	1	1
group_13638	hypothetical protein	7	0	0	141	100	100	inf	3.74234e-12	1.03985e-07	5.50767e-11	1	1	0	1	1
group_1364	hypothetical protein	7	0	0	141	100	100	inf	3.74234e-12	1.03985e-07	5.50767e-11	1	1	0	1	1
group_13653	hypothetical protein	7	0	0	141	100	100	inf	3.74234e-12	1.03985e-07	5.50767e-11	1	1	0	1	1
group_13657	hypothetical protein	7	0	0	141	100	100	inf	3.74234e-12	1.03985e-07	5.50767e-11	1	1	0	1	1
group_13663	hypothetical protein	7	0	0	141	100	100	inf	3.74234e-12	1.03985e-07	5.50767e-11	1	1	0	1	1
group_13715	hypothetical protein	7	0	0	141	100	100	inf	3.74234e-12	1.03985e-07	5.50767e-11	1	1	0	1	1
group_13737	hypothetical protein	7	0	0	141	100	100	inf	3.74234e-12	1.03985e-07	5.50767e-11	1	1	0	1	1
group_13751	hypothetical protein	7	0	0	141	100	100	inf	3.74234e-12	1.03985e-07	5.50767e-11	1	1	0	1	1
group_13807	hypothetical protein	7	0	0	141	100	100	inf	3.74234e-12	1.03985e-07	5.50767e-11	1	1	0	1	1
group_13835	hypothetical protein	7	0	0	141	100	100	inf	3.74234e-12	1.03985e-07	5.50767e-11	1	1	0	1	1
group_13852	hypothetical protein	7	0	0	141	100	100	inf	3.74234e-12	1.03985e-07	5.50767e-11	1	1	0	1	1
group_13906	hypothetical protein	7	0	0	141	100	100	inf	3.74234e-12	1.03985e-07	5.50767e-11	1	1	0	1	1
group_13911	hypothetical protein	7	0	0	141	100	100	inf	3.74234e-12	1.03985e-07	5.50767e-11	1	1	0	1	1
group_13942	hypothetical protein	7	0	0	141	100	100	inf	3.74234e-12	1.03985e-07	5.50767e-11	1	1	0	1	1
group_13955	hypothetical protein	7	0	0	141	100	100	inf	3.74234e-12	1.03985e-07	5.50767e-11	1	1	0	1	1
group_1399	hypothetical protein	7	0	0	141	100	100	inf	3.74234e-12	1.03985e-07	5.50767e-11	1	1	0	1	1
group_13997	hypothetical protein	7	0	0	141	100	100	inf	3.74234e-12	1.03985e-07	5.50767e-11	1	1	0	1	1
group_14003	hypothetical protein	7	0	0	141	100	100	inf	3.74234e-12	1.03985e-07	5.50767e-11	1	1	0	1	1
group_14044	hypothetical protein	7	0	0	141	100	100	inf	3.74234e-12	1.03985e-07	5.50767e-11	1	1	0	1	1
group_14045	hypothetical protein	7	0	0	141	100	100	inf	3.74234e-12	1.03985e-07	5.50767e-11	1	1	0	1	1
group_14053	hypothetical protein	7	0	0	141	100	100	inf	3.74234e-12	1.03985e-07	5.50767e-11	1	1	0	1	1
group_14055	hypothetical protein	7	0	0	141	100	100	inf	3.74234e-12	1.03985e-07	5.50767e-11	1	1	0	1	1
group_14085	hypothetical protein	7	0	0	141	100	100	inf	3.74234e-12	1.03985e-07	5.50767e-11	1	1	0	1	1
group_14132	putative protein	7	0	0	141	100	100	inf	3.74234e-12	1.03985e-07	5.50767e-11	1	1	0	1	1
group_14148	hypothetical protein	7	0	0	141	100	100	inf	3.74234e-12	1.03985e-07	5.50767e-11	1	1	0	1	1
group_1415	hypothetical protein	7	0	0	141	100	100	inf	3.74234e-12	1.03985e-07	5.50767e-11	1	1	0	1	1
group_14169	hypothetical protein	7	0	0	141	100	100	inf	3.74234e-12	1.03985e-07	5.50767e-11	1	1	0	1	1
group_14182	hypothetical protein	7	0	0	141	100	100	inf	3.74234e-12	1.03985e-07	5.50767e-11	1	1	0	1	1
group_14183	hypothetical protein	7	0	0	141	100	100	inf	3.74234e-12	1.03985e-07	5.50767e-11	1	1	0	1	1
group_14186	hypothetical protein	7	0	0	141	100	100	inf	3.74234e-12	1.03985e-07	5.50767e-11	1	1	0	1	1
group_14196	hypothetical protein	7	0	0	141	100	100	inf	3.74234e-12	1.03985e-07	5.50767e-11	1	1	0	1	1
group_14202	hypothetical protein	7	0	0	141	100	100	inf	3.74234e-12	1.03985e-07	5.50767e-11	1	1	0	1	1
group_14203	hypothetical protein	7	0	0	141	100	100	inf	3.74234e-12	1.03985e-07	5.50767e-11	1	1	0	1	1
group_14255	hypothetical protein	7	0	0	141	100	100	inf	3.74234e-12	1.03985e-07	5.50767e-11	1	1	0	1	1
group_14270	putative protein	7	0	0	141	100	100	inf	3.74234e-12	1.03985e-07	5.50767e-11	1	1	0	1	1
group_14298	hypothetical protein	7	0	0	141	100	100	inf	3.74234e-12	1.03985e-07	5.50767e-11	1	1	0	1	1
group_14310	hypothetical protein	7	0	0	141	100	100	inf	3.74234e-12	1.03985e-07	5.50767e-11	1	1	0	1	1
group_1432	hypothetical protein	7	0	0	141	100	100	inf	3.74234e-12	1.03985e-07	5.50767e-11	1	1	0	1	1
group_14369	hypothetical protein	7	0	0	141	100	100	inf	3.74234e-12	1.03985e-07	5.50767e-11	1	1	0	1	1
group_14373	hypothetical protein	7	0	0	141	100	100	inf	3.74234e-12	1.03985e-07	5.50767e-11	1	1	0	1	1
group_14389	hypothetical protein	7	0	0	141	100	100	inf	3.74234e-12	1.03985e-07	5.50767e-11	1	1	0	1	1
group_14431	hypothetical protein	7	0	0	141	100	100	inf	3.74234e-12	1.03985e-07	5.50767e-11	1	1	0	1	1
group_14444	hypothetical protein	7	0	0	141	100	100	inf	3.74234e-12	1.03985e-07	5.50767e-11	1	1	0	1	1
group_14483	hypothetical protein	7	0	0	141	100	100	inf	3.74234e-12	1.03985e-07	5.50767e-11	1	1	0	1	1
group_14491	hypothetical protein	7	0	0	141	100	100	inf	3.74234e-12	1.03985e-07	5.50767e-11	1	1	0	1	1
group_14495	hypothetical protein	7	0	0	141	100	100	inf	3.74234e-12	1.03985e-07	5.50767e-11	1	1	0	1	1
group_14506	hypothetical protein	7	0	0	141	100	100	inf	3.74234e-12	1.03985e-07	5.50767e-11	1	1	0	1	1
group_14524	hypothetical protein	7	0	0	141	100	100	inf	3.74234e-12	1.03985e-07	5.50767e-11	1	1	0	1	1
group_14536	hypothetical protein	7	0	0	141	100	100	inf	3.74234e-12	1.03985e-07	5.50767e-11	1	1	0	1	1
group_14561	hypothetical protein	7	0	0	141	100	100	inf	3.74234e-12	1.03985e-07	5.50767e-11	1	1	0	1	1
group_14572	hypothetical protein	7	0	0	141	100	100	inf	3.74234e-12	1.03985e-07	5.50767e-11	1	1	0	1	1
group_14597	hypothetical protein	7	0	0	141	100	100	inf	3.74234e-12	1.03985e-07	5.50767e-11	1	1	0	1	1
group_14614	hypothetical protein	7	0	0	141	100	100	inf	3.74234e-12	1.03985e-07	5.50767e-11	1	1	0	1	1
group_14630	hypothetical protein	7	0	0	141	100	100	inf	3.74234e-12	1.03985e-07	5.50767e-11	1	1	0	1	1
group_14676	hypothetical protein	7	0	0	141	100	100	inf	3.74234e-12	1.03985e-07	5.50767e-11	1	1	0	1	1
group_1470	hypothetical protein	7	0	0	141	100	100	inf	3.74234e-12	1.03985e-07	5.50767e-11	1	1	0	1	1
group_14744	hypothetical protein	7	0	0	141	100	100	inf	3.74234e-12	1.03985e-07	5.50767e-11	1	1	0	1	1
group_14763	hypothetical protein	7	0	0	141	100	100	inf	3.74234e-12	1.03985e-07	5.50767e-11	1	1	0	1	1
group_14768	hypothetical protein	7	0	0	141	100	100	inf	3.74234e-12	1.03985e-07	5.50767e-11	1	1	0	1	1
group_1478	hypothetical protein	7	0	0	141	100	100	inf	3.74234e-12	1.03985e-07	5.50767e-11	1	1	0	1	1
group_14791	hypothetical protein	7	0	0	141	100	100	inf	3.74234e-12	1.03985e-07	5.50767e-11	1	1	0	1	1
group_14795	hypothetical protein	7	0	0	141	100	100	inf	3.74234e-12	1.03985e-07	5.50767e-11	1	1	0	1	1
group_14819	Urea transporter	7	0	0	141	100	100	inf	3.74234e-12	1.03985e-07	5.50767e-11	1	1	0	1	1
group_1486	hypothetical protein	7	0	0	141	100	100	inf	3.74234e-12	1.03985e-07	5.50767e-11	1	1	0	1	1
group_14864	hypothetical protein	7	0	0	141	100	100	inf	3.74234e-12	1.03985e-07	5.50767e-11	1	1	0	1	1
group_14873	hypothetical protein	7	0	0	141	100	100	inf	3.74234e-12	1.03985e-07	5.50767e-11	1	1	0	1	1
group_14877	hypothetical protein	7	0	0	141	100	100	inf	3.74234e-12	1.03985e-07	5.50767e-11	1	1	0	1	1
group_14879	hypothetical protein	7	0	0	141	100	100	inf	3.74234e-12	1.03985e-07	5.50767e-11	1	1	0	1	1
group_14882	hypothetical protein	7	0	0	141	100	100	inf	3.74234e-12	1.03985e-07	5.50767e-11	1	1	0	1	1
group_14903	hypothetical protein	7	0	0	141	100	100	inf	3.74234e-12	1.03985e-07	5.50767e-11	1	1	0	1	1
group_1494	hypothetical protein	7	0	0	141	100	100	inf	3.74234e-12	1.03985e-07	5.50767e-11	1	1	0	1	1
group_14946	SusD-like protein	7	0	0	141	100	100	inf	3.74234e-12	1.03985e-07	5.50767e-11	1	1	0	1	1
group_14982	hypothetical protein	7	0	0	141	100	100	inf	3.74234e-12	1.03985e-07	5.50767e-11	1	1	0	1	1
group_15040	hypothetical protein	7	0	0	141	100	100	inf	3.74234e-12	1.03985e-07	5.50767e-11	1	1	0	1	1
group_15089	hypothetical protein	7	0	0	141	100	100	inf	3.74234e-12	1.03985e-07	5.50767e-11	1	1	0	1	1
group_15097	hypothetical protein	7	0	0	141	100	100	inf	3.74234e-12	1.03985e-07	5.50767e-11	1	1	0	1	1
group_15098	hypothetical protein	7	0	0	141	100	100	inf	3.74234e-12	1.03985e-07	5.50767e-11	1	1	0	1	1
group_15177	hypothetical protein	7	0	0	141	100	100	inf	3.74234e-12	1.03985e-07	5.50767e-11	1	1	0	1	1
group_1520	hypothetical protein	7	0	0	141	100	100	inf	3.74234e-12	1.03985e-07	5.50767e-11	1	1	0	1	1
group_15222	hypothetical protein	7	0	0	141	100	100	inf	3.74234e-12	1.03985e-07	5.50767e-11	1	1	0	1	1
group_15227	hypothetical protein	7	0	0	141	100	100	inf	3.74234e-12	1.03985e-07	5.50767e-11	1	1	0	1	1
group_15264	hypothetical protein	7	0	0	141	100	100	inf	3.74234e-12	1.03985e-07	5.50767e-11	1	1	0	1	1
group_15272	hypothetical protein	7	0	0	141	100	100	inf	3.74234e-12	1.03985e-07	5.50767e-11	1	1	0	1	1
group_15291	hypothetical protein	7	0	0	141	100	100	inf	3.74234e-12	1.03985e-07	5.50767e-11	1	1	0	1	1
group_15297	hypothetical protein	7	0	0	141	100	100	inf	3.74234e-12	1.03985e-07	5.50767e-11	1	1	0	1	1
group_1532	hypothetical protein	7	0	0	141	100	100	inf	3.74234e-12	1.03985e-07	5.50767e-11	1	1	0	1	1
group_15321	hypothetical protein	7	0	0	141	100	100	inf	3.74234e-12	1.03985e-07	5.50767e-11	1	1	0	1	1
group_15339	hypothetical protein	7	0	0	141	100	100	inf	3.74234e-12	1.03985e-07	5.50767e-11	1	1	0	1	1
group_154	hypothetical protein	7	0	0	141	100	100	inf	3.74234e-12	1.03985e-07	5.50767e-11	1	1	0	1	1
group_15417	hypothetical protein	7	0	0	141	100	100	inf	3.74234e-12	1.03985e-07	5.50767e-11	1	1	0	1	1
group_15419	hypothetical protein	7	0	0	141	100	100	inf	3.74234e-12	1.03985e-07	5.50767e-11	1	1	0	1	1
group_15424	hypothetical protein	7	0	0	141	100	100	inf	3.74234e-12	1.03985e-07	5.50767e-11	1	1	0	1	1
group_15430	hypothetical protein	7	0	0	141	100	100	inf	3.74234e-12	1.03985e-07	5.50767e-11	1	1	0	1	1
group_15441	hypothetical protein	7	0	0	141	100	100	inf	3.74234e-12	1.03985e-07	5.50767e-11	1	1	0	1	1
group_15471	hypothetical protein	7	0	0	141	100	100	inf	3.74234e-12	1.03985e-07	5.50767e-11	1	1	0	1	1
group_15520	hypothetical protein	7	0	0	141	100	100	inf	3.74234e-12	1.03985e-07	5.50767e-11	1	1	0	1	1
group_15555	hypothetical protein	7	0	0	141	100	100	inf	3.74234e-12	1.03985e-07	5.50767e-11	1	1	0	1	1
group_15572	hypothetical protein	7	0	0	141	100	100	inf	3.74234e-12	1.03985e-07	5.50767e-11	1	1	0	1	1
group_15598	hypothetical protein	7	0	0	141	100	100	inf	3.74234e-12	1.03985e-07	5.50767e-11	1	1	0	1	1
group_15614	hypothetical protein	7	0	0	141	100	100	inf	3.74234e-12	1.03985e-07	5.50767e-11	1	1	0	1	1
group_15632	hypothetical protein	7	0	0	141	100	100	inf	3.74234e-12	1.03985e-07	5.50767e-11	1	1	0	1	1
group_15674	hypothetical protein	7	0	0	141	100	100	inf	3.74234e-12	1.03985e-07	5.50767e-11	1	1	0	1	1
group_15678	hypothetical protein	7	0	0	141	100	100	inf	3.74234e-12	1.03985e-07	5.50767e-11	1	1	0	1	1
group_15697	hypothetical protein	7	0	0	141	100	100	inf	3.74234e-12	1.03985e-07	5.50767e-11	1	1	0	1	1
group_15699	hypothetical protein	7	0	0	141	100	100	inf	3.74234e-12	1.03985e-07	5.50767e-11	1	1	0	1	1
group_157	hypothetical protein	7	0	0	141	100	100	inf	3.74234e-12	1.03985e-07	5.50767e-11	1	1	0	1	1
group_15724	hypothetical protein	7	0	0	141	100	100	inf	3.74234e-12	1.03985e-07	5.50767e-11	1	1	0	1	1
group_15727	hypothetical protein	7	0	0	141	100	100	inf	3.74234e-12	1.03985e-07	5.50767e-11	1	1	0	1	1
group_15740	hypothetical protein	7	0	0	141	100	100	inf	3.74234e-12	1.03985e-07	5.50767e-11	1	1	0	1	1
group_15824	hypothetical protein	7	0	0	141	100	100	inf	3.74234e-12	1.03985e-07	5.50767e-11	1	1	0	1	1
group_15871	hypothetical protein	7	0	0	141	100	100	inf	3.74234e-12	1.03985e-07	5.50767e-11	1	1	0	1	1
group_15872	hypothetical protein	7	0	0	141	100	100	inf	3.74234e-12	1.03985e-07	5.50767e-11	1	1	0	1	1
group_15912	hypothetical protein	7	0	0	141	100	100	inf	3.74234e-12	1.03985e-07	5.50767e-11	1	1	0	1	1
group_16005	Zinc-type alcohol dehydrogenase-like protein	7	0	0	141	100	100	inf	3.74234e-12	1.03985e-07	5.50767e-11	1	1	0	1	1
group_16016	hypothetical protein	7	0	0	141	100	100	inf	3.74234e-12	1.03985e-07	5.50767e-11	1	1	0	1	1
group_16082	hypothetical protein	7	0	0	141	100	100	inf	3.74234e-12	1.03985e-07	5.50767e-11	1	1	0	1	1
group_16121	hypothetical protein	7	0	0	141	100	100	inf	3.74234e-12	1.03985e-07	5.50767e-11	1	1	0	1	1
group_16135	hypothetical protein	7	0	0	141	100	100	inf	3.74234e-12	1.03985e-07	5.50767e-11	1	1	0	1	1
group_16167	hypothetical protein	7	0	0	141	100	100	inf	3.74234e-12	1.03985e-07	5.50767e-11	1	1	0	1	1
group_16177	hypothetical protein	7	0	0	141	100	100	inf	3.74234e-12	1.03985e-07	5.50767e-11	1	1	0	1	1
group_16179	hypothetical protein	7	0	0	141	100	100	inf	3.74234e-12	1.03985e-07	5.50767e-11	1	1	0	1	1
group_16198	hypothetical protein	7	0	0	141	100	100	inf	3.74234e-12	1.03985e-07	5.50767e-11	1	1	0	1	1
group_16211	hypothetical protein	7	0	0	141	100	100	inf	3.74234e-12	1.03985e-07	5.50767e-11	1	1	0	1	1
group_16246	hypothetical protein	7	0	0	141	100	100	inf	3.74234e-12	1.03985e-07	5.50767e-11	1	1	0	1	1
group_16288	hypothetical protein	7	0	0	141	100	100	inf	3.74234e-12	1.03985e-07	5.50767e-11	1	1	0	1	1
group_16293	hypothetical protein	7	0	0	141	100	100	inf	3.74234e-12	1.03985e-07	5.50767e-11	1	1	0	1	1
group_1632	hypothetical protein	7	0	0	141	100	100	inf	3.74234e-12	1.03985e-07	5.50767e-11	1	1	0	1	1
group_16335	hypothetical protein	7	0	0	141	100	100	inf	3.74234e-12	1.03985e-07	5.50767e-11	1	1	0	1	1
group_1634	hypothetical protein	7	0	0	141	100	100	inf	3.74234e-12	1.03985e-07	5.50767e-11	1	1	0	1	1
group_16374	hypothetical protein	7	0	0	141	100	100	inf	3.74234e-12	1.03985e-07	5.50767e-11	1	1	0	1	1
group_16388	hypothetical protein	7	0	0	141	100	100	inf	3.74234e-12	1.03985e-07	5.50767e-11	1	1	0	1	1
group_16395	hypothetical protein	7	0	0	141	100	100	inf	3.74234e-12	1.03985e-07	5.50767e-11	1	1	0	1	1
group_16408	hypothetical protein	7	0	0	141	100	100	inf	3.74234e-12	1.03985e-07	5.50767e-11	1	1	0	1	1
group_16429	putative protein	7	0	0	141	100	100	inf	3.74234e-12	1.03985e-07	5.50767e-11	1	1	0	1	1
group_16496	hypothetical protein	7	0	0	141	100	100	inf	3.74234e-12	1.03985e-07	5.50767e-11	1	1	0	1	1
group_1650	Flavastacin	7	0	0	141	100	100	inf	3.74234e-12	1.03985e-07	5.50767e-11	1	1	0	1	1
group_16515	hypothetical protein	7	0	0	141	100	100	inf	3.74234e-12	1.03985e-07	5.50767e-11	1	1	0	1	1
group_16560	hypothetical protein	7	0	0	141	100	100	inf	3.74234e-12	1.03985e-07	5.50767e-11	1	1	0	1	1
group_16609	hypothetical protein	7	0	0	141	100	100	inf	3.74234e-12	1.03985e-07	5.50767e-11	1	1	0	1	1
group_1665	hypothetical protein	7	0	0	141	100	100	inf	3.74234e-12	1.03985e-07	5.50767e-11	1	1	0	1	1
group_16685	hypothetical protein	7	0	0	141	100	100	inf	3.74234e-12	1.03985e-07	5.50767e-11	1	1	0	1	1
group_16741	hypothetical protein	7	0	0	141	100	100	inf	3.74234e-12	1.03985e-07	5.50767e-11	1	1	0	1	1
group_16754	SusD-like protein	7	0	0	141	100	100	inf	3.74234e-12	1.03985e-07	5.50767e-11	1	1	0	1	1
group_16775	hypothetical protein	7	0	0	141	100	100	inf	3.74234e-12	1.03985e-07	5.50767e-11	1	1	0	1	1
group_16788	hypothetical protein	7	0	0	141	100	100	inf	3.74234e-12	1.03985e-07	5.50767e-11	1	1	0	1	1
group_16789	hypothetical protein	7	0	0	141	100	100	inf	3.74234e-12	1.03985e-07	5.50767e-11	1	1	0	1	1
group_16809	Polyphosphate:ADP phosphotransferase	7	0	0	141	100	100	inf	3.74234e-12	1.03985e-07	5.50767e-11	1	1	0	1	1
group_1681	hypothetical protein	7	0	0	141	100	100	inf	3.74234e-12	1.03985e-07	5.50767e-11	1	1	0	1	1
group_16836	hypothetical protein	7	0	0	141	100	100	inf	3.74234e-12	1.03985e-07	5.50767e-11	1	1	0	1	1
group_16848	hypothetical protein	7	0	0	141	100	100	inf	3.74234e-12	1.03985e-07	5.50767e-11	1	1	0	1	1
group_1686	hypothetical protein	7	0	0	141	100	100	inf	3.74234e-12	1.03985e-07	5.50767e-11	1	1	0	1	1
group_16861	hypothetical protein	7	0	0	141	100	100	inf	3.74234e-12	1.03985e-07	5.50767e-11	1	1	0	1	1
group_16870	hypothetical protein	7	0	0	141	100	100	inf	3.74234e-12	1.03985e-07	5.50767e-11	1	1	0	1	1
group_16894	hypothetical protein	7	0	0	141	100	100	inf	3.74234e-12	1.03985e-07	5.50767e-11	1	1	0	1	1
group_16899	hypothetical protein	7	0	0	141	100	100	inf	3.74234e-12	1.03985e-07	5.50767e-11	1	1	0	1	1
group_16913	hypothetical protein	7	0	0	141	100	100	inf	3.74234e-12	1.03985e-07	5.50767e-11	1	1	0	1	1
group_16924	hypothetical protein	7	0	0	141	100	100	inf	3.74234e-12	1.03985e-07	5.50767e-11	1	1	0	1	1
group_16944	hypothetical protein	7	0	0	141	100	100	inf	3.74234e-12	1.03985e-07	5.50767e-11	1	1	0	1	1
group_16946	hypothetical protein	7	0	0	141	100	100	inf	3.74234e-12	1.03985e-07	5.50767e-11	1	1	0	1	1
group_17087	hypothetical protein	7	0	0	141	100	100	inf	3.74234e-12	1.03985e-07	5.50767e-11	1	1	0	1	1
group_17102	hypothetical protein	7	0	0	141	100	100	inf	3.74234e-12	1.03985e-07	5.50767e-11	1	1	0	1	1
group_17139	hypothetical protein	7	0	0	141	100	100	inf	3.74234e-12	1.03985e-07	5.50767e-11	1	1	0	1	1
group_17161	hypothetical protein	7	0	0	141	100	100	inf	3.74234e-12	1.03985e-07	5.50767e-11	1	1	0	1	1
group_17165	hypothetical protein	7	0	0	141	100	100	inf	3.74234e-12	1.03985e-07	5.50767e-11	1	1	0	1	1
group_17173	hypothetical protein	7	0	0	141	100	100	inf	3.74234e-12	1.03985e-07	5.50767e-11	1	1	0	1	1
group_17180	hypothetical protein	7	0	0	141	100	100	inf	3.74234e-12	1.03985e-07	5.50767e-11	1	1	0	1	1
group_17192	Potassium channel	7	0	0	141	100	100	inf	3.74234e-12	1.03985e-07	5.50767e-11	1	1	0	1	1
group_17235	hypothetical protein	7	0	0	141	100	100	inf	3.74234e-12	1.03985e-07	5.50767e-11	1	1	0	1	1
group_17244	hypothetical protein	7	0	0	141	100	100	inf	3.74234e-12	1.03985e-07	5.50767e-11	1	1	0	1	1
group_17251	hypothetical protein	7	0	0	141	100	100	inf	3.74234e-12	1.03985e-07	5.50767e-11	1	1	0	1	1
group_17281	hypothetical protein	7	0	0	141	100	100	inf	3.74234e-12	1.03985e-07	5.50767e-11	1	1	0	1	1
group_17313	hypothetical protein	7	0	0	141	100	100	inf	3.74234e-12	1.03985e-07	5.50767e-11	1	1	0	1	1
group_17319	hypothetical protein	7	0	0	141	100	100	inf	3.74234e-12	1.03985e-07	5.50767e-11	1	1	0	1	1
group_17326	hypothetical protein	7	0	0	141	100	100	inf	3.74234e-12	1.03985e-07	5.50767e-11	1	1	0	1	1
group_17354	hypothetical protein	7	0	0	141	100	100	inf	3.74234e-12	1.03985e-07	5.50767e-11	1	1	0	1	1
group_17388	hypothetical protein	7	0	0	141	100	100	inf	3.74234e-12	1.03985e-07	5.50767e-11	1	1	0	1	1
group_17419	putative glycosyltransferase	7	0	0	141	100	100	inf	3.74234e-12	1.03985e-07	5.50767e-11	1	1	0	1	1
group_17452	hypothetical protein	7	0	0	141	100	100	inf	3.74234e-12	1.03985e-07	5.50767e-11	1	1	0	1	1
group_17456	hypothetical protein	7	0	0	141	100	100	inf	3.74234e-12	1.03985e-07	5.50767e-11	1	1	0	1	1
group_17482	hypothetical protein	7	0	0	141	100	100	inf	3.74234e-12	1.03985e-07	5.50767e-11	1	1	0	1	1
group_17501	hypothetical protein	7	0	0	141	100	100	inf	3.74234e-12	1.03985e-07	5.50767e-11	1	1	0	1	1
group_17518	hypothetical protein	7	0	0	141	100	100	inf	3.74234e-12	1.03985e-07	5.50767e-11	1	1	0	1	1
group_1753	hypothetical protein	7	0	0	141	100	100	inf	3.74234e-12	1.03985e-07	5.50767e-11	1	1	0	1	1
group_17563	Acetyltransferase	7	0	0	141	100	100	inf	3.74234e-12	1.03985e-07	5.50767e-11	1	1	0	1	1
group_17572	hypothetical protein	7	0	0	141	100	100	inf	3.74234e-12	1.03985e-07	5.50767e-11	1	1	0	1	1
group_17623	hypothetical protein	7	0	0	141	100	100	inf	3.74234e-12	1.03985e-07	5.50767e-11	1	1	0	1	1
group_17656	hypothetical protein	7	0	0	141	100	100	inf	3.74234e-12	1.03985e-07	5.50767e-11	1	1	0	1	1
group_17684	hypothetical protein	7	0	0	141	100	100	inf	3.74234e-12	1.03985e-07	5.50767e-11	1	1	0	1	1
group_17720	hypothetical protein	7	0	0	141	100	100	inf	3.74234e-12	1.03985e-07	5.50767e-11	1	1	0	1	1
group_1773	hypothetical protein	7	0	0	141	100	100	inf	3.74234e-12	1.03985e-07	5.50767e-11	1	1	0	1	1
group_1774	hypothetical protein	7	0	0	141	100	100	inf	3.74234e-12	1.03985e-07	5.50767e-11	1	1	0	1	1
group_17755	hypothetical protein	7	0	0	141	100	100	inf	3.74234e-12	1.03985e-07	5.50767e-11	1	1	0	1	1
group_17764	hypothetical protein	7	0	0	141	100	100	inf	3.74234e-12	1.03985e-07	5.50767e-11	1	1	0	1	1
group_17780	hypothetical protein	7	0	0	141	100	100	inf	3.74234e-12	1.03985e-07	5.50767e-11	1	1	0	1	1
group_17800	hypothetical protein	7	0	0	141	100	100	inf	3.74234e-12	1.03985e-07	5.50767e-11	1	1	0	1	1
group_17805	hypothetical protein	7	0	0	141	100	100	inf	3.74234e-12	1.03985e-07	5.50767e-11	1	1	0	1	1
group_17889	hypothetical protein	7	0	0	141	100	100	inf	3.74234e-12	1.03985e-07	5.50767e-11	1	1	0	1	1
group_17906	hypothetical protein	7	0	0	141	100	100	inf	3.74234e-12	1.03985e-07	5.50767e-11	1	1	0	1	1
group_17908	hypothetical protein	7	0	0	141	100	100	inf	3.74234e-12	1.03985e-07	5.50767e-11	1	1	0	1	1
group_17915	hypothetical protein	7	0	0	141	100	100	inf	3.74234e-12	1.03985e-07	5.50767e-11	1	1	0	1	1
group_17918	hypothetical protein	7	0	0	141	100	100	inf	3.74234e-12	1.03985e-07	5.50767e-11	1	1	0	1	1
group_17934	hypothetical protein	7	0	0	141	100	100	inf	3.74234e-12	1.03985e-07	5.50767e-11	1	1	0	1	1
group_17950	hypothetical protein	7	0	0	141	100	100	inf	3.74234e-12	1.03985e-07	5.50767e-11	1	1	0	1	1
group_17977	hypothetical protein	7	0	0	141	100	100	inf	3.74234e-12	1.03985e-07	5.50767e-11	1	1	0	1	1
group_17988	hypothetical protein	7	0	0	141	100	100	inf	3.74234e-12	1.03985e-07	5.50767e-11	1	1	0	1	1
group_18012	hypothetical protein	7	0	0	141	100	100	inf	3.74234e-12	1.03985e-07	5.50767e-11	1	1	0	1	1
group_18022	hypothetical protein	7	0	0	141	100	100	inf	3.74234e-12	1.03985e-07	5.50767e-11	1	1	0	1	1
group_18036	hypothetical protein	7	0	0	141	100	100	inf	3.74234e-12	1.03985e-07	5.50767e-11	1	1	0	1	1
group_18044	hypothetical protein	7	0	0	141	100	100	inf	3.74234e-12	1.03985e-07	5.50767e-11	1	1	0	1	1
group_18057	hypothetical protein	7	0	0	141	100	100	inf	3.74234e-12	1.03985e-07	5.50767e-11	1	1	0	1	1
group_18066	hypothetical protein	7	0	0	141	100	100	inf	3.74234e-12	1.03985e-07	5.50767e-11	1	1	0	1	1
group_18067	hypothetical protein	7	0	0	141	100	100	inf	3.74234e-12	1.03985e-07	5.50767e-11	1	1	0	1	1
group_18068	hypothetical protein	7	0	0	141	100	100	inf	3.74234e-12	1.03985e-07	5.50767e-11	1	1	0	1	1
group_1809	hypothetical protein	7	0	0	141	100	100	inf	3.74234e-12	1.03985e-07	5.50767e-11	1	1	0	1	1
group_18090	putative protein	7	0	0	141	100	100	inf	3.74234e-12	1.03985e-07	5.50767e-11	1	1	0	1	1
group_18096	hypothetical protein	7	0	0	141	100	100	inf	3.74234e-12	1.03985e-07	5.50767e-11	1	1	0	1	1
group_18130	hypothetical protein	7	0	0	141	100	100	inf	3.74234e-12	1.03985e-07	5.50767e-11	1	1	0	1	1
group_18172	hypothetical protein	7	0	0	141	100	100	inf	3.74234e-12	1.03985e-07	5.50767e-11	1	1	0	1	1
group_18184	hypothetical protein	7	0	0	141	100	100	inf	3.74234e-12	1.03985e-07	5.50767e-11	1	1	0	1	1
group_18198	Putative bifunctional phosphatase/peptidyl-prolyl cis-trans isomerase	7	0	0	141	100	100	inf	3.74234e-12	1.03985e-07	5.50767e-11	1	1	0	1	1
group_18241	hypothetical protein	7	0	0	141	100	100	inf	3.74234e-12	1.03985e-07	5.50767e-11	1	1	0	1	1
group_18244	hypothetical protein	7	0	0	141	100	100	inf	3.74234e-12	1.03985e-07	5.50767e-11	1	1	0	1	1
group_18265	hypothetical protein	7	0	0	141	100	100	inf	3.74234e-12	1.03985e-07	5.50767e-11	1	1	0	1	1
group_18267	hypothetical protein	7	0	0	141	100	100	inf	3.74234e-12	1.03985e-07	5.50767e-11	1	1	0	1	1
group_18280	hypothetical protein	7	0	0	141	100	100	inf	3.74234e-12	1.03985e-07	5.50767e-11	1	1	0	1	1
group_18295	hypothetical protein	7	0	0	141	100	100	inf	3.74234e-12	1.03985e-07	5.50767e-11	1	1	0	1	1
group_18346	hypothetical protein	7	0	0	141	100	100	inf	3.74234e-12	1.03985e-07	5.50767e-11	1	1	0	1	1
group_18377	hypothetical protein	7	0	0	141	100	100	inf	3.74234e-12	1.03985e-07	5.50767e-11	1	1	0	1	1
group_18381	hypothetical protein	7	0	0	141	100	100	inf	3.74234e-12	1.03985e-07	5.50767e-11	1	1	0	1	1
group_18425	hypothetical protein	7	0	0	141	100	100	inf	3.74234e-12	1.03985e-07	5.50767e-11	1	1	0	1	1
group_1850	hypothetical protein	7	0	0	141	100	100	inf	3.74234e-12	1.03985e-07	5.50767e-11	1	1	0	1	1
group_18557	hypothetical protein	7	0	0	141	100	100	inf	3.74234e-12	1.03985e-07	5.50767e-11	1	1	0	1	1
group_18572	hypothetical protein	7	0	0	141	100	100	inf	3.74234e-12	1.03985e-07	5.50767e-11	1	1	0	1	1
group_18624	hypothetical protein	7	0	0	141	100	100	inf	3.74234e-12	1.03985e-07	5.50767e-11	1	1	0	1	1
group_18646	hypothetical protein	7	0	0	141	100	100	inf	3.74234e-12	1.03985e-07	5.50767e-11	1	1	0	1	1
group_1867	hypothetical protein	7	0	0	141	100	100	inf	3.74234e-12	1.03985e-07	5.50767e-11	1	1	0	1	1
group_18711	hypothetical protein	7	0	0	141	100	100	inf	3.74234e-12	1.03985e-07	5.50767e-11	1	1	0	1	1
group_18739	putative CtpA-like serine protease	7	0	0	141	100	100	inf	3.74234e-12	1.03985e-07	5.50767e-11	1	1	0	1	1
group_18754	hypothetical protein	7	0	0	141	100	100	inf	3.74234e-12	1.03985e-07	5.50767e-11	1	1	0	1	1
group_1876	hypothetical protein	7	0	0	141	100	100	inf	3.74234e-12	1.03985e-07	5.50767e-11	1	1	0	1	1
group_18770	hypothetical protein	7	0	0	141	100	100	inf	3.74234e-12	1.03985e-07	5.50767e-11	1	1	0	1	1
group_18776	hypothetical protein	7	0	0	141	100	100	inf	3.74234e-12	1.03985e-07	5.50767e-11	1	1	0	1	1
group_1878	hypothetical protein	7	0	0	141	100	100	inf	3.74234e-12	1.03985e-07	5.50767e-11	1	1	0	1	1
group_18781	hypothetical protein	7	0	0	141	100	100	inf	3.74234e-12	1.03985e-07	5.50767e-11	1	1	0	1	1
group_18784	hypothetical protein	7	0	0	141	100	100	inf	3.74234e-12	1.03985e-07	5.50767e-11	1	1	0	1	1
group_18790	hypothetical protein	7	0	0	141	100	100	inf	3.74234e-12	1.03985e-07	5.50767e-11	1	1	0	1	1
group_18819	hypothetical protein	7	0	0	141	100	100	inf	3.74234e-12	1.03985e-07	5.50767e-11	1	1	0	1	1
group_18833	hypothetical protein	7	0	0	141	100	100	inf	3.74234e-12	1.03985e-07	5.50767e-11	1	1	0	1	1
group_18851	hypothetical protein	7	0	0	141	100	100	inf	3.74234e-12	1.03985e-07	5.50767e-11	1	1	0	1	1
group_18880	hypothetical protein	7	0	0	141	100	100	inf	3.74234e-12	1.03985e-07	5.50767e-11	1	1	0	1	1
group_18940	hypothetical protein	7	0	0	141	100	100	inf	3.74234e-12	1.03985e-07	5.50767e-11	1	1	0	1	1
group_18943	hypothetical protein	7	0	0	141	100	100	inf	3.74234e-12	1.03985e-07	5.50767e-11	1	1	0	1	1
group_18967	hypothetical protein	7	0	0	141	100	100	inf	3.74234e-12	1.03985e-07	5.50767e-11	1	1	0	1	1
group_18968	hypothetical protein	7	0	0	141	100	100	inf	3.74234e-12	1.03985e-07	5.50767e-11	1	1	0	1	1
group_19000	hypothetical protein	7	0	0	141	100	100	inf	3.74234e-12	1.03985e-07	5.50767e-11	1	1	0	1	1
group_19002	hypothetical protein	7	0	0	141	100	100	inf	3.74234e-12	1.03985e-07	5.50767e-11	1	1	0	1	1
group_19016	hypothetical protein	7	0	0	141	100	100	inf	3.74234e-12	1.03985e-07	5.50767e-11	1	1	0	1	1
group_19082	hypothetical protein	7	0	0	141	100	100	inf	3.74234e-12	1.03985e-07	5.50767e-11	1	1	0	1	1
group_19098	hypothetical protein	7	0	0	141	100	100	inf	3.74234e-12	1.03985e-07	5.50767e-11	1	1	0	1	1
group_19113	hypothetical protein	7	0	0	141	100	100	inf	3.74234e-12	1.03985e-07	5.50767e-11	1	1	0	1	1
group_19115	putative protein	7	0	0	141	100	100	inf	3.74234e-12	1.03985e-07	5.50767e-11	1	1	0	1	1
group_19126	hypothetical protein	7	0	0	141	100	100	inf	3.74234e-12	1.03985e-07	5.50767e-11	1	1	0	1	1
group_19134	hypothetical protein	7	0	0	141	100	100	inf	3.74234e-12	1.03985e-07	5.50767e-11	1	1	0	1	1
group_19150	hypothetical protein	7	0	0	141	100	100	inf	3.74234e-12	1.03985e-07	5.50767e-11	1	1	0	1	1
group_19151	hypothetical protein	7	0	0	141	100	100	inf	3.74234e-12	1.03985e-07	5.50767e-11	1	1	0	1	1
group_19158	hypothetical protein	7	0	0	141	100	100	inf	3.74234e-12	1.03985e-07	5.50767e-11	1	1	0	1	1
group_19161	hypothetical protein	7	0	0	141	100	100	inf	3.74234e-12	1.03985e-07	5.50767e-11	1	1	0	1	1
group_19190	hypothetical protein	7	0	0	141	100	100	inf	3.74234e-12	1.03985e-07	5.50767e-11	1	1	0	1	1
group_19203	hypothetical protein	7	0	0	141	100	100	inf	3.74234e-12	1.03985e-07	5.50767e-11	1	1	0	1	1
group_19226	hypothetical protein	7	0	0	141	100	100	inf	3.74234e-12	1.03985e-07	5.50767e-11	1	1	0	1	1
group_19240	hypothetical protein	7	0	0	141	100	100	inf	3.74234e-12	1.03985e-07	5.50767e-11	1	1	0	1	1
group_1930	hypothetical protein	7	0	0	141	100	100	inf	3.74234e-12	1.03985e-07	5.50767e-11	1	1	0	1	1
group_19375	hypothetical protein	7	0	0	141	100	100	inf	3.74234e-12	1.03985e-07	5.50767e-11	1	1	0	1	1
group_19458	hypothetical protein	7	0	0	141	100	100	inf	3.74234e-12	1.03985e-07	5.50767e-11	1	1	0	1	1
group_19461	hypothetical protein	7	0	0	141	100	100	inf	3.74234e-12	1.03985e-07	5.50767e-11	1	1	0	1	1
group_19496	hypothetical protein	7	0	0	141	100	100	inf	3.74234e-12	1.03985e-07	5.50767e-11	1	1	0	1	1
group_19498	hypothetical protein	7	0	0	141	100	100	inf	3.74234e-12	1.03985e-07	5.50767e-11	1	1	0	1	1
group_19507	hypothetical protein	7	0	0	141	100	100	inf	3.74234e-12	1.03985e-07	5.50767e-11	1	1	0	1	1
group_19528	hypothetical protein	7	0	0	141	100	100	inf	3.74234e-12	1.03985e-07	5.50767e-11	1	1	0	1	1
group_19563	putative protein	7	0	0	141	100	100	inf	3.74234e-12	1.03985e-07	5.50767e-11	1	1	0	1	1
group_19575	hypothetical protein	7	0	0	141	100	100	inf	3.74234e-12	1.03985e-07	5.50767e-11	1	1	0	1	1
group_19576	hypothetical protein	7	0	0	141	100	100	inf	3.74234e-12	1.03985e-07	5.50767e-11	1	1	0	1	1
group_19589	hypothetical protein	7	0	0	141	100	100	inf	3.74234e-12	1.03985e-07	5.50767e-11	1	1	0	1	1
group_19599	hypothetical protein	7	0	0	141	100	100	inf	3.74234e-12	1.03985e-07	5.50767e-11	1	1	0	1	1
group_19601	hypothetical protein	7	0	0	141	100	100	inf	3.74234e-12	1.03985e-07	5.50767e-11	1	1	0	1	1
group_19604	hypothetical protein	7	0	0	141	100	100	inf	3.74234e-12	1.03985e-07	5.50767e-11	1	1	0	1	1
group_19611	hypothetical protein	7	0	0	141	100	100	inf	3.74234e-12	1.03985e-07	5.50767e-11	1	1	0	1	1
group_19618	hypothetical protein	7	0	0	141	100	100	inf	3.74234e-12	1.03985e-07	5.50767e-11	1	1	0	1	1
group_19656	hypothetical protein	7	0	0	141	100	100	inf	3.74234e-12	1.03985e-07	5.50767e-11	1	1	0	1	1
group_19670	hypothetical protein	7	0	0	141	100	100	inf	3.74234e-12	1.03985e-07	5.50767e-11	1	1	0	1	1
group_19678	hypothetical protein	7	0	0	141	100	100	inf	3.74234e-12	1.03985e-07	5.50767e-11	1	1	0	1	1
group_1968	hypothetical protein	7	0	0	141	100	100	inf	3.74234e-12	1.03985e-07	5.50767e-11	1	1	0	1	1
group_19682	hypothetical protein	7	0	0	141	100	100	inf	3.74234e-12	1.03985e-07	5.50767e-11	1	1	0	1	1
group_19683	hypothetical protein	7	0	0	141	100	100	inf	3.74234e-12	1.03985e-07	5.50767e-11	1	1	0	1	1
group_19684	hypothetical protein	7	0	0	141	100	100	inf	3.74234e-12	1.03985e-07	5.50767e-11	1	1	0	1	1
group_1971	hypothetical protein	7	0	0	141	100	100	inf	3.74234e-12	1.03985e-07	5.50767e-11	1	1	0	1	1
group_1973	hypothetical protein	7	0	0	141	100	100	inf	3.74234e-12	1.03985e-07	5.50767e-11	1	1	0	1	1
group_19769	hypothetical protein	7	0	0	141	100	100	inf	3.74234e-12	1.03985e-07	5.50767e-11	1	1	0	1	1
group_19770	hypothetical protein	7	0	0	141	100	100	inf	3.74234e-12	1.03985e-07	5.50767e-11	1	1	0	1	1
group_1978	hypothetical protein	7	0	0	141	100	100	inf	3.74234e-12	1.03985e-07	5.50767e-11	1	1	0	1	1
group_19791	hypothetical protein	7	0	0	141	100	100	inf	3.74234e-12	1.03985e-07	5.50767e-11	1	1	0	1	1
group_19797	hypothetical protein	7	0	0	141	100	100	inf	3.74234e-12	1.03985e-07	5.50767e-11	1	1	0	1	1
group_19837	hypothetical protein	7	0	0	141	100	100	inf	3.74234e-12	1.03985e-07	5.50767e-11	1	1	0	1	1
group_19838	hypothetical protein	7	0	0	141	100	100	inf	3.74234e-12	1.03985e-07	5.50767e-11	1	1	0	1	1
group_19840	hypothetical protein	7	0	0	141	100	100	inf	3.74234e-12	1.03985e-07	5.50767e-11	1	1	0	1	1
group_19853	hypothetical protein	7	0	0	141	100	100	inf	3.74234e-12	1.03985e-07	5.50767e-11	1	1	0	1	1
group_19854	hypothetical protein	7	0	0	141	100	100	inf	3.74234e-12	1.03985e-07	5.50767e-11	1	1	0	1	1
group_19871	hypothetical protein	7	0	0	141	100	100	inf	3.74234e-12	1.03985e-07	5.50767e-11	1	1	0	1	1
group_19902	hypothetical protein	7	0	0	141	100	100	inf	3.74234e-12	1.03985e-07	5.50767e-11	1	1	0	1	1
group_19910	hypothetical protein	7	0	0	141	100	100	inf	3.74234e-12	1.03985e-07	5.50767e-11	1	1	0	1	1
group_19924	hypothetical protein	7	0	0	141	100	100	inf	3.74234e-12	1.03985e-07	5.50767e-11	1	1	0	1	1
group_19959	hypothetical protein	7	0	0	141	100	100	inf	3.74234e-12	1.03985e-07	5.50767e-11	1	1	0	1	1
group_19980	Muramidase-2	7	0	0	141	100	100	inf	3.74234e-12	1.03985e-07	5.50767e-11	1	1	0	1	1
group_20003	hypothetical protein	7	0	0	141	100	100	inf	3.74234e-12	1.03985e-07	5.50767e-11	1	1	0	1	1
group_20022	hypothetical protein	7	0	0	141	100	100	inf	3.74234e-12	1.03985e-07	5.50767e-11	1	1	0	1	1
group_2007	hypothetical protein	7	0	0	141	100	100	inf	3.74234e-12	1.03985e-07	5.50767e-11	1	1	0	1	1
group_20139	hypothetical protein	7	0	0	141	100	100	inf	3.74234e-12	1.03985e-07	5.50767e-11	1	1	0	1	1
group_20156	hypothetical protein	7	0	0	141	100	100	inf	3.74234e-12	1.03985e-07	5.50767e-11	1	1	0	1	1
group_20172	hypothetical protein	7	0	0	141	100	100	inf	3.74234e-12	1.03985e-07	5.50767e-11	1	1	0	1	1
group_20180	hypothetical protein	7	0	0	141	100	100	inf	3.74234e-12	1.03985e-07	5.50767e-11	1	1	0	1	1
group_20198	hypothetical protein	7	0	0	141	100	100	inf	3.74234e-12	1.03985e-07	5.50767e-11	1	1	0	1	1
group_20236	hypothetical protein	7	0	0	141	100	100	inf	3.74234e-12	1.03985e-07	5.50767e-11	1	1	0	1	1
group_20243	hypothetical protein	7	0	0	141	100	100	inf	3.74234e-12	1.03985e-07	5.50767e-11	1	1	0	1	1
group_20252	hypothetical protein	7	0	0	141	100	100	inf	3.74234e-12	1.03985e-07	5.50767e-11	1	1	0	1	1
group_20280	hypothetical protein	7	0	0	141	100	100	inf	3.74234e-12	1.03985e-07	5.50767e-11	1	1	0	1	1
group_20297	hypothetical protein	7	0	0	141	100	100	inf	3.74234e-12	1.03985e-07	5.50767e-11	1	1	0	1	1
group_2031	hypothetical protein	7	0	0	141	100	100	inf	3.74234e-12	1.03985e-07	5.50767e-11	1	1	0	1	1
group_20323	hypothetical protein	7	0	0	141	100	100	inf	3.74234e-12	1.03985e-07	5.50767e-11	1	1	0	1	1
group_2034	hypothetical protein	7	0	0	141	100	100	inf	3.74234e-12	1.03985e-07	5.50767e-11	1	1	0	1	1
group_20343	hypothetical protein	7	0	0	141	100	100	inf	3.74234e-12	1.03985e-07	5.50767e-11	1	1	0	1	1
group_20429	hypothetical protein	7	0	0	141	100	100	inf	3.74234e-12	1.03985e-07	5.50767e-11	1	1	0	1	1
group_20437	SusD-like protein	7	0	0	141	100	100	inf	3.74234e-12	1.03985e-07	5.50767e-11	1	1	0	1	1
group_2044	hypothetical protein	7	0	0	141	100	100	inf	3.74234e-12	1.03985e-07	5.50767e-11	1	1	0	1	1
group_20491	hypothetical protein	7	0	0	141	100	100	inf	3.74234e-12	1.03985e-07	5.50767e-11	1	1	0	1	1
group_20499	hypothetical protein	7	0	0	141	100	100	inf	3.74234e-12	1.03985e-07	5.50767e-11	1	1	0	1	1
group_20502	hypothetical protein	7	0	0	141	100	100	inf	3.74234e-12	1.03985e-07	5.50767e-11	1	1	0	1	1
group_20535	hypothetical protein	7	0	0	141	100	100	inf	3.74234e-12	1.03985e-07	5.50767e-11	1	1	0	1	1
group_20619	hypothetical protein	7	0	0	141	100	100	inf	3.74234e-12	1.03985e-07	5.50767e-11	1	1	0	1	1
group_20648	hypothetical protein	7	0	0	141	100	100	inf	3.74234e-12	1.03985e-07	5.50767e-11	1	1	0	1	1
group_20653	hypothetical protein	7	0	0	141	100	100	inf	3.74234e-12	1.03985e-07	5.50767e-11	1	1	0	1	1
group_2066	hypothetical protein	7	0	0	141	100	100	inf	3.74234e-12	1.03985e-07	5.50767e-11	1	1	0	1	1
group_20739	hypothetical protein	7	0	0	141	100	100	inf	3.74234e-12	1.03985e-07	5.50767e-11	1	1	0	1	1
group_20741	2-haloacrylate reductase	7	0	0	141	100	100	inf	3.74234e-12	1.03985e-07	5.50767e-11	1	1	0	1	1
group_2076	hypothetical protein	7	0	0	141	100	100	inf	3.74234e-12	1.03985e-07	5.50767e-11	1	1	0	1	1
group_20816	hypothetical protein	7	0	0	141	100	100	inf	3.74234e-12	1.03985e-07	5.50767e-11	1	1	0	1	1
group_20849	hypothetical protein	7	0	0	141	100	100	inf	3.74234e-12	1.03985e-07	5.50767e-11	1	1	0	1	1
group_20861	hypothetical protein	7	0	0	141	100	100	inf	3.74234e-12	1.03985e-07	5.50767e-11	1	1	0	1	1
group_20890	hypothetical protein	7	0	0	141	100	100	inf	3.74234e-12	1.03985e-07	5.50767e-11	1	1	0	1	1
group_20894	hypothetical protein	7	0	0	141	100	100	inf	3.74234e-12	1.03985e-07	5.50767e-11	1	1	0	1	1
group_20925	hypothetical protein	7	0	0	141	100	100	inf	3.74234e-12	1.03985e-07	5.50767e-11	1	1	0	1	1
group_20934	hypothetical protein	7	0	0	141	100	100	inf	3.74234e-12	1.03985e-07	5.50767e-11	1	1	0	1	1
group_20941	hypothetical protein	7	0	0	141	100	100	inf	3.74234e-12	1.03985e-07	5.50767e-11	1	1	0	1	1
group_20947	hypothetical protein	7	0	0	141	100	100	inf	3.74234e-12	1.03985e-07	5.50767e-11	1	1	0	1	1
group_21004	hypothetical protein	7	0	0	141	100	100	inf	3.74234e-12	1.03985e-07	5.50767e-11	1	1	0	1	1
group_21010	hypothetical protein	7	0	0	141	100	100	inf	3.74234e-12	1.03985e-07	5.50767e-11	1	1	0	1	1
group_21037	hypothetical protein	7	0	0	141	100	100	inf	3.74234e-12	1.03985e-07	5.50767e-11	1	1	0	1	1
group_21046	hypothetical protein	7	0	0	141	100	100	inf	3.74234e-12	1.03985e-07	5.50767e-11	1	1	0	1	1
group_21047	D-threonine aldolase	7	0	0	141	100	100	inf	3.74234e-12	1.03985e-07	5.50767e-11	1	1	0	1	1
group_21051	hypothetical protein	7	0	0	141	100	100	inf	3.74234e-12	1.03985e-07	5.50767e-11	1	1	0	1	1
group_2108	hypothetical protein	7	0	0	141	100	100	inf	3.74234e-12	1.03985e-07	5.50767e-11	1	1	0	1	1
group_21090	hypothetical protein	7	0	0	141	100	100	inf	3.74234e-12	1.03985e-07	5.50767e-11	1	1	0	1	1
group_21097	hypothetical protein	7	0	0	141	100	100	inf	3.74234e-12	1.03985e-07	5.50767e-11	1	1	0	1	1
group_21106	hypothetical protein	7	0	0	141	100	100	inf	3.74234e-12	1.03985e-07	5.50767e-11	1	1	0	1	1
group_21109	hypothetical protein	7	0	0	141	100	100	inf	3.74234e-12	1.03985e-07	5.50767e-11	1	1	0	1	1
group_21112	hypothetical protein	7	0	0	141	100	100	inf	3.74234e-12	1.03985e-07	5.50767e-11	1	1	0	1	1
group_21123	hypothetical protein	7	0	0	141	100	100	inf	3.74234e-12	1.03985e-07	5.50767e-11	1	1	0	1	1
group_21134	hypothetical protein	7	0	0	141	100	100	inf	3.74234e-12	1.03985e-07	5.50767e-11	1	1	0	1	1
group_21141	hypothetical protein	7	0	0	141	100	100	inf	3.74234e-12	1.03985e-07	5.50767e-11	1	1	0	1	1
group_21146	hypothetical protein	7	0	0	141	100	100	inf	3.74234e-12	1.03985e-07	5.50767e-11	1	1	0	1	1
group_21196	hypothetical protein	7	0	0	141	100	100	inf	3.74234e-12	1.03985e-07	5.50767e-11	1	1	0	1	1
group_21200	hypothetical protein	7	0	0	141	100	100	inf	3.74234e-12	1.03985e-07	5.50767e-11	1	1	0	1	1
group_21201	hypothetical protein	7	0	0	141	100	100	inf	3.74234e-12	1.03985e-07	5.50767e-11	1	1	0	1	1
group_21245	hypothetical protein	7	0	0	141	100	100	inf	3.74234e-12	1.03985e-07	5.50767e-11	1	1	0	1	1
group_21279	hypothetical protein	7	0	0	141	100	100	inf	3.74234e-12	1.03985e-07	5.50767e-11	1	1	0	1	1
group_21321	hypothetical protein	7	0	0	141	100	100	inf	3.74234e-12	1.03985e-07	5.50767e-11	1	1	0	1	1
group_21350	Nitronate monooxygenase	7	0	0	141	100	100	inf	3.74234e-12	1.03985e-07	5.50767e-11	1	1	0	1	1
group_21362	hypothetical protein	7	0	0	141	100	100	inf	3.74234e-12	1.03985e-07	5.50767e-11	1	1	0	1	1
group_21363	hypothetical protein	7	0	0	141	100	100	inf	3.74234e-12	1.03985e-07	5.50767e-11	1	1	0	1	1
group_21423	hypothetical protein	7	0	0	141	100	100	inf	3.74234e-12	1.03985e-07	5.50767e-11	1	1	0	1	1
group_21434	hypothetical protein	7	0	0	141	100	100	inf	3.74234e-12	1.03985e-07	5.50767e-11	1	1	0	1	1
group_21435	hypothetical protein	7	0	0	141	100	100	inf	3.74234e-12	1.03985e-07	5.50767e-11	1	1	0	1	1
group_21452	hypothetical protein	7	0	0	141	100	100	inf	3.74234e-12	1.03985e-07	5.50767e-11	1	1	0	1	1
group_21478	hypothetical protein	7	0	0	141	100	100	inf	3.74234e-12	1.03985e-07	5.50767e-11	1	1	0	1	1
group_21492	hypothetical protein	7	0	0	141	100	100	inf	3.74234e-12	1.03985e-07	5.50767e-11	1	1	0	1	1
group_21494	hypothetical protein	7	0	0	141	100	100	inf	3.74234e-12	1.03985e-07	5.50767e-11	1	1	0	1	1
group_21568	hypothetical protein	7	0	0	141	100	100	inf	3.74234e-12	1.03985e-07	5.50767e-11	1	1	0	1	1
group_21574	putative S-adenosylmethionine-dependent methyltransferase/MSMEI_2290	7	0	0	141	100	100	inf	3.74234e-12	1.03985e-07	5.50767e-11	1	1	0	1	1
group_21576	hypothetical protein	7	0	0	141	100	100	inf	3.74234e-12	1.03985e-07	5.50767e-11	1	1	0	1	1
group_21578	hypothetical protein	7	0	0	141	100	100	inf	3.74234e-12	1.03985e-07	5.50767e-11	1	1	0	1	1
group_21641	Putative S-adenosyl-L-methionine-dependent methyltransferase	7	0	0	141	100	100	inf	3.74234e-12	1.03985e-07	5.50767e-11	1	1	0	1	1
group_21677	hypothetical protein	7	0	0	141	100	100	inf	3.74234e-12	1.03985e-07	5.50767e-11	1	1	0	1	1
group_21709	hypothetical protein	7	0	0	141	100	100	inf	3.74234e-12	1.03985e-07	5.50767e-11	1	1	0	1	1
group_21740	hypothetical protein	7	0	0	141	100	100	inf	3.74234e-12	1.03985e-07	5.50767e-11	1	1	0	1	1
group_21777	hypothetical protein	7	0	0	141	100	100	inf	3.74234e-12	1.03985e-07	5.50767e-11	1	1	0	1	1
group_21785	hypothetical protein	7	0	0	141	100	100	inf	3.74234e-12	1.03985e-07	5.50767e-11	1	1	0	1	1
group_21802	hypothetical protein	7	0	0	141	100	100	inf	3.74234e-12	1.03985e-07	5.50767e-11	1	1	0	1	1
group_21825	hypothetical protein	7	0	0	141	100	100	inf	3.74234e-12	1.03985e-07	5.50767e-11	1	1	0	1	1
group_21866	hypothetical protein	7	0	0	141	100	100	inf	3.74234e-12	1.03985e-07	5.50767e-11	1	1	0	1	1
group_21869	hypothetical protein	7	0	0	141	100	100	inf	3.74234e-12	1.03985e-07	5.50767e-11	1	1	0	1	1
group_2188	hypothetical protein	7	0	0	141	100	100	inf	3.74234e-12	1.03985e-07	5.50767e-11	1	1	0	1	1
group_21884	hypothetical protein	7	0	0	141	100	100	inf	3.74234e-12	1.03985e-07	5.50767e-11	1	1	0	1	1
group_21890	hypothetical protein	7	0	0	141	100	100	inf	3.74234e-12	1.03985e-07	5.50767e-11	1	1	0	1	1
group_21918	hypothetical protein	7	0	0	141	100	100	inf	3.74234e-12	1.03985e-07	5.50767e-11	1	1	0	1	1
group_21977	Putative 5'(3')-deoxyribonucleotidase	7	0	0	141	100	100	inf	3.74234e-12	1.03985e-07	5.50767e-11	1	1	0	1	1
group_21986	hypothetical protein	7	0	0	141	100	100	inf	3.74234e-12	1.03985e-07	5.50767e-11	1	1	0	1	1
group_21994	hypothetical protein	7	0	0	141	100	100	inf	3.74234e-12	1.03985e-07	5.50767e-11	1	1	0	1	1
group_22010	hypothetical protein	7	0	0	141	100	100	inf	3.74234e-12	1.03985e-07	5.50767e-11	1	1	0	1	1
group_22025	hypothetical protein	7	0	0	141	100	100	inf	3.74234e-12	1.03985e-07	5.50767e-11	1	1	0	1	1
group_22049	hypothetical protein	7	0	0	141	100	100	inf	3.74234e-12	1.03985e-07	5.50767e-11	1	1	0	1	1
group_22070	hypothetical protein	7	0	0	141	100	100	inf	3.74234e-12	1.03985e-07	5.50767e-11	1	1	0	1	1
group_22087	hypothetical protein	7	0	0	141	100	100	inf	3.74234e-12	1.03985e-07	5.50767e-11	1	1	0	1	1
group_22128	hypothetical protein	7	0	0	141	100	100	inf	3.74234e-12	1.03985e-07	5.50767e-11	1	1	0	1	1
group_22218	Hydroxypyruvate reductase	7	0	0	141	100	100	inf	3.74234e-12	1.03985e-07	5.50767e-11	1	1	0	1	1
group_22246	hypothetical protein	7	0	0	141	100	100	inf	3.74234e-12	1.03985e-07	5.50767e-11	1	1	0	1	1
group_22299	hypothetical protein	7	0	0	141	100	100	inf	3.74234e-12	1.03985e-07	5.50767e-11	1	1	0	1	1
group_22325	hypothetical protein	7	0	0	141	100	100	inf	3.74234e-12	1.03985e-07	5.50767e-11	1	1	0	1	1
group_22407	hypothetical protein	7	0	0	141	100	100	inf	3.74234e-12	1.03985e-07	5.50767e-11	1	1	0	1	1
group_22412	hypothetical protein	7	0	0	141	100	100	inf	3.74234e-12	1.03985e-07	5.50767e-11	1	1	0	1	1
group_22485	hypothetical protein	7	0	0	141	100	100	inf	3.74234e-12	1.03985e-07	5.50767e-11	1	1	0	1	1
group_22551	hypothetical protein	7	0	0	141	100	100	inf	3.74234e-12	1.03985e-07	5.50767e-11	1	1	0	1	1
group_22554	hypothetical protein	7	0	0	141	100	100	inf	3.74234e-12	1.03985e-07	5.50767e-11	1	1	0	1	1
group_22588	hypothetical protein	7	0	0	141	100	100	inf	3.74234e-12	1.03985e-07	5.50767e-11	1	1	0	1	1
group_22606	hypothetical protein	7	0	0	141	100	100	inf	3.74234e-12	1.03985e-07	5.50767e-11	1	1	0	1	1
group_2262	hypothetical protein	7	0	0	141	100	100	inf	3.74234e-12	1.03985e-07	5.50767e-11	1	1	0	1	1
group_22706	hypothetical protein	7	0	0	141	100	100	inf	3.74234e-12	1.03985e-07	5.50767e-11	1	1	0	1	1
group_22739	hypothetical protein	7	0	0	141	100	100	inf	3.74234e-12	1.03985e-07	5.50767e-11	1	1	0	1	1
group_22756	hypothetical protein	7	0	0	141	100	100	inf	3.74234e-12	1.03985e-07	5.50767e-11	1	1	0	1	1
group_22793	hypothetical protein	7	0	0	141	100	100	inf	3.74234e-12	1.03985e-07	5.50767e-11	1	1	0	1	1
group_22814	hypothetical protein	7	0	0	141	100	100	inf	3.74234e-12	1.03985e-07	5.50767e-11	1	1	0	1	1
group_22859	hypothetical protein	7	0	0	141	100	100	inf	3.74234e-12	1.03985e-07	5.50767e-11	1	1	0	1	1
group_22867	hypothetical protein	7	0	0	141	100	100	inf	3.74234e-12	1.03985e-07	5.50767e-11	1	1	0	1	1
group_22878	hypothetical protein	7	0	0	141	100	100	inf	3.74234e-12	1.03985e-07	5.50767e-11	1	1	0	1	1
group_22916	hypothetical protein	7	0	0	141	100	100	inf	3.74234e-12	1.03985e-07	5.50767e-11	1	1	0	1	1
group_22945	hypothetical protein	7	0	0	141	100	100	inf	3.74234e-12	1.03985e-07	5.50767e-11	1	1	0	1	1
group_22954	hypothetical protein	7	0	0	141	100	100	inf	3.74234e-12	1.03985e-07	5.50767e-11	1	1	0	1	1
group_22996	hypothetical protein	7	0	0	141	100	100	inf	3.74234e-12	1.03985e-07	5.50767e-11	1	1	0	1	1
group_23000	hypothetical protein	7	0	0	141	100	100	inf	3.74234e-12	1.03985e-07	5.50767e-11	1	1	0	1	1
group_23008	hypothetical protein	7	0	0	141	100	100	inf	3.74234e-12	1.03985e-07	5.50767e-11	1	1	0	1	1
group_2302	hypothetical protein	7	0	0	141	100	100	inf	3.74234e-12	1.03985e-07	5.50767e-11	1	1	0	1	1
group_23022	hypothetical protein	7	0	0	141	100	100	inf	3.74234e-12	1.03985e-07	5.50767e-11	1	1	0	1	1
group_2307	hypothetical protein	7	0	0	141	100	100	inf	3.74234e-12	1.03985e-07	5.50767e-11	1	1	0	1	1
group_23110	hypothetical protein	7	0	0	141	100	100	inf	3.74234e-12	1.03985e-07	5.50767e-11	1	1	0	1	1
group_23114	hypothetical protein	7	0	0	141	100	100	inf	3.74234e-12	1.03985e-07	5.50767e-11	1	1	0	1	1
group_23126	hypothetical protein	7	0	0	141	100	100	inf	3.74234e-12	1.03985e-07	5.50767e-11	1	1	0	1	1
group_23140	hypothetical protein	7	0	0	141	100	100	inf	3.74234e-12	1.03985e-07	5.50767e-11	1	1	0	1	1
group_23142	hypothetical protein	7	0	0	141	100	100	inf	3.74234e-12	1.03985e-07	5.50767e-11	1	1	0	1	1
group_23243	hypothetical protein	7	0	0	141	100	100	inf	3.74234e-12	1.03985e-07	5.50767e-11	1	1	0	1	1
group_23254	hypothetical protein	7	0	0	141	100	100	inf	3.74234e-12	1.03985e-07	5.50767e-11	1	1	0	1	1
group_23262	hypothetical protein	7	0	0	141	100	100	inf	3.74234e-12	1.03985e-07	5.50767e-11	1	1	0	1	1
group_23291	hypothetical protein	7	0	0	141	100	100	inf	3.74234e-12	1.03985e-07	5.50767e-11	1	1	0	1	1
group_23300	putative acetyl-CoA acyltransferase	7	0	0	141	100	100	inf	3.74234e-12	1.03985e-07	5.50767e-11	1	1	0	1	1
group_23345	hypothetical protein	7	0	0	141	100	100	inf	3.74234e-12	1.03985e-07	5.50767e-11	1	1	0	1	1
group_23348	hypothetical protein	7	0	0	141	100	100	inf	3.74234e-12	1.03985e-07	5.50767e-11	1	1	0	1	1
group_23360	hypothetical protein	7	0	0	141	100	100	inf	3.74234e-12	1.03985e-07	5.50767e-11	1	1	0	1	1
group_23389	hypothetical protein	7	0	0	141	100	100	inf	3.74234e-12	1.03985e-07	5.50767e-11	1	1	0	1	1
group_23405	2-haloacrylate reductase	7	0	0	141	100	100	inf	3.74234e-12	1.03985e-07	5.50767e-11	1	1	0	1	1
group_23440	hypothetical protein	7	0	0	141	100	100	inf	3.74234e-12	1.03985e-07	5.50767e-11	1	1	0	1	1
group_23451	hypothetical protein	7	0	0	141	100	100	inf	3.74234e-12	1.03985e-07	5.50767e-11	1	1	0	1	1
group_23458	hypothetical protein	7	0	0	141	100	100	inf	3.74234e-12	1.03985e-07	5.50767e-11	1	1	0	1	1
group_23460	hypothetical protein	7	0	0	141	100	100	inf	3.74234e-12	1.03985e-07	5.50767e-11	1	1	0	1	1
group_2347	hypothetical protein	7	0	0	141	100	100	inf	3.74234e-12	1.03985e-07	5.50767e-11	1	1	0	1	1
group_23558	hypothetical protein	7	0	0	141	100	100	inf	3.74234e-12	1.03985e-07	5.50767e-11	1	1	0	1	1
group_2357	hypothetical protein	7	0	0	141	100	100	inf	3.74234e-12	1.03985e-07	5.50767e-11	1	1	0	1	1
group_23586	hypothetical protein	7	0	0	141	100	100	inf	3.74234e-12	1.03985e-07	5.50767e-11	1	1	0	1	1
group_23590	hypothetical protein	7	0	0	141	100	100	inf	3.74234e-12	1.03985e-07	5.50767e-11	1	1	0	1	1
group_23640	hypothetical protein	7	0	0	141	100	100	inf	3.74234e-12	1.03985e-07	5.50767e-11	1	1	0	1	1
group_23680	hypothetical protein	7	0	0	141	100	100	inf	3.74234e-12	1.03985e-07	5.50767e-11	1	1	0	1	1
group_23685	hypothetical protein	7	0	0	141	100	100	inf	3.74234e-12	1.03985e-07	5.50767e-11	1	1	0	1	1
group_23719	hypothetical protein	7	0	0	141	100	100	inf	3.74234e-12	1.03985e-07	5.50767e-11	1	1	0	1	1
group_23759	hypothetical protein	7	0	0	141	100	100	inf	3.74234e-12	1.03985e-07	5.50767e-11	1	1	0	1	1
group_23775	hypothetical protein	7	0	0	141	100	100	inf	3.74234e-12	1.03985e-07	5.50767e-11	1	1	0	1	1
group_2379	hypothetical protein	7	0	0	141	100	100	inf	3.74234e-12	1.03985e-07	5.50767e-11	1	1	0	1	1
group_23820	hypothetical protein	7	0	0	141	100	100	inf	3.74234e-12	1.03985e-07	5.50767e-11	1	1	0	1	1
group_23824	hypothetical protein	7	0	0	141	100	100	inf	3.74234e-12	1.03985e-07	5.50767e-11	1	1	0	1	1
group_23844	hypothetical protein	7	0	0	141	100	100	inf	3.74234e-12	1.03985e-07	5.50767e-11	1	1	0	1	1
group_23871	hypothetical protein	7	0	0	141	100	100	inf	3.74234e-12	1.03985e-07	5.50767e-11	1	1	0	1	1
group_23882	hypothetical protein	7	0	0	141	100	100	inf	3.74234e-12	1.03985e-07	5.50767e-11	1	1	0	1	1
group_23893	hypothetical protein	7	0	0	141	100	100	inf	3.74234e-12	1.03985e-07	5.50767e-11	1	1	0	1	1
group_23932	hypothetical protein	7	0	0	141	100	100	inf	3.74234e-12	1.03985e-07	5.50767e-11	1	1	0	1	1
group_23934	hypothetical protein	7	0	0	141	100	100	inf	3.74234e-12	1.03985e-07	5.50767e-11	1	1	0	1	1
group_23974	hypothetical protein	7	0	0	141	100	100	inf	3.74234e-12	1.03985e-07	5.50767e-11	1	1	0	1	1
group_23995	hypothetical protein	7	0	0	141	100	100	inf	3.74234e-12	1.03985e-07	5.50767e-11	1	1	0	1	1
group_23997	hypothetical protein	7	0	0	141	100	100	inf	3.74234e-12	1.03985e-07	5.50767e-11	1	1	0	1	1
group_24066	hypothetical protein	7	0	0	141	100	100	inf	3.74234e-12	1.03985e-07	5.50767e-11	1	1	0	1	1
group_24090	hypothetical protein	7	0	0	141	100	100	inf	3.74234e-12	1.03985e-07	5.50767e-11	1	1	0	1	1
group_24110	hypothetical protein	7	0	0	141	100	100	inf	3.74234e-12	1.03985e-07	5.50767e-11	1	1	0	1	1
group_24120	hypothetical protein	7	0	0	141	100	100	inf	3.74234e-12	1.03985e-07	5.50767e-11	1	1	0	1	1
group_24126	hypothetical protein	7	0	0	141	100	100	inf	3.74234e-12	1.03985e-07	5.50767e-11	1	1	0	1	1
group_24151	hypothetical protein	7	0	0	141	100	100	inf	3.74234e-12	1.03985e-07	5.50767e-11	1	1	0	1	1
group_24159	hypothetical protein	7	0	0	141	100	100	inf	3.74234e-12	1.03985e-07	5.50767e-11	1	1	0	1	1
group_24162	Oxalate-binding protein	7	0	0	141	100	100	inf	3.74234e-12	1.03985e-07	5.50767e-11	1	1	0	1	1
group_2418	hypothetical protein	7	0	0	141	100	100	inf	3.74234e-12	1.03985e-07	5.50767e-11	1	1	0	1	1
group_24232	hypothetical protein	7	0	0	141	100	100	inf	3.74234e-12	1.03985e-07	5.50767e-11	1	1	0	1	1
group_24247	hypothetical protein	7	0	0	141	100	100	inf	3.74234e-12	1.03985e-07	5.50767e-11	1	1	0	1	1
group_24249	hypothetical protein	7	0	0	141	100	100	inf	3.74234e-12	1.03985e-07	5.50767e-11	1	1	0	1	1
group_24309	hypothetical protein	7	0	0	141	100	100	inf	3.74234e-12	1.03985e-07	5.50767e-11	1	1	0	1	1
group_24314	hypothetical protein	7	0	0	141	100	100	inf	3.74234e-12	1.03985e-07	5.50767e-11	1	1	0	1	1
group_24346	hypothetical protein	7	0	0	141	100	100	inf	3.74234e-12	1.03985e-07	5.50767e-11	1	1	0	1	1
group_24358	hypothetical protein	7	0	0	141	100	100	inf	3.74234e-12	1.03985e-07	5.50767e-11	1	1	0	1	1
group_2438	hypothetical protein	7	0	0	141	100	100	inf	3.74234e-12	1.03985e-07	5.50767e-11	1	1	0	1	1
group_24392	hypothetical protein	7	0	0	141	100	100	inf	3.74234e-12	1.03985e-07	5.50767e-11	1	1	0	1	1
group_24398	hypothetical protein	7	0	0	141	100	100	inf	3.74234e-12	1.03985e-07	5.50767e-11	1	1	0	1	1
group_2450	hypothetical protein	7	0	0	141	100	100	inf	3.74234e-12	1.03985e-07	5.50767e-11	1	1	0	1	1
group_24514	hypothetical protein	7	0	0	141	100	100	inf	3.74234e-12	1.03985e-07	5.50767e-11	1	1	0	1	1
group_24534	hypothetical protein	7	0	0	141	100	100	inf	3.74234e-12	1.03985e-07	5.50767e-11	1	1	0	1	1
group_2455	hypothetical protein	7	0	0	141	100	100	inf	3.74234e-12	1.03985e-07	5.50767e-11	1	1	0	1	1
group_24601	Cyclic nucleotide-gated potassium channel	7	0	0	141	100	100	inf	3.74234e-12	1.03985e-07	5.50767e-11	1	1	0	1	1
group_24606	hypothetical protein	7	0	0	141	100	100	inf	3.74234e-12	1.03985e-07	5.50767e-11	1	1	0	1	1
group_24644	hypothetical protein	7	0	0	141	100	100	inf	3.74234e-12	1.03985e-07	5.50767e-11	1	1	0	1	1
group_2465	hypothetical protein	7	0	0	141	100	100	inf	3.74234e-12	1.03985e-07	5.50767e-11	1	1	0	1	1
group_2466	NAD(P)H dehydrogenase (quinone)	7	0	0	141	100	100	inf	3.74234e-12	1.03985e-07	5.50767e-11	1	1	0	1	1
group_24672	hypothetical protein	7	0	0	141	100	100	inf	3.74234e-12	1.03985e-07	5.50767e-11	1	1	0	1	1
group_24677	hypothetical protein	7	0	0	141	100	100	inf	3.74234e-12	1.03985e-07	5.50767e-11	1	1	0	1	1
group_24685	hypothetical protein	7	0	0	141	100	100	inf	3.74234e-12	1.03985e-07	5.50767e-11	1	1	0	1	1
group_24697	hypothetical protein	7	0	0	141	100	100	inf	3.74234e-12	1.03985e-07	5.50767e-11	1	1	0	1	1
group_24717	hypothetical protein	7	0	0	141	100	100	inf	3.74234e-12	1.03985e-07	5.50767e-11	1	1	0	1	1
group_2472	hypothetical protein	7	0	0	141	100	100	inf	3.74234e-12	1.03985e-07	5.50767e-11	1	1	0	1	1
group_24742	hypothetical protein	7	0	0	141	100	100	inf	3.74234e-12	1.03985e-07	5.50767e-11	1	1	0	1	1
group_24759	hypothetical protein	7	0	0	141	100	100	inf	3.74234e-12	1.03985e-07	5.50767e-11	1	1	0	1	1
group_24778	hypothetical protein	7	0	0	141	100	100	inf	3.74234e-12	1.03985e-07	5.50767e-11	1	1	0	1	1
group_24846	hypothetical protein	7	0	0	141	100	100	inf	3.74234e-12	1.03985e-07	5.50767e-11	1	1	0	1	1
group_2485	hypothetical protein	7	0	0	141	100	100	inf	3.74234e-12	1.03985e-07	5.50767e-11	1	1	0	1	1
group_24906	hypothetical protein	7	0	0	141	100	100	inf	3.74234e-12	1.03985e-07	5.50767e-11	1	1	0	1	1
group_24907	putative TonB-dependent receptor	7	0	0	141	100	100	inf	3.74234e-12	1.03985e-07	5.50767e-11	1	1	0	1	1
group_24922	hypothetical protein	7	0	0	141	100	100	inf	3.74234e-12	1.03985e-07	5.50767e-11	1	1	0	1	1
group_24925	hypothetical protein	7	0	0	141	100	100	inf	3.74234e-12	1.03985e-07	5.50767e-11	1	1	0	1	1
group_24931	hypothetical protein	7	0	0	141	100	100	inf	3.74234e-12	1.03985e-07	5.50767e-11	1	1	0	1	1
group_24935	hypothetical protein	7	0	0	141	100	100	inf	3.74234e-12	1.03985e-07	5.50767e-11	1	1	0	1	1
group_24938	hypothetical protein	7	0	0	141	100	100	inf	3.74234e-12	1.03985e-07	5.50767e-11	1	1	0	1	1
group_2497	hypothetical protein	7	0	0	141	100	100	inf	3.74234e-12	1.03985e-07	5.50767e-11	1	1	0	1	1
group_24985	hypothetical protein	7	0	0	141	100	100	inf	3.74234e-12	1.03985e-07	5.50767e-11	1	1	0	1	1
group_25001	hypothetical protein	7	0	0	141	100	100	inf	3.74234e-12	1.03985e-07	5.50767e-11	1	1	0	1	1
group_25008	hypothetical protein	7	0	0	141	100	100	inf	3.74234e-12	1.03985e-07	5.50767e-11	1	1	0	1	1
group_25041	hypothetical protein	7	0	0	141	100	100	inf	3.74234e-12	1.03985e-07	5.50767e-11	1	1	0	1	1
group_25061	hypothetical protein	7	0	0	141	100	100	inf	3.74234e-12	1.03985e-07	5.50767e-11	1	1	0	1	1
group_25062	hypothetical protein	7	0	0	141	100	100	inf	3.74234e-12	1.03985e-07	5.50767e-11	1	1	0	1	1
group_25070	hypothetical protein	7	0	0	141	100	100	inf	3.74234e-12	1.03985e-07	5.50767e-11	1	1	0	1	1
group_25073	hypothetical protein	7	0	0	141	100	100	inf	3.74234e-12	1.03985e-07	5.50767e-11	1	1	0	1	1
group_25087	hypothetical protein	7	0	0	141	100	100	inf	3.74234e-12	1.03985e-07	5.50767e-11	1	1	0	1	1
group_25096	hypothetical protein	7	0	0	141	100	100	inf	3.74234e-12	1.03985e-07	5.50767e-11	1	1	0	1	1
group_2511	hypothetical protein	7	0	0	141	100	100	inf	3.74234e-12	1.03985e-07	5.50767e-11	1	1	0	1	1
group_25117	hypothetical protein	7	0	0	141	100	100	inf	3.74234e-12	1.03985e-07	5.50767e-11	1	1	0	1	1
group_25123	hypothetical protein	7	0	0	141	100	100	inf	3.74234e-12	1.03985e-07	5.50767e-11	1	1	0	1	1
group_25124	hypothetical protein	7	0	0	141	100	100	inf	3.74234e-12	1.03985e-07	5.50767e-11	1	1	0	1	1
group_25145	hypothetical protein	7	0	0	141	100	100	inf	3.74234e-12	1.03985e-07	5.50767e-11	1	1	0	1	1
group_25162	Phenolphthiocerol synthesis polyketide synthase type I Pks15/1	7	0	0	141	100	100	inf	3.74234e-12	1.03985e-07	5.50767e-11	1	1	0	1	1
group_25166	hypothetical protein	7	0	0	141	100	100	inf	3.74234e-12	1.03985e-07	5.50767e-11	1	1	0	1	1
group_25182	hypothetical protein	7	0	0	141	100	100	inf	3.74234e-12	1.03985e-07	5.50767e-11	1	1	0	1	1
group_25197	hypothetical protein	7	0	0	141	100	100	inf	3.74234e-12	1.03985e-07	5.50767e-11	1	1	0	1	1
group_25212	hypothetical protein	7	0	0	141	100	100	inf	3.74234e-12	1.03985e-07	5.50767e-11	1	1	0	1	1
group_25227	hypothetical protein	7	0	0	141	100	100	inf	3.74234e-12	1.03985e-07	5.50767e-11	1	1	0	1	1
group_25229	hypothetical protein	7	0	0	141	100	100	inf	3.74234e-12	1.03985e-07	5.50767e-11	1	1	0	1	1
group_25230	hypothetical protein	7	0	0	141	100	100	inf	3.74234e-12	1.03985e-07	5.50767e-11	1	1	0	1	1
group_25260	hypothetical protein	7	0	0	141	100	100	inf	3.74234e-12	1.03985e-07	5.50767e-11	1	1	0	1	1
group_25303	hypothetical protein	7	0	0	141	100	100	inf	3.74234e-12	1.03985e-07	5.50767e-11	1	1	0	1	1
group_25310	hypothetical protein	7	0	0	141	100	100	inf	3.74234e-12	1.03985e-07	5.50767e-11	1	1	0	1	1
group_25322	hypothetical protein	7	0	0	141	100	100	inf	3.74234e-12	1.03985e-07	5.50767e-11	1	1	0	1	1
group_25334	hypothetical protein	7	0	0	141	100	100	inf	3.74234e-12	1.03985e-07	5.50767e-11	1	1	0	1	1
group_25396	hypothetical protein	7	0	0	141	100	100	inf	3.74234e-12	1.03985e-07	5.50767e-11	1	1	0	1	1
group_25458	NADH oxidase	7	0	0	141	100	100	inf	3.74234e-12	1.03985e-07	5.50767e-11	1	1	0	1	1
group_255	hypothetical protein	7	0	0	141	100	100	inf	3.74234e-12	1.03985e-07	5.50767e-11	1	1	0	1	1
group_25501	hypothetical protein	7	0	0	141	100	100	inf	3.74234e-12	1.03985e-07	5.50767e-11	1	1	0	1	1
group_2558	hypothetical protein	7	0	0	141	100	100	inf	3.74234e-12	1.03985e-07	5.50767e-11	1	1	0	1	1
group_25596	hypothetical protein	7	0	0	141	100	100	inf	3.74234e-12	1.03985e-07	5.50767e-11	1	1	0	1	1
group_25746	hypothetical protein	7	0	0	141	100	100	inf	3.74234e-12	1.03985e-07	5.50767e-11	1	1	0	1	1
group_25787	hypothetical protein	7	0	0	141	100	100	inf	3.74234e-12	1.03985e-07	5.50767e-11	1	1	0	1	1
group_25789	hypothetical protein	7	0	0	141	100	100	inf	3.74234e-12	1.03985e-07	5.50767e-11	1	1	0	1	1
group_25794	SusD-like protein	7	0	0	141	100	100	inf	3.74234e-12	1.03985e-07	5.50767e-11	1	1	0	1	1
group_25819	hypothetical protein	7	0	0	141	100	100	inf	3.74234e-12	1.03985e-07	5.50767e-11	1	1	0	1	1
group_25851	hypothetical protein	7	0	0	141	100	100	inf	3.74234e-12	1.03985e-07	5.50767e-11	1	1	0	1	1
group_25853	hypothetical protein	7	0	0	141	100	100	inf	3.74234e-12	1.03985e-07	5.50767e-11	1	1	0	1	1
group_2586	hypothetical protein	7	0	0	141	100	100	inf	3.74234e-12	1.03985e-07	5.50767e-11	1	1	0	1	1
group_25866	hypothetical protein	7	0	0	141	100	100	inf	3.74234e-12	1.03985e-07	5.50767e-11	1	1	0	1	1
group_25935	hypothetical protein	7	0	0	141	100	100	inf	3.74234e-12	1.03985e-07	5.50767e-11	1	1	0	1	1
group_25986	hypothetical protein	7	0	0	141	100	100	inf	3.74234e-12	1.03985e-07	5.50767e-11	1	1	0	1	1
group_25997	hypothetical protein	7	0	0	141	100	100	inf	3.74234e-12	1.03985e-07	5.50767e-11	1	1	0	1	1
group_26022	hypothetical protein	7	0	0	141	100	100	inf	3.74234e-12	1.03985e-07	5.50767e-11	1	1	0	1	1
group_26027	hypothetical protein	7	0	0	141	100	100	inf	3.74234e-12	1.03985e-07	5.50767e-11	1	1	0	1	1
group_26028	hypothetical protein	7	0	0	141	100	100	inf	3.74234e-12	1.03985e-07	5.50767e-11	1	1	0	1	1
group_26036	putative zinc protease	7	0	0	141	100	100	inf	3.74234e-12	1.03985e-07	5.50767e-11	1	1	0	1	1
group_26091	hypothetical protein	7	0	0	141	100	100	inf	3.74234e-12	1.03985e-07	5.50767e-11	1	1	0	1	1
group_26104	putative protein	7	0	0	141	100	100	inf	3.74234e-12	1.03985e-07	5.50767e-11	1	1	0	1	1
group_26124	hypothetical protein	7	0	0	141	100	100	inf	3.74234e-12	1.03985e-07	5.50767e-11	1	1	0	1	1
group_26146	hypothetical protein	7	0	0	141	100	100	inf	3.74234e-12	1.03985e-07	5.50767e-11	1	1	0	1	1
group_26175	hypothetical protein	7	0	0	141	100	100	inf	3.74234e-12	1.03985e-07	5.50767e-11	1	1	0	1	1
group_26188	hypothetical protein	7	0	0	141	100	100	inf	3.74234e-12	1.03985e-07	5.50767e-11	1	1	0	1	1
group_26195	hypothetical protein	7	0	0	141	100	100	inf	3.74234e-12	1.03985e-07	5.50767e-11	1	1	0	1	1
group_26236	hypothetical protein	7	0	0	141	100	100	inf	3.74234e-12	1.03985e-07	5.50767e-11	1	1	0	1	1
group_26257	hypothetical protein	7	0	0	141	100	100	inf	3.74234e-12	1.03985e-07	5.50767e-11	1	1	0	1	1
group_26258	hypothetical protein	7	0	0	141	100	100	inf	3.74234e-12	1.03985e-07	5.50767e-11	1	1	0	1	1
group_26279	hypothetical protein	7	0	0	141	100	100	inf	3.74234e-12	1.03985e-07	5.50767e-11	1	1	0	1	1
group_26288	hypothetical protein	7	0	0	141	100	100	inf	3.74234e-12	1.03985e-07	5.50767e-11	1	1	0	1	1
group_26293	hypothetical protein	7	0	0	141	100	100	inf	3.74234e-12	1.03985e-07	5.50767e-11	1	1	0	1	1
group_26305	hypothetical protein	7	0	0	141	100	100	inf	3.74234e-12	1.03985e-07	5.50767e-11	1	1	0	1	1
group_26333	Prolyl endopeptidase	7	0	0	141	100	100	inf	3.74234e-12	1.03985e-07	5.50767e-11	1	1	0	1	1
group_26371	hypothetical protein	7	0	0	141	100	100	inf	3.74234e-12	1.03985e-07	5.50767e-11	1	1	0	1	1
group_26397	hypothetical protein	7	0	0	141	100	100	inf	3.74234e-12	1.03985e-07	5.50767e-11	1	1	0	1	1
group_26449	hypothetical protein	7	0	0	141	100	100	inf	3.74234e-12	1.03985e-07	5.50767e-11	1	1	0	1	1
group_26475	hypothetical protein	7	0	0	141	100	100	inf	3.74234e-12	1.03985e-07	5.50767e-11	1	1	0	1	1
group_26494	hypothetical protein	7	0	0	141	100	100	inf	3.74234e-12	1.03985e-07	5.50767e-11	1	1	0	1	1
group_26497	hypothetical protein	7	0	0	141	100	100	inf	3.74234e-12	1.03985e-07	5.50767e-11	1	1	0	1	1
group_26531	hypothetical protein	7	0	0	141	100	100	inf	3.74234e-12	1.03985e-07	5.50767e-11	1	1	0	1	1
group_26587	hypothetical protein	7	0	0	141	100	100	inf	3.74234e-12	1.03985e-07	5.50767e-11	1	1	0	1	1
group_26610	hypothetical protein	7	0	0	141	100	100	inf	3.74234e-12	1.03985e-07	5.50767e-11	1	1	0	1	1
group_26661	hypothetical protein	7	0	0	141	100	100	inf	3.74234e-12	1.03985e-07	5.50767e-11	1	1	0	1	1
group_26700	hypothetical protein	7	0	0	141	100	100	inf	3.74234e-12	1.03985e-07	5.50767e-11	1	1	0	1	1
group_26750	hypothetical protein	7	0	0	141	100	100	inf	3.74234e-12	1.03985e-07	5.50767e-11	1	1	0	1	1
group_26774	hypothetical protein	7	0	0	141	100	100	inf	3.74234e-12	1.03985e-07	5.50767e-11	1	1	0	1	1
group_26787	hypothetical protein	7	0	0	141	100	100	inf	3.74234e-12	1.03985e-07	5.50767e-11	1	1	0	1	1
group_26805	hypothetical protein	7	0	0	141	100	100	inf	3.74234e-12	1.03985e-07	5.50767e-11	1	1	0	1	1
group_26807	hypothetical protein	7	0	0	141	100	100	inf	3.74234e-12	1.03985e-07	5.50767e-11	1	1	0	1	1
group_26866	hypothetical protein	7	0	0	141	100	100	inf	3.74234e-12	1.03985e-07	5.50767e-11	1	1	0	1	1
group_26871	hypothetical protein	7	0	0	141	100	100	inf	3.74234e-12	1.03985e-07	5.50767e-11	1	1	0	1	1
group_2688	hypothetical protein	7	0	0	141	100	100	inf	3.74234e-12	1.03985e-07	5.50767e-11	1	1	0	1	1
group_26882	hypothetical protein	7	0	0	141	100	100	inf	3.74234e-12	1.03985e-07	5.50767e-11	1	1	0	1	1
group_26921	hypothetical protein	7	0	0	141	100	100	inf	3.74234e-12	1.03985e-07	5.50767e-11	1	1	0	1	1
group_26937	hypothetical protein	7	0	0	141	100	100	inf	3.74234e-12	1.03985e-07	5.50767e-11	1	1	0	1	1
group_26970	hypothetical protein	7	0	0	141	100	100	inf	3.74234e-12	1.03985e-07	5.50767e-11	1	1	0	1	1
group_26971	hypothetical protein	7	0	0	141	100	100	inf	3.74234e-12	1.03985e-07	5.50767e-11	1	1	0	1	1
group_26976	hypothetical protein	7	0	0	141	100	100	inf	3.74234e-12	1.03985e-07	5.50767e-11	1	1	0	1	1
group_26981	hypothetical protein	7	0	0	141	100	100	inf	3.74234e-12	1.03985e-07	5.50767e-11	1	1	0	1	1
group_27008	hypothetical protein	7	0	0	141	100	100	inf	3.74234e-12	1.03985e-07	5.50767e-11	1	1	0	1	1
group_27019	hypothetical protein	7	0	0	141	100	100	inf	3.74234e-12	1.03985e-07	5.50767e-11	1	1	0	1	1
group_27092	hypothetical protein	7	0	0	141	100	100	inf	3.74234e-12	1.03985e-07	5.50767e-11	1	1	0	1	1
group_27130	hypothetical protein	7	0	0	141	100	100	inf	3.74234e-12	1.03985e-07	5.50767e-11	1	1	0	1	1
group_2714	hypothetical protein	7	0	0	141	100	100	inf	3.74234e-12	1.03985e-07	5.50767e-11	1	1	0	1	1
group_27150	hypothetical protein	7	0	0	141	100	100	inf	3.74234e-12	1.03985e-07	5.50767e-11	1	1	0	1	1
group_27167	putative oxidoreductase	7	0	0	141	100	100	inf	3.74234e-12	1.03985e-07	5.50767e-11	1	1	0	1	1
group_27188	hypothetical protein	7	0	0	141	100	100	inf	3.74234e-12	1.03985e-07	5.50767e-11	1	1	0	1	1
group_27241	hypothetical protein	7	0	0	141	100	100	inf	3.74234e-12	1.03985e-07	5.50767e-11	1	1	0	1	1
group_27266	Prolyl endopeptidase	7	0	0	141	100	100	inf	3.74234e-12	1.03985e-07	5.50767e-11	1	1	0	1	1
group_2729	hypothetical protein	7	0	0	141	100	100	inf	3.74234e-12	1.03985e-07	5.50767e-11	1	1	0	1	1
group_2737	hypothetical protein	7	0	0	141	100	100	inf	3.74234e-12	1.03985e-07	5.50767e-11	1	1	0	1	1
group_2739	hypothetical protein	7	0	0	141	100	100	inf	3.74234e-12	1.03985e-07	5.50767e-11	1	1	0	1	1
group_27517	hypothetical protein	7	0	0	141	100	100	inf	3.74234e-12	1.03985e-07	5.50767e-11	1	1	0	1	1
group_27519	hypothetical protein	7	0	0	141	100	100	inf	3.74234e-12	1.03985e-07	5.50767e-11	1	1	0	1	1
group_27550	hypothetical protein	7	0	0	141	100	100	inf	3.74234e-12	1.03985e-07	5.50767e-11	1	1	0	1	1
group_27559	hypothetical protein	7	0	0	141	100	100	inf	3.74234e-12	1.03985e-07	5.50767e-11	1	1	0	1	1
group_27615	hypothetical protein	7	0	0	141	100	100	inf	3.74234e-12	1.03985e-07	5.50767e-11	1	1	0	1	1
group_27678	hypothetical protein	7	0	0	141	100	100	inf	3.74234e-12	1.03985e-07	5.50767e-11	1	1	0	1	1
group_27679	hypothetical protein	7	0	0	141	100	100	inf	3.74234e-12	1.03985e-07	5.50767e-11	1	1	0	1	1
group_27680	hypothetical protein	7	0	0	141	100	100	inf	3.74234e-12	1.03985e-07	5.50767e-11	1	1	0	1	1
group_27706	Nitronate monooxygenase	7	0	0	141	100	100	inf	3.74234e-12	1.03985e-07	5.50767e-11	1	1	0	1	1
group_27708	hypothetical protein	7	0	0	141	100	100	inf	3.74234e-12	1.03985e-07	5.50767e-11	1	1	0	1	1
group_27755	hypothetical protein	7	0	0	141	100	100	inf	3.74234e-12	1.03985e-07	5.50767e-11	1	1	0	1	1
group_2776	hypothetical protein	7	0	0	141	100	100	inf	3.74234e-12	1.03985e-07	5.50767e-11	1	1	0	1	1
group_2785	hypothetical protein	7	0	0	141	100	100	inf	3.74234e-12	1.03985e-07	5.50767e-11	1	1	0	1	1
group_2864	hypothetical protein	7	0	0	141	100	100	inf	3.74234e-12	1.03985e-07	5.50767e-11	1	1	0	1	1
group_2895	hypothetical protein	7	0	0	141	100	100	inf	3.74234e-12	1.03985e-07	5.50767e-11	1	1	0	1	1
group_2899	hypothetical protein	7	0	0	141	100	100	inf	3.74234e-12	1.03985e-07	5.50767e-11	1	1	0	1	1
group_2985	hypothetical protein	7	0	0	141	100	100	inf	3.74234e-12	1.03985e-07	5.50767e-11	1	1	0	1	1
group_3008	hypothetical protein	7	0	0	141	100	100	inf	3.74234e-12	1.03985e-07	5.50767e-11	1	1	0	1	1
group_301	hypothetical protein	7	0	0	141	100	100	inf	3.74234e-12	1.03985e-07	5.50767e-11	1	1	0	1	1
group_3029	Bifunctional cytochrome P450/NADPH--P450 reductase	7	0	0	141	100	100	inf	3.74234e-12	1.03985e-07	5.50767e-11	1	1	0	1	1
group_3035	hypothetical protein	7	0	0	141	100	100	inf	3.74234e-12	1.03985e-07	5.50767e-11	1	1	0	1	1
group_3061	hypothetical protein	7	0	0	141	100	100	inf	3.74234e-12	1.03985e-07	5.50767e-11	1	1	0	1	1
group_3077	hypothetical protein	7	0	0	141	100	100	inf	3.74234e-12	1.03985e-07	5.50767e-11	1	1	0	1	1
group_3099	hypothetical protein	7	0	0	141	100	100	inf	3.74234e-12	1.03985e-07	5.50767e-11	1	1	0	1	1
group_3118	hypothetical protein	7	0	0	141	100	100	inf	3.74234e-12	1.03985e-07	5.50767e-11	1	1	0	1	1
group_3128	putative oxidoreductase	7	0	0	141	100	100	inf	3.74234e-12	1.03985e-07	5.50767e-11	1	1	0	1	1
group_3145	hypothetical protein	7	0	0	141	100	100	inf	3.74234e-12	1.03985e-07	5.50767e-11	1	1	0	1	1
group_3175	hypothetical protein	7	0	0	141	100	100	inf	3.74234e-12	1.03985e-07	5.50767e-11	1	1	0	1	1
group_320	hypothetical protein	7	0	0	141	100	100	inf	3.74234e-12	1.03985e-07	5.50767e-11	1	1	0	1	1
group_3205	hypothetical protein	7	0	0	141	100	100	inf	3.74234e-12	1.03985e-07	5.50767e-11	1	1	0	1	1
group_3228	hypothetical protein	7	0	0	141	100	100	inf	3.74234e-12	1.03985e-07	5.50767e-11	1	1	0	1	1
group_3263	hypothetical protein	7	0	0	141	100	100	inf	3.74234e-12	1.03985e-07	5.50767e-11	1	1	0	1	1
group_3265	hypothetical protein	7	0	0	141	100	100	inf	3.74234e-12	1.03985e-07	5.50767e-11	1	1	0	1	1
group_3270	hypothetical protein	7	0	0	141	100	100	inf	3.74234e-12	1.03985e-07	5.50767e-11	1	1	0	1	1
group_3286	hypothetical protein	7	0	0	141	100	100	inf	3.74234e-12	1.03985e-07	5.50767e-11	1	1	0	1	1
group_3294	hypothetical protein	7	0	0	141	100	100	inf	3.74234e-12	1.03985e-07	5.50767e-11	1	1	0	1	1
group_3325	hypothetical protein	7	0	0	141	100	100	inf	3.74234e-12	1.03985e-07	5.50767e-11	1	1	0	1	1
group_3328	hypothetical protein	7	0	0	141	100	100	inf	3.74234e-12	1.03985e-07	5.50767e-11	1	1	0	1	1
group_3378	hypothetical protein	7	0	0	141	100	100	inf	3.74234e-12	1.03985e-07	5.50767e-11	1	1	0	1	1
group_3409	hypothetical protein	7	0	0	141	100	100	inf	3.74234e-12	1.03985e-07	5.50767e-11	1	1	0	1	1
group_3414	hypothetical protein	7	0	0	141	100	100	inf	3.74234e-12	1.03985e-07	5.50767e-11	1	1	0	1	1
group_3432	hypothetical protein	7	0	0	141	100	100	inf	3.74234e-12	1.03985e-07	5.50767e-11	1	1	0	1	1
group_3448	hypothetical protein	7	0	0	141	100	100	inf	3.74234e-12	1.03985e-07	5.50767e-11	1	1	0	1	1
group_3451	hypothetical protein	7	0	0	141	100	100	inf	3.74234e-12	1.03985e-07	5.50767e-11	1	1	0	1	1
group_3461	hypothetical protein	7	0	0	141	100	100	inf	3.74234e-12	1.03985e-07	5.50767e-11	1	1	0	1	1
group_3474	hypothetical protein	7	0	0	141	100	100	inf	3.74234e-12	1.03985e-07	5.50767e-11	1	1	0	1	1
group_3552	hypothetical protein	7	0	0	141	100	100	inf	3.74234e-12	1.03985e-07	5.50767e-11	1	1	0	1	1
group_3563	hypothetical protein	7	0	0	141	100	100	inf	3.74234e-12	1.03985e-07	5.50767e-11	1	1	0	1	1
group_3572	hypothetical protein	7	0	0	141	100	100	inf	3.74234e-12	1.03985e-07	5.50767e-11	1	1	0	1	1
group_3629	hypothetical protein	7	0	0	141	100	100	inf	3.74234e-12	1.03985e-07	5.50767e-11	1	1	0	1	1
group_3711	putative metallo-hydrolase	7	0	0	141	100	100	inf	3.74234e-12	1.03985e-07	5.50767e-11	1	1	0	1	1
group_3740	hypothetical protein	7	0	0	141	100	100	inf	3.74234e-12	1.03985e-07	5.50767e-11	1	1	0	1	1
group_3746	hypothetical protein	7	0	0	141	100	100	inf	3.74234e-12	1.03985e-07	5.50767e-11	1	1	0	1	1
group_3761	hypothetical protein	7	0	0	141	100	100	inf	3.74234e-12	1.03985e-07	5.50767e-11	1	1	0	1	1
group_3769	hypothetical protein	7	0	0	141	100	100	inf	3.74234e-12	1.03985e-07	5.50767e-11	1	1	0	1	1
group_3785	hypothetical protein	7	0	0	141	100	100	inf	3.74234e-12	1.03985e-07	5.50767e-11	1	1	0	1	1
group_3786	hypothetical protein	7	0	0	141	100	100	inf	3.74234e-12	1.03985e-07	5.50767e-11	1	1	0	1	1
group_3816	hypothetical protein	7	0	0	141	100	100	inf	3.74234e-12	1.03985e-07	5.50767e-11	1	1	0	1	1
group_3821	hypothetical protein	7	0	0	141	100	100	inf	3.74234e-12	1.03985e-07	5.50767e-11	1	1	0	1	1
group_3826	hypothetical protein	7	0	0	141	100	100	inf	3.74234e-12	1.03985e-07	5.50767e-11	1	1	0	1	1
group_3850	hypothetical protein	7	0	0	141	100	100	inf	3.74234e-12	1.03985e-07	5.50767e-11	1	1	0	1	1
group_3851	Keratan-sulfate endo-1,4-beta-galactosidase	7	0	0	141	100	100	inf	3.74234e-12	1.03985e-07	5.50767e-11	1	1	0	1	1
group_3859	hypothetical protein	7	0	0	141	100	100	inf	3.74234e-12	1.03985e-07	5.50767e-11	1	1	0	1	1
group_3872	hypothetical protein	7	0	0	141	100	100	inf	3.74234e-12	1.03985e-07	5.50767e-11	1	1	0	1	1
group_3896	hypothetical protein	7	0	0	141	100	100	inf	3.74234e-12	1.03985e-07	5.50767e-11	1	1	0	1	1
group_3909	hypothetical protein	7	0	0	141	100	100	inf	3.74234e-12	1.03985e-07	5.50767e-11	1	1	0	1	1
group_3925	hypothetical protein	7	0	0	141	100	100	inf	3.74234e-12	1.03985e-07	5.50767e-11	1	1	0	1	1
group_395	hypothetical protein	7	0	0	141	100	100	inf	3.74234e-12	1.03985e-07	5.50767e-11	1	1	0	1	1
group_3960	hypothetical protein	7	0	0	141	100	100	inf	3.74234e-12	1.03985e-07	5.50767e-11	1	1	0	1	1
group_3973	hypothetical protein	7	0	0	141	100	100	inf	3.74234e-12	1.03985e-07	5.50767e-11	1	1	0	1	1
group_40	hypothetical protein	7	0	0	141	100	100	inf	3.74234e-12	1.03985e-07	5.50767e-11	1	1	0	1	1
group_4113	hypothetical protein	7	0	0	141	100	100	inf	3.74234e-12	1.03985e-07	5.50767e-11	1	1	0	1	1
group_4139	hypothetical protein	7	0	0	141	100	100	inf	3.74234e-12	1.03985e-07	5.50767e-11	1	1	0	1	1
group_4154	hypothetical protein	7	0	0	141	100	100	inf	3.74234e-12	1.03985e-07	5.50767e-11	1	1	0	1	1
group_4176	L-fucose mutarotase	7	0	0	141	100	100	inf	3.74234e-12	1.03985e-07	5.50767e-11	1	1	0	1	1
group_4196	hypothetical protein	7	0	0	141	100	100	inf	3.74234e-12	1.03985e-07	5.50767e-11	1	1	0	1	1
group_4203	hypothetical protein	7	0	0	141	100	100	inf	3.74234e-12	1.03985e-07	5.50767e-11	1	1	0	1	1
group_4228	hypothetical protein	7	0	0	141	100	100	inf	3.74234e-12	1.03985e-07	5.50767e-11	1	1	0	1	1
group_4278	hypothetical protein	7	0	0	141	100	100	inf	3.74234e-12	1.03985e-07	5.50767e-11	1	1	0	1	1
group_4285	hypothetical protein	7	0	0	141	100	100	inf	3.74234e-12	1.03985e-07	5.50767e-11	1	1	0	1	1
group_4289	hypothetical protein	7	0	0	141	100	100	inf	3.74234e-12	1.03985e-07	5.50767e-11	1	1	0	1	1
group_4294	hypothetical protein	7	0	0	141	100	100	inf	3.74234e-12	1.03985e-07	5.50767e-11	1	1	0	1	1
group_4300	hypothetical protein	7	0	0	141	100	100	inf	3.74234e-12	1.03985e-07	5.50767e-11	1	1	0	1	1
group_4307	Phosphorylated carbohydrates phosphatase	7	0	0	141	100	100	inf	3.74234e-12	1.03985e-07	5.50767e-11	1	1	0	1	1
group_4326	hypothetical protein	7	0	0	141	100	100	inf	3.74234e-12	1.03985e-07	5.50767e-11	1	1	0	1	1
group_4337	hypothetical protein	7	0	0	141	100	100	inf	3.74234e-12	1.03985e-07	5.50767e-11	1	1	0	1	1
group_4360	hypothetical protein	7	0	0	141	100	100	inf	3.74234e-12	1.03985e-07	5.50767e-11	1	1	0	1	1
group_4405	hypothetical protein	7	0	0	141	100	100	inf	3.74234e-12	1.03985e-07	5.50767e-11	1	1	0	1	1
group_4407	hypothetical protein	7	0	0	141	100	100	inf	3.74234e-12	1.03985e-07	5.50767e-11	1	1	0	1	1
group_4414	hypothetical protein	7	0	0	141	100	100	inf	3.74234e-12	1.03985e-07	5.50767e-11	1	1	0	1	1
group_4430	hypothetical protein	7	0	0	141	100	100	inf	3.74234e-12	1.03985e-07	5.50767e-11	1	1	0	1	1
group_4511	hypothetical protein	7	0	0	141	100	100	inf	3.74234e-12	1.03985e-07	5.50767e-11	1	1	0	1	1
group_4542	hypothetical protein	7	0	0	141	100	100	inf	3.74234e-12	1.03985e-07	5.50767e-11	1	1	0	1	1
group_4550	hypothetical protein	7	0	0	141	100	100	inf	3.74234e-12	1.03985e-07	5.50767e-11	1	1	0	1	1
group_4591	hypothetical protein	7	0	0	141	100	100	inf	3.74234e-12	1.03985e-07	5.50767e-11	1	1	0	1	1
group_4595	hypothetical protein	7	0	0	141	100	100	inf	3.74234e-12	1.03985e-07	5.50767e-11	1	1	0	1	1
group_4603	hypothetical protein	7	0	0	141	100	100	inf	3.74234e-12	1.03985e-07	5.50767e-11	1	1	0	1	1
group_4606	hypothetical protein	7	0	0	141	100	100	inf	3.74234e-12	1.03985e-07	5.50767e-11	1	1	0	1	1
group_4608	hypothetical protein	7	0	0	141	100	100	inf	3.74234e-12	1.03985e-07	5.50767e-11	1	1	0	1	1
group_4618	hypothetical protein	7	0	0	141	100	100	inf	3.74234e-12	1.03985e-07	5.50767e-11	1	1	0	1	1
group_4630	hypothetical protein	7	0	0	141	100	100	inf	3.74234e-12	1.03985e-07	5.50767e-11	1	1	0	1	1
group_4634	hypothetical protein	7	0	0	141	100	100	inf	3.74234e-12	1.03985e-07	5.50767e-11	1	1	0	1	1
group_4649	hypothetical protein	7	0	0	141	100	100	inf	3.74234e-12	1.03985e-07	5.50767e-11	1	1	0	1	1
group_4658	hypothetical protein	7	0	0	141	100	100	inf	3.74234e-12	1.03985e-07	5.50767e-11	1	1	0	1	1
group_4676	hypothetical protein	7	0	0	141	100	100	inf	3.74234e-12	1.03985e-07	5.50767e-11	1	1	0	1	1
group_4679	hypothetical protein	7	0	0	141	100	100	inf	3.74234e-12	1.03985e-07	5.50767e-11	1	1	0	1	1
group_4688	hypothetical protein	7	0	0	141	100	100	inf	3.74234e-12	1.03985e-07	5.50767e-11	1	1	0	1	1
group_4711	hypothetical protein	7	0	0	141	100	100	inf	3.74234e-12	1.03985e-07	5.50767e-11	1	1	0	1	1
group_4734	hypothetical protein	7	0	0	141	100	100	inf	3.74234e-12	1.03985e-07	5.50767e-11	1	1	0	1	1
group_4748	Glucose 1-dehydrogenase	7	0	0	141	100	100	inf	3.74234e-12	1.03985e-07	5.50767e-11	1	1	0	1	1
group_4752	hypothetical protein	7	0	0	141	100	100	inf	3.74234e-12	1.03985e-07	5.50767e-11	1	1	0	1	1
group_4806	hypothetical protein	7	0	0	141	100	100	inf	3.74234e-12	1.03985e-07	5.50767e-11	1	1	0	1	1
group_4810	hypothetical protein	7	0	0	141	100	100	inf	3.74234e-12	1.03985e-07	5.50767e-11	1	1	0	1	1
group_4860	hypothetical protein	7	0	0	141	100	100	inf	3.74234e-12	1.03985e-07	5.50767e-11	1	1	0	1	1
group_4865	5-formyltetrahydrofolate cyclo-ligase	7	0	0	141	100	100	inf	3.74234e-12	1.03985e-07	5.50767e-11	1	1	0	1	1
group_4915	hypothetical protein	7	0	0	141	100	100	inf	3.74234e-12	1.03985e-07	5.50767e-11	1	1	0	1	1
group_494	Monoacylglycerol lipase	7	0	0	141	100	100	inf	3.74234e-12	1.03985e-07	5.50767e-11	1	1	0	1	1
group_4967	Long-chain-fatty-acid--CoA ligase FadD13	7	0	0	141	100	100	inf	3.74234e-12	1.03985e-07	5.50767e-11	1	1	0	1	1
group_4982	hypothetical protein	7	0	0	141	100	100	inf	3.74234e-12	1.03985e-07	5.50767e-11	1	1	0	1	1
group_4991	hypothetical protein	7	0	0	141	100	100	inf	3.74234e-12	1.03985e-07	5.50767e-11	1	1	0	1	1
group_5020	hypothetical protein	7	0	0	141	100	100	inf	3.74234e-12	1.03985e-07	5.50767e-11	1	1	0	1	1
group_5024	hypothetical protein	7	0	0	141	100	100	inf	3.74234e-12	1.03985e-07	5.50767e-11	1	1	0	1	1
group_5027	hypothetical protein	7	0	0	141	100	100	inf	3.74234e-12	1.03985e-07	5.50767e-11	1	1	0	1	1
group_5038	hypothetical protein	7	0	0	141	100	100	inf	3.74234e-12	1.03985e-07	5.50767e-11	1	1	0	1	1
group_5067	hypothetical protein	7	0	0	141	100	100	inf	3.74234e-12	1.03985e-07	5.50767e-11	1	1	0	1	1
group_5084	hypothetical protein	7	0	0	141	100	100	inf	3.74234e-12	1.03985e-07	5.50767e-11	1	1	0	1	1
group_510	hypothetical protein	7	0	0	141	100	100	inf	3.74234e-12	1.03985e-07	5.50767e-11	1	1	0	1	1
group_5114	hypothetical protein	7	0	0	141	100	100	inf	3.74234e-12	1.03985e-07	5.50767e-11	1	1	0	1	1
group_5125	hypothetical protein	7	0	0	141	100	100	inf	3.74234e-12	1.03985e-07	5.50767e-11	1	1	0	1	1
group_5142	hypothetical protein	7	0	0	141	100	100	inf	3.74234e-12	1.03985e-07	5.50767e-11	1	1	0	1	1
group_5160	hypothetical protein	7	0	0	141	100	100	inf	3.74234e-12	1.03985e-07	5.50767e-11	1	1	0	1	1
group_5166	hypothetical protein	7	0	0	141	100	100	inf	3.74234e-12	1.03985e-07	5.50767e-11	1	1	0	1	1
group_5198	hypothetical protein	7	0	0	141	100	100	inf	3.74234e-12	1.03985e-07	5.50767e-11	1	1	0	1	1
group_5213	hypothetical protein	7	0	0	141	100	100	inf	3.74234e-12	1.03985e-07	5.50767e-11	1	1	0	1	1
group_524	hypothetical protein	7	0	0	141	100	100	inf	3.74234e-12	1.03985e-07	5.50767e-11	1	1	0	1	1
group_5240	hypothetical protein	7	0	0	141	100	100	inf	3.74234e-12	1.03985e-07	5.50767e-11	1	1	0	1	1
group_5247	hypothetical protein	7	0	0	141	100	100	inf	3.74234e-12	1.03985e-07	5.50767e-11	1	1	0	1	1
group_5297	hypothetical protein	7	0	0	141	100	100	inf	3.74234e-12	1.03985e-07	5.50767e-11	1	1	0	1	1
group_5317	hypothetical protein	7	0	0	141	100	100	inf	3.74234e-12	1.03985e-07	5.50767e-11	1	1	0	1	1
group_5321	Aminoglycoside N(6')-acetyltransferase type 1	7	0	0	141	100	100	inf	3.74234e-12	1.03985e-07	5.50767e-11	1	1	0	1	1
group_5329	hypothetical protein	7	0	0	141	100	100	inf	3.74234e-12	1.03985e-07	5.50767e-11	1	1	0	1	1
group_5346	hypothetical protein	7	0	0	141	100	100	inf	3.74234e-12	1.03985e-07	5.50767e-11	1	1	0	1	1
group_5366	hypothetical protein	7	0	0	141	100	100	inf	3.74234e-12	1.03985e-07	5.50767e-11	1	1	0	1	1
group_5383	hypothetical protein	7	0	0	141	100	100	inf	3.74234e-12	1.03985e-07	5.50767e-11	1	1	0	1	1
group_5384	hypothetical protein	7	0	0	141	100	100	inf	3.74234e-12	1.03985e-07	5.50767e-11	1	1	0	1	1
group_5404	hypothetical protein	7	0	0	141	100	100	inf	3.74234e-12	1.03985e-07	5.50767e-11	1	1	0	1	1
group_5419	hypothetical protein	7	0	0	141	100	100	inf	3.74234e-12	1.03985e-07	5.50767e-11	1	1	0	1	1
group_5433	hypothetical protein	7	0	0	141	100	100	inf	3.74234e-12	1.03985e-07	5.50767e-11	1	1	0	1	1
group_5440	hypothetical protein	7	0	0	141	100	100	inf	3.74234e-12	1.03985e-07	5.50767e-11	1	1	0	1	1
group_5475	hypothetical protein	7	0	0	141	100	100	inf	3.74234e-12	1.03985e-07	5.50767e-11	1	1	0	1	1
group_551	hypothetical protein	7	0	0	141	100	100	inf	3.74234e-12	1.03985e-07	5.50767e-11	1	1	0	1	1
group_5540	hypothetical protein	7	0	0	141	100	100	inf	3.74234e-12	1.03985e-07	5.50767e-11	1	1	0	1	1
group_5558	hypothetical protein	7	0	0	141	100	100	inf	3.74234e-12	1.03985e-07	5.50767e-11	1	1	0	1	1
group_5637	hypothetical protein	7	0	0	141	100	100	inf	3.74234e-12	1.03985e-07	5.50767e-11	1	1	0	1	1
group_5714	hypothetical protein	7	0	0	141	100	100	inf	3.74234e-12	1.03985e-07	5.50767e-11	1	1	0	1	1
group_5715	hypothetical protein	7	0	0	141	100	100	inf	3.74234e-12	1.03985e-07	5.50767e-11	1	1	0	1	1
group_5769	putative protein	7	0	0	141	100	100	inf	3.74234e-12	1.03985e-07	5.50767e-11	1	1	0	1	1
group_5818	2-hydroxy-1,4-benzoquinone reductase	7	0	0	141	100	100	inf	3.74234e-12	1.03985e-07	5.50767e-11	1	1	0	1	1
group_5835	hypothetical protein	7	0	0	141	100	100	inf	3.74234e-12	1.03985e-07	5.50767e-11	1	1	0	1	1
group_585	hypothetical protein	7	0	0	141	100	100	inf	3.74234e-12	1.03985e-07	5.50767e-11	1	1	0	1	1
group_5883	hypothetical protein	7	0	0	141	100	100	inf	3.74234e-12	1.03985e-07	5.50767e-11	1	1	0	1	1
group_5910	hypothetical protein	7	0	0	141	100	100	inf	3.74234e-12	1.03985e-07	5.50767e-11	1	1	0	1	1
group_5919	hypothetical protein	7	0	0	141	100	100	inf	3.74234e-12	1.03985e-07	5.50767e-11	1	1	0	1	1
group_593	hypothetical protein	7	0	0	141	100	100	inf	3.74234e-12	1.03985e-07	5.50767e-11	1	1	0	1	1
group_5933	hypothetical protein	7	0	0	141	100	100	inf	3.74234e-12	1.03985e-07	5.50767e-11	1	1	0	1	1
group_5938	hypothetical protein	7	0	0	141	100	100	inf	3.74234e-12	1.03985e-07	5.50767e-11	1	1	0	1	1
group_5948	hypothetical protein	7	0	0	141	100	100	inf	3.74234e-12	1.03985e-07	5.50767e-11	1	1	0	1	1
group_5959	hypothetical protein	7	0	0	141	100	100	inf	3.74234e-12	1.03985e-07	5.50767e-11	1	1	0	1	1
group_5963	hypothetical protein	7	0	0	141	100	100	inf	3.74234e-12	1.03985e-07	5.50767e-11	1	1	0	1	1
group_5967	hypothetical protein	7	0	0	141	100	100	inf	3.74234e-12	1.03985e-07	5.50767e-11	1	1	0	1	1
group_601	hypothetical protein	7	0	0	141	100	100	inf	3.74234e-12	1.03985e-07	5.50767e-11	1	1	0	1	1
group_6029	hypothetical protein	7	0	0	141	100	100	inf	3.74234e-12	1.03985e-07	5.50767e-11	1	1	0	1	1
group_6111	hypothetical protein	7	0	0	141	100	100	inf	3.74234e-12	1.03985e-07	5.50767e-11	1	1	0	1	1
group_617	hypothetical protein	7	0	0	141	100	100	inf	3.74234e-12	1.03985e-07	5.50767e-11	1	1	0	1	1
group_6219	hypothetical protein	7	0	0	141	100	100	inf	3.74234e-12	1.03985e-07	5.50767e-11	1	1	0	1	1
group_6245	hypothetical protein	7	0	0	141	100	100	inf	3.74234e-12	1.03985e-07	5.50767e-11	1	1	0	1	1
group_6260	hypothetical protein	7	0	0	141	100	100	inf	3.74234e-12	1.03985e-07	5.50767e-11	1	1	0	1	1
group_6278	hypothetical protein	7	0	0	141	100	100	inf	3.74234e-12	1.03985e-07	5.50767e-11	1	1	0	1	1
group_6286	putative protein	7	0	0	141	100	100	inf	3.74234e-12	1.03985e-07	5.50767e-11	1	1	0	1	1
group_6290	hypothetical protein	7	0	0	141	100	100	inf	3.74234e-12	1.03985e-07	5.50767e-11	1	1	0	1	1
group_6385	hypothetical protein	7	0	0	141	100	100	inf	3.74234e-12	1.03985e-07	5.50767e-11	1	1	0	1	1
group_6386	hypothetical protein	7	0	0	141	100	100	inf	3.74234e-12	1.03985e-07	5.50767e-11	1	1	0	1	1
group_6416	Beta-N-acetylhexosaminidase	7	0	0	141	100	100	inf	3.74234e-12	1.03985e-07	5.50767e-11	1	1	0	1	1
group_6430	hypothetical protein	7	0	0	141	100	100	inf	3.74234e-12	1.03985e-07	5.50767e-11	1	1	0	1	1
group_6486	hypothetical protein	7	0	0	141	100	100	inf	3.74234e-12	1.03985e-07	5.50767e-11	1	1	0	1	1
group_6495	hypothetical protein	7	0	0	141	100	100	inf	3.74234e-12	1.03985e-07	5.50767e-11	1	1	0	1	1
group_6499	DNA base-flipping protein	7	0	0	141	100	100	inf	3.74234e-12	1.03985e-07	5.50767e-11	1	1	0	1	1
group_6503	hypothetical protein	7	0	0	141	100	100	inf	3.74234e-12	1.03985e-07	5.50767e-11	1	1	0	1	1
group_6508	hypothetical protein	7	0	0	141	100	100	inf	3.74234e-12	1.03985e-07	5.50767e-11	1	1	0	1	1
group_6541	hypothetical protein	7	0	0	141	100	100	inf	3.74234e-12	1.03985e-07	5.50767e-11	1	1	0	1	1
group_6554	hypothetical protein	7	0	0	141	100	100	inf	3.74234e-12	1.03985e-07	5.50767e-11	1	1	0	1	1
group_6555	hypothetical protein	7	0	0	141	100	100	inf	3.74234e-12	1.03985e-07	5.50767e-11	1	1	0	1	1
group_6591	hypothetical protein	7	0	0	141	100	100	inf	3.74234e-12	1.03985e-07	5.50767e-11	1	1	0	1	1
group_6594	hypothetical protein	7	0	0	141	100	100	inf	3.74234e-12	1.03985e-07	5.50767e-11	1	1	0	1	1
group_661	hypothetical protein	7	0	0	141	100	100	inf	3.74234e-12	1.03985e-07	5.50767e-11	1	1	0	1	1
group_6619	hypothetical protein	7	0	0	141	100	100	inf	3.74234e-12	1.03985e-07	5.50767e-11	1	1	0	1	1
group_662	hypothetical protein	7	0	0	141	100	100	inf	3.74234e-12	1.03985e-07	5.50767e-11	1	1	0	1	1
group_6642	hypothetical protein	7	0	0	141	100	100	inf	3.74234e-12	1.03985e-07	5.50767e-11	1	1	0	1	1
group_6650	hypothetical protein	7	0	0	141	100	100	inf	3.74234e-12	1.03985e-07	5.50767e-11	1	1	0	1	1
group_6651	hypothetical protein	7	0	0	141	100	100	inf	3.74234e-12	1.03985e-07	5.50767e-11	1	1	0	1	1
group_6675	hypothetical protein	7	0	0	141	100	100	inf	3.74234e-12	1.03985e-07	5.50767e-11	1	1	0	1	1
group_6678	hypothetical protein	7	0	0	141	100	100	inf	3.74234e-12	1.03985e-07	5.50767e-11	1	1	0	1	1
group_6683	hypothetical protein	7	0	0	141	100	100	inf	3.74234e-12	1.03985e-07	5.50767e-11	1	1	0	1	1
group_6727	hypothetical protein	7	0	0	141	100	100	inf	3.74234e-12	1.03985e-07	5.50767e-11	1	1	0	1	1
group_6729	hypothetical protein	7	0	0	141	100	100	inf	3.74234e-12	1.03985e-07	5.50767e-11	1	1	0	1	1
group_6733	putative enoyl-CoA hydratase 1	7	0	0	141	100	100	inf	3.74234e-12	1.03985e-07	5.50767e-11	1	1	0	1	1
group_6799	hypothetical protein	7	0	0	141	100	100	inf	3.74234e-12	1.03985e-07	5.50767e-11	1	1	0	1	1
group_6808	hypothetical protein	7	0	0	141	100	100	inf	3.74234e-12	1.03985e-07	5.50767e-11	1	1	0	1	1
group_6818	putative protein	7	0	0	141	100	100	inf	3.74234e-12	1.03985e-07	5.50767e-11	1	1	0	1	1
group_6821	hypothetical protein	7	0	0	141	100	100	inf	3.74234e-12	1.03985e-07	5.50767e-11	1	1	0	1	1
group_6834	hypothetical protein	7	0	0	141	100	100	inf	3.74234e-12	1.03985e-07	5.50767e-11	1	1	0	1	1
group_684	hypothetical protein	7	0	0	141	100	100	inf	3.74234e-12	1.03985e-07	5.50767e-11	1	1	0	1	1
group_6850	4-O-beta-D-mannosyl-D-glucose phosphorylase	7	0	0	141	100	100	inf	3.74234e-12	1.03985e-07	5.50767e-11	1	1	0	1	1
group_6856	hypothetical protein	7	0	0	141	100	100	inf	3.74234e-12	1.03985e-07	5.50767e-11	1	1	0	1	1
group_6861	hypothetical protein	7	0	0	141	100	100	inf	3.74234e-12	1.03985e-07	5.50767e-11	1	1	0	1	1
group_6887	putative MscS family protein.1	7	0	0	141	100	100	inf	3.74234e-12	1.03985e-07	5.50767e-11	1	1	0	1	1
group_6900	hypothetical protein	7	0	0	141	100	100	inf	3.74234e-12	1.03985e-07	5.50767e-11	1	1	0	1	1
group_6945	hypothetical protein	7	0	0	141	100	100	inf	3.74234e-12	1.03985e-07	5.50767e-11	1	1	0	1	1
group_6950	hypothetical protein	7	0	0	141	100	100	inf	3.74234e-12	1.03985e-07	5.50767e-11	1	1	0	1	1
group_6963	hypothetical protein	7	0	0	141	100	100	inf	3.74234e-12	1.03985e-07	5.50767e-11	1	1	0	1	1
group_6968	hypothetical protein	7	0	0	141	100	100	inf	3.74234e-12	1.03985e-07	5.50767e-11	1	1	0	1	1
group_6969	hypothetical protein	7	0	0	141	100	100	inf	3.74234e-12	1.03985e-07	5.50767e-11	1	1	0	1	1
group_7042	hypothetical protein	7	0	0	141	100	100	inf	3.74234e-12	1.03985e-07	5.50767e-11	1	1	0	1	1
group_7089	hypothetical protein	7	0	0	141	100	100	inf	3.74234e-12	1.03985e-07	5.50767e-11	1	1	0	1	1
group_7114	hypothetical protein	7	0	0	141	100	100	inf	3.74234e-12	1.03985e-07	5.50767e-11	1	1	0	1	1
group_7133	hypothetical protein	7	0	0	141	100	100	inf	3.74234e-12	1.03985e-07	5.50767e-11	1	1	0	1	1
group_7137	hypothetical protein	7	0	0	141	100	100	inf	3.74234e-12	1.03985e-07	5.50767e-11	1	1	0	1	1
group_7164	hypothetical protein	7	0	0	141	100	100	inf	3.74234e-12	1.03985e-07	5.50767e-11	1	1	0	1	1
group_7179	hypothetical protein	7	0	0	141	100	100	inf	3.74234e-12	1.03985e-07	5.50767e-11	1	1	0	1	1
group_719	hypothetical protein	7	0	0	141	100	100	inf	3.74234e-12	1.03985e-07	5.50767e-11	1	1	0	1	1
group_7232	hypothetical protein	7	0	0	141	100	100	inf	3.74234e-12	1.03985e-07	5.50767e-11	1	1	0	1	1
group_7261	hypothetical protein	7	0	0	141	100	100	inf	3.74234e-12	1.03985e-07	5.50767e-11	1	1	0	1	1
group_7281	hypothetical protein	7	0	0	141	100	100	inf	3.74234e-12	1.03985e-07	5.50767e-11	1	1	0	1	1
group_7293	hypothetical protein	7	0	0	141	100	100	inf	3.74234e-12	1.03985e-07	5.50767e-11	1	1	0	1	1
group_7316	hypothetical protein	7	0	0	141	100	100	inf	3.74234e-12	1.03985e-07	5.50767e-11	1	1	0	1	1
group_7319	hypothetical protein	7	0	0	141	100	100	inf	3.74234e-12	1.03985e-07	5.50767e-11	1	1	0	1	1
group_7323	hypothetical protein	7	0	0	141	100	100	inf	3.74234e-12	1.03985e-07	5.50767e-11	1	1	0	1	1
group_733	hypothetical protein	7	0	0	141	100	100	inf	3.74234e-12	1.03985e-07	5.50767e-11	1	1	0	1	1
group_7340	hypothetical protein	7	0	0	141	100	100	inf	3.74234e-12	1.03985e-07	5.50767e-11	1	1	0	1	1
group_7353	hypothetical protein	7	0	0	141	100	100	inf	3.74234e-12	1.03985e-07	5.50767e-11	1	1	0	1	1
group_7369	hypothetical protein	7	0	0	141	100	100	inf	3.74234e-12	1.03985e-07	5.50767e-11	1	1	0	1	1
group_7375	hypothetical protein	7	0	0	141	100	100	inf	3.74234e-12	1.03985e-07	5.50767e-11	1	1	0	1	1
group_7376	hypothetical protein	7	0	0	141	100	100	inf	3.74234e-12	1.03985e-07	5.50767e-11	1	1	0	1	1
group_7426	hypothetical protein	7	0	0	141	100	100	inf	3.74234e-12	1.03985e-07	5.50767e-11	1	1	0	1	1
group_7472	hypothetical protein	7	0	0	141	100	100	inf	3.74234e-12	1.03985e-07	5.50767e-11	1	1	0	1	1
group_748	hypothetical protein	7	0	0	141	100	100	inf	3.74234e-12	1.03985e-07	5.50767e-11	1	1	0	1	1
group_7484	hypothetical protein	7	0	0	141	100	100	inf	3.74234e-12	1.03985e-07	5.50767e-11	1	1	0	1	1
group_7520	hypothetical protein	7	0	0	141	100	100	inf	3.74234e-12	1.03985e-07	5.50767e-11	1	1	0	1	1
group_7535	hypothetical protein	7	0	0	141	100	100	inf	3.74234e-12	1.03985e-07	5.50767e-11	1	1	0	1	1
group_7536	hypothetical protein	7	0	0	141	100	100	inf	3.74234e-12	1.03985e-07	5.50767e-11	1	1	0	1	1
group_7539	hypothetical protein	7	0	0	141	100	100	inf	3.74234e-12	1.03985e-07	5.50767e-11	1	1	0	1	1
group_7550	hypothetical protein	7	0	0	141	100	100	inf	3.74234e-12	1.03985e-07	5.50767e-11	1	1	0	1	1
group_7566	hypothetical protein	7	0	0	141	100	100	inf	3.74234e-12	1.03985e-07	5.50767e-11	1	1	0	1	1
group_7579	hypothetical protein	7	0	0	141	100	100	inf	3.74234e-12	1.03985e-07	5.50767e-11	1	1	0	1	1
group_7591	putative protein	7	0	0	141	100	100	inf	3.74234e-12	1.03985e-07	5.50767e-11	1	1	0	1	1
group_7598	hypothetical protein	7	0	0	141	100	100	inf	3.74234e-12	1.03985e-07	5.50767e-11	1	1	0	1	1
group_7610	hypothetical protein	7	0	0	141	100	100	inf	3.74234e-12	1.03985e-07	5.50767e-11	1	1	0	1	1
group_762	hypothetical protein	7	0	0	141	100	100	inf	3.74234e-12	1.03985e-07	5.50767e-11	1	1	0	1	1
group_7646	hypothetical protein	7	0	0	141	100	100	inf	3.74234e-12	1.03985e-07	5.50767e-11	1	1	0	1	1
group_7658	hypothetical protein	7	0	0	141	100	100	inf	3.74234e-12	1.03985e-07	5.50767e-11	1	1	0	1	1
group_7684	hypothetical protein	7	0	0	141	100	100	inf	3.74234e-12	1.03985e-07	5.50767e-11	1	1	0	1	1
group_7722	hypothetical protein	7	0	0	141	100	100	inf	3.74234e-12	1.03985e-07	5.50767e-11	1	1	0	1	1
group_7729	hypothetical protein	7	0	0	141	100	100	inf	3.74234e-12	1.03985e-07	5.50767e-11	1	1	0	1	1
group_7740	hypothetical protein	7	0	0	141	100	100	inf	3.74234e-12	1.03985e-07	5.50767e-11	1	1	0	1	1
group_7779	hypothetical protein	7	0	0	141	100	100	inf	3.74234e-12	1.03985e-07	5.50767e-11	1	1	0	1	1
group_7782	hypothetical protein	7	0	0	141	100	100	inf	3.74234e-12	1.03985e-07	5.50767e-11	1	1	0	1	1
group_7811	hypothetical protein	7	0	0	141	100	100	inf	3.74234e-12	1.03985e-07	5.50767e-11	1	1	0	1	1
group_7815	hypothetical protein	7	0	0	141	100	100	inf	3.74234e-12	1.03985e-07	5.50767e-11	1	1	0	1	1
group_7864	hypothetical protein	7	0	0	141	100	100	inf	3.74234e-12	1.03985e-07	5.50767e-11	1	1	0	1	1
group_7884	hypothetical protein	7	0	0	141	100	100	inf	3.74234e-12	1.03985e-07	5.50767e-11	1	1	0	1	1
group_7886	hypothetical protein	7	0	0	141	100	100	inf	3.74234e-12	1.03985e-07	5.50767e-11	1	1	0	1	1
group_7889	hypothetical protein	7	0	0	141	100	100	inf	3.74234e-12	1.03985e-07	5.50767e-11	1	1	0	1	1
group_7890	hypothetical protein	7	0	0	141	100	100	inf	3.74234e-12	1.03985e-07	5.50767e-11	1	1	0	1	1
group_7896	hypothetical protein	7	0	0	141	100	100	inf	3.74234e-12	1.03985e-07	5.50767e-11	1	1	0	1	1
group_7900	hypothetical protein	7	0	0	141	100	100	inf	3.74234e-12	1.03985e-07	5.50767e-11	1	1	0	1	1
group_7937	hypothetical protein	7	0	0	141	100	100	inf	3.74234e-12	1.03985e-07	5.50767e-11	1	1	0	1	1
group_7986	KsdD-like steroid dehydrogenase	7	0	0	141	100	100	inf	3.74234e-12	1.03985e-07	5.50767e-11	1	1	0	1	1
group_801	hypothetical protein	7	0	0	141	100	100	inf	3.74234e-12	1.03985e-07	5.50767e-11	1	1	0	1	1
group_8012	hypothetical protein	7	0	0	141	100	100	inf	3.74234e-12	1.03985e-07	5.50767e-11	1	1	0	1	1
group_802	hypothetical protein	7	0	0	141	100	100	inf	3.74234e-12	1.03985e-07	5.50767e-11	1	1	0	1	1
group_8035	hypothetical protein	7	0	0	141	100	100	inf	3.74234e-12	1.03985e-07	5.50767e-11	1	1	0	1	1
group_8099	hypothetical protein	7	0	0	141	100	100	inf	3.74234e-12	1.03985e-07	5.50767e-11	1	1	0	1	1
group_8112	hypothetical protein	7	0	0	141	100	100	inf	3.74234e-12	1.03985e-07	5.50767e-11	1	1	0	1	1
group_812	hypothetical protein	7	0	0	141	100	100	inf	3.74234e-12	1.03985e-07	5.50767e-11	1	1	0	1	1
group_8125	hypothetical protein	7	0	0	141	100	100	inf	3.74234e-12	1.03985e-07	5.50767e-11	1	1	0	1	1
group_8130	hypothetical protein	7	0	0	141	100	100	inf	3.74234e-12	1.03985e-07	5.50767e-11	1	1	0	1	1
group_8143	hypothetical protein	7	0	0	141	100	100	inf	3.74234e-12	1.03985e-07	5.50767e-11	1	1	0	1	1
group_8186	hypothetical protein	7	0	0	141	100	100	inf	3.74234e-12	1.03985e-07	5.50767e-11	1	1	0	1	1
group_8194	hypothetical protein	7	0	0	141	100	100	inf	3.74234e-12	1.03985e-07	5.50767e-11	1	1	0	1	1
group_8214	hypothetical protein	7	0	0	141	100	100	inf	3.74234e-12	1.03985e-07	5.50767e-11	1	1	0	1	1
group_8215	hypothetical protein	7	0	0	141	100	100	inf	3.74234e-12	1.03985e-07	5.50767e-11	1	1	0	1	1
group_8266	hypothetical protein	7	0	0	141	100	100	inf	3.74234e-12	1.03985e-07	5.50767e-11	1	1	0	1	1
group_8271	hypothetical protein	7	0	0	141	100	100	inf	3.74234e-12	1.03985e-07	5.50767e-11	1	1	0	1	1
group_8279	D-alanyl-D-alanine carboxypeptidase	7	0	0	141	100	100	inf	3.74234e-12	1.03985e-07	5.50767e-11	1	1	0	1	1
group_8281	hypothetical protein	7	0	0	141	100	100	inf	3.74234e-12	1.03985e-07	5.50767e-11	1	1	0	1	1
group_8287	hypothetical protein	7	0	0	141	100	100	inf	3.74234e-12	1.03985e-07	5.50767e-11	1	1	0	1	1
group_831	hypothetical protein	7	0	0	141	100	100	inf	3.74234e-12	1.03985e-07	5.50767e-11	1	1	0	1	1
group_8321	hypothetical protein	7	0	0	141	100	100	inf	3.74234e-12	1.03985e-07	5.50767e-11	1	1	0	1	1
group_8324	hypothetical protein	7	0	0	141	100	100	inf	3.74234e-12	1.03985e-07	5.50767e-11	1	1	0	1	1
group_8358	hypothetical protein	7	0	0	141	100	100	inf	3.74234e-12	1.03985e-07	5.50767e-11	1	1	0	1	1
group_8376	hypothetical protein	7	0	0	141	100	100	inf	3.74234e-12	1.03985e-07	5.50767e-11	1	1	0	1	1
group_8382	hypothetical protein	7	0	0	141	100	100	inf	3.74234e-12	1.03985e-07	5.50767e-11	1	1	0	1	1
group_8404	hypothetical protein	7	0	0	141	100	100	inf	3.74234e-12	1.03985e-07	5.50767e-11	1	1	0	1	1
group_8436	hypothetical protein	7	0	0	141	100	100	inf	3.74234e-12	1.03985e-07	5.50767e-11	1	1	0	1	1
group_8437	hypothetical protein	7	0	0	141	100	100	inf	3.74234e-12	1.03985e-07	5.50767e-11	1	1	0	1	1
group_8443	hypothetical protein	7	0	0	141	100	100	inf	3.74234e-12	1.03985e-07	5.50767e-11	1	1	0	1	1
group_8458	hypothetical protein	7	0	0	141	100	100	inf	3.74234e-12	1.03985e-07	5.50767e-11	1	1	0	1	1
group_8474	hypothetical protein	7	0	0	141	100	100	inf	3.74234e-12	1.03985e-07	5.50767e-11	1	1	0	1	1
group_8479	hypothetical protein	7	0	0	141	100	100	inf	3.74234e-12	1.03985e-07	5.50767e-11	1	1	0	1	1
group_8552	hypothetical protein	7	0	0	141	100	100	inf	3.74234e-12	1.03985e-07	5.50767e-11	1	1	0	1	1
group_856	hypothetical protein	7	0	0	141	100	100	inf	3.74234e-12	1.03985e-07	5.50767e-11	1	1	0	1	1
group_8588	Pyridoxal phosphate homeostasis protein	7	0	0	141	100	100	inf	3.74234e-12	1.03985e-07	5.50767e-11	1	1	0	1	1
group_8598	hypothetical protein	7	0	0	141	100	100	inf	3.74234e-12	1.03985e-07	5.50767e-11	1	1	0	1	1
group_8604	hypothetical protein	7	0	0	141	100	100	inf	3.74234e-12	1.03985e-07	5.50767e-11	1	1	0	1	1
group_8628	hypothetical protein	7	0	0	141	100	100	inf	3.74234e-12	1.03985e-07	5.50767e-11	1	1	0	1	1
group_8690	hypothetical protein	7	0	0	141	100	100	inf	3.74234e-12	1.03985e-07	5.50767e-11	1	1	0	1	1
group_8721	hypothetical protein	7	0	0	141	100	100	inf	3.74234e-12	1.03985e-07	5.50767e-11	1	1	0	1	1
group_8807	hypothetical protein	7	0	0	141	100	100	inf	3.74234e-12	1.03985e-07	5.50767e-11	1	1	0	1	1
group_883	hypothetical protein	7	0	0	141	100	100	inf	3.74234e-12	1.03985e-07	5.50767e-11	1	1	0	1	1
group_8875	hypothetical protein	7	0	0	141	100	100	inf	3.74234e-12	1.03985e-07	5.50767e-11	1	1	0	1	1
group_8876	hypothetical protein	7	0	0	141	100	100	inf	3.74234e-12	1.03985e-07	5.50767e-11	1	1	0	1	1
group_8940	hypothetical protein	7	0	0	141	100	100	inf	3.74234e-12	1.03985e-07	5.50767e-11	1	1	0	1	1
group_8953	hypothetical protein	7	0	0	141	100	100	inf	3.74234e-12	1.03985e-07	5.50767e-11	1	1	0	1	1
group_896	hypothetical protein	7	0	0	141	100	100	inf	3.74234e-12	1.03985e-07	5.50767e-11	1	1	0	1	1
group_8973	hypothetical protein	7	0	0	141	100	100	inf	3.74234e-12	1.03985e-07	5.50767e-11	1	1	0	1	1
group_8983	hypothetical protein	7	0	0	141	100	100	inf	3.74234e-12	1.03985e-07	5.50767e-11	1	1	0	1	1
group_8984	hypothetical protein	7	0	0	141	100	100	inf	3.74234e-12	1.03985e-07	5.50767e-11	1	1	0	1	1
group_8997	hypothetical protein	7	0	0	141	100	100	inf	3.74234e-12	1.03985e-07	5.50767e-11	1	1	0	1	1
group_9003	hypothetical protein	7	0	0	141	100	100	inf	3.74234e-12	1.03985e-07	5.50767e-11	1	1	0	1	1
group_9049	hypothetical protein	7	0	0	141	100	100	inf	3.74234e-12	1.03985e-07	5.50767e-11	1	1	0	1	1
group_9050	hypothetical protein	7	0	0	141	100	100	inf	3.74234e-12	1.03985e-07	5.50767e-11	1	1	0	1	1
group_907	hypothetical protein	7	0	0	141	100	100	inf	3.74234e-12	1.03985e-07	5.50767e-11	1	1	0	1	1
group_9166	hypothetical protein	7	0	0	141	100	100	inf	3.74234e-12	1.03985e-07	5.50767e-11	1	1	0	1	1
group_9181	Alpha-xylosidase BoGH31A	7	0	0	141	100	100	inf	3.74234e-12	1.03985e-07	5.50767e-11	1	1	0	1	1
group_9201	hypothetical protein	7	0	0	141	100	100	inf	3.74234e-12	1.03985e-07	5.50767e-11	1	1	0	1	1
group_9213	hypothetical protein	7	0	0	141	100	100	inf	3.74234e-12	1.03985e-07	5.50767e-11	1	1	0	1	1
group_9218	hypothetical protein	7	0	0	141	100	100	inf	3.74234e-12	1.03985e-07	5.50767e-11	1	1	0	1	1
group_9277	hypothetical protein	7	0	0	141	100	100	inf	3.74234e-12	1.03985e-07	5.50767e-11	1	1	0	1	1
group_9279	hypothetical protein	7	0	0	141	100	100	inf	3.74234e-12	1.03985e-07	5.50767e-11	1	1	0	1	1
group_929	hypothetical protein	7	0	0	141	100	100	inf	3.74234e-12	1.03985e-07	5.50767e-11	1	1	0	1	1
group_9297	hypothetical protein	7	0	0	141	100	100	inf	3.74234e-12	1.03985e-07	5.50767e-11	1	1	0	1	1
group_9353	Virulence protein	7	0	0	141	100	100	inf	3.74234e-12	1.03985e-07	5.50767e-11	1	1	0	1	1
group_9354	hypothetical protein	7	0	0	141	100	100	inf	3.74234e-12	1.03985e-07	5.50767e-11	1	1	0	1	1
group_9383	hypothetical protein	7	0	0	141	100	100	inf	3.74234e-12	1.03985e-07	5.50767e-11	1	1	0	1	1
group_9397	hypothetical protein	7	0	0	141	100	100	inf	3.74234e-12	1.03985e-07	5.50767e-11	1	1	0	1	1
group_9401	hypothetical protein	7	0	0	141	100	100	inf	3.74234e-12	1.03985e-07	5.50767e-11	1	1	0	1	1
group_9405	hypothetical protein	7	0	0	141	100	100	inf	3.74234e-12	1.03985e-07	5.50767e-11	1	1	0	1	1
group_9434	hypothetical protein	7	0	0	141	100	100	inf	3.74234e-12	1.03985e-07	5.50767e-11	1	1	0	1	1
group_9437	hypothetical protein	7	0	0	141	100	100	inf	3.74234e-12	1.03985e-07	5.50767e-11	1	1	0	1	1
group_948	hypothetical protein	7	0	0	141	100	100	inf	3.74234e-12	1.03985e-07	5.50767e-11	1	1	0	1	1
group_9484	hypothetical protein	7	0	0	141	100	100	inf	3.74234e-12	1.03985e-07	5.50767e-11	1	1	0	1	1
group_9486	hypothetical protein	7	0	0	141	100	100	inf	3.74234e-12	1.03985e-07	5.50767e-11	1	1	0	1	1
group_9493	hypothetical protein	7	0	0	141	100	100	inf	3.74234e-12	1.03985e-07	5.50767e-11	1	1	0	1	1
group_9496	hypothetical protein	7	0	0	141	100	100	inf	3.74234e-12	1.03985e-07	5.50767e-11	1	1	0	1	1
group_9539	hypothetical protein	7	0	0	141	100	100	inf	3.74234e-12	1.03985e-07	5.50767e-11	1	1	0	1	1
group_9547	hypothetical protein	7	0	0	141	100	100	inf	3.74234e-12	1.03985e-07	5.50767e-11	1	1	0	1	1
group_9553	hypothetical protein	7	0	0	141	100	100	inf	3.74234e-12	1.03985e-07	5.50767e-11	1	1	0	1	1
group_9560	hypothetical protein	7	0	0	141	100	100	inf	3.74234e-12	1.03985e-07	5.50767e-11	1	1	0	1	1
group_9591	hypothetical protein	7	0	0	141	100	100	inf	3.74234e-12	1.03985e-07	5.50767e-11	1	1	0	1	1
group_9659	hypothetical protein	7	0	0	141	100	100	inf	3.74234e-12	1.03985e-07	5.50767e-11	1	1	0	1	1
group_9693	hypothetical protein	7	0	0	141	100	100	inf	3.74234e-12	1.03985e-07	5.50767e-11	1	1	0	1	1
group_9700	hypothetical protein	7	0	0	141	100	100	inf	3.74234e-12	1.03985e-07	5.50767e-11	1	1	0	1	1
group_9702	hypothetical protein	7	0	0	141	100	100	inf	3.74234e-12	1.03985e-07	5.50767e-11	1	1	0	1	1
group_9735	hypothetical protein	7	0	0	141	100	100	inf	3.74234e-12	1.03985e-07	5.50767e-11	1	1	0	1	1
group_9751	hypothetical protein	7	0	0	141	100	100	inf	3.74234e-12	1.03985e-07	5.50767e-11	1	1	0	1	1
group_9757	hypothetical protein	7	0	0	141	100	100	inf	3.74234e-12	1.03985e-07	5.50767e-11	1	1	0	1	1
group_9774	Aminopeptidase S	7	0	0	141	100	100	inf	3.74234e-12	1.03985e-07	5.50767e-11	1	1	0	1	1
group_979	hypothetical protein	7	0	0	141	100	100	inf	3.74234e-12	1.03985e-07	5.50767e-11	1	1	0	1	1
group_9800	hypothetical protein	7	0	0	141	100	100	inf	3.74234e-12	1.03985e-07	5.50767e-11	1	1	0	1	1
group_9805	hypothetical protein	7	0	0	141	100	100	inf	3.74234e-12	1.03985e-07	5.50767e-11	1	1	0	1	1
group_9810	hypothetical protein	7	0	0	141	100	100	inf	3.74234e-12	1.03985e-07	5.50767e-11	1	1	0	1	1
group_9821	hypothetical protein	7	0	0	141	100	100	inf	3.74234e-12	1.03985e-07	5.50767e-11	1	1	0	1	1
group_9841	hypothetical protein	7	0	0	141	100	100	inf	3.74234e-12	1.03985e-07	5.50767e-11	1	1	0	1	1
group_9853	hypothetical protein	7	0	0	141	100	100	inf	3.74234e-12	1.03985e-07	5.50767e-11	1	1	0	1	1
group_9854	hypothetical protein	7	0	0	141	100	100	inf	3.74234e-12	1.03985e-07	5.50767e-11	1	1	0	1	1
group_9897	hypothetical protein	7	0	0	141	100	100	inf	3.74234e-12	1.03985e-07	5.50767e-11	1	1	0	1	1
group_9956	hypothetical protein	7	0	0	141	100	100	inf	3.74234e-12	1.03985e-07	5.50767e-11	1	1	0	1	1
guaB_1	Inosine-5'-monophosphate dehydrogenase	7	0	0	141	100	100	inf	3.74234e-12	1.03985e-07	5.50767e-11	1	1	0	1	1
hcpC	Putative beta-lactamase HcpC	7	0	0	141	100	100	inf	3.74234e-12	1.03985e-07	5.50767e-11	1	1	0	1	1
hemC	Porphobilinogen deaminase	7	0	0	141	100	100	inf	3.74234e-12	1.03985e-07	5.50767e-11	1	1	0	1	1
hemN_1	Oxygen-independent coproporphyrinogen III oxidase	7	0	0	141	100	100	inf	3.74234e-12	1.03985e-07	5.50767e-11	1	1	0	1	1
hemN_2	Oxygen-independent coproporphyrinogen-III oxidase-like protein	7	0	0	141	100	100	inf	3.74234e-12	1.03985e-07	5.50767e-11	1	1	0	1	1
hemS	Hemin transport protein HemS	7	0	0	141	100	100	inf	3.74234e-12	1.03985e-07	5.50767e-11	1	1	0	1	1
hepB	Heparin and heparin-sulfate lyase	7	0	0	141	100	100	inf	3.74234e-12	1.03985e-07	5.50767e-11	1	1	0	1	1
hin_1	DNA-invertase hin	7	0	0	141	100	100	inf	3.74234e-12	1.03985e-07	5.50767e-11	1	1	0	1	1
hisA	1-(5-phosphoribosyl)-5-[(5-phosphoribosylamino)methylideneamino] imidazole-4-carboxamide isomerase	7	0	0	141	100	100	inf	3.74234e-12	1.03985e-07	5.50767e-11	1	1	0	1	1
hisB	Histidine biosynthesis bifunctional protein HisB	7	0	0	141	100	100	inf	3.74234e-12	1.03985e-07	5.50767e-11	1	1	0	1	1
hisC	Histidinol-phosphate aminotransferase	7	0	0	141	100	100	inf	3.74234e-12	1.03985e-07	5.50767e-11	1	1	0	1	1
hisD	Histidinol dehydrogenase	7	0	0	141	100	100	inf	3.74234e-12	1.03985e-07	5.50767e-11	1	1	0	1	1
hisH	Imidazole glycerol phosphate synthase subunit HisH	7	0	0	141	100	100	inf	3.74234e-12	1.03985e-07	5.50767e-11	1	1	0	1	1
hisI	Phosphoribosyl-AMP cyclohydrolase	7	0	0	141	100	100	inf	3.74234e-12	1.03985e-07	5.50767e-11	1	1	0	1	1
hisS	Histidine--tRNA ligase	7	0	0	141	100	100	inf	3.74234e-12	1.03985e-07	5.50767e-11	1	1	0	1	1
hlyB	Alpha-hemolysin translocation ATP-binding protein HlyB	7	0	0	141	100	100	inf	3.74234e-12	1.03985e-07	5.50767e-11	1	1	0	1	1
hlyD_3	Hemolysin secretion protein D, chromosomal	7	0	0	141	100	100	inf	3.74234e-12	1.03985e-07	5.50767e-11	1	1	0	1	1
hmuU_1	Hemin transport system permease protein HmuU	7	0	0	141	100	100	inf	3.74234e-12	1.03985e-07	5.50767e-11	1	1	0	1	1
hmuU_2	Hemin transport system permease protein HmuU	7	0	0	141	100	100	inf	3.74234e-12	1.03985e-07	5.50767e-11	1	1	0	1	1
hpaIIM	Modification methylase HpaII	7	0	0	141	100	100	inf	3.74234e-12	1.03985e-07	5.50767e-11	1	1	0	1	1
hsaD_3	4,5:9,10-diseco-3-hydroxy-5,9,17-trioxoandrosta-1(10),2-diene-4-oate hydrolase	7	0	0	141	100	100	inf	3.74234e-12	1.03985e-07	5.50767e-11	1	1	0	1	1
hsrA_2	putative transport protein HsrA	7	0	0	141	100	100	inf	3.74234e-12	1.03985e-07	5.50767e-11	1	1	0	1	1
hutH	Histidine ammonia-lyase	7	0	0	141	100	100	inf	3.74234e-12	1.03985e-07	5.50767e-11	1	1	0	1	1
hxlR_2	HTH-type transcriptional activator HxlR	7	0	0	141	100	100	inf	3.74234e-12	1.03985e-07	5.50767e-11	1	1	0	1	1
iaaA_1	Isoaspartyl peptidase	7	0	0	141	100	100	inf	3.74234e-12	1.03985e-07	5.50767e-11	1	1	0	1	1
iaaA_2	Isoaspartyl peptidase	7	0	0	141	100	100	inf	3.74234e-12	1.03985e-07	5.50767e-11	1	1	0	1	1
idi	Isopentenyl-diphosphate Delta-isomerase	7	0	0	141	100	100	inf	3.74234e-12	1.03985e-07	5.50767e-11	1	1	0	1	1
ilvB	Acetolactate synthase large subunit	7	0	0	141	100	100	inf	3.74234e-12	1.03985e-07	5.50767e-11	1	1	0	1	1
ilvD	Dihydroxy-acid dehydratase	7	0	0	141	100	100	inf	3.74234e-12	1.03985e-07	5.50767e-11	1	1	0	1	1
iolS	Aldo-keto reductase IolS	7	0	0	141	100	100	inf	3.74234e-12	1.03985e-07	5.50767e-11	1	1	0	1	1
iphP	Tyrosine-protein phosphatase	7	0	0	141	100	100	inf	3.74234e-12	1.03985e-07	5.50767e-11	1	1	0	1	1
iucC	Aerobactin synthase	7	0	0	141	100	100	inf	3.74234e-12	1.03985e-07	5.50767e-11	1	1	0	1	1
iucD	L-lysine N6-monooxygenase	7	0	0	141	100	100	inf	3.74234e-12	1.03985e-07	5.50767e-11	1	1	0	1	1
iutA_1	Ferric aerobactin receptor	7	0	0	141	100	100	inf	3.74234e-12	1.03985e-07	5.50767e-11	1	1	0	1	1
iutA_2	Ferric aerobactin receptor	7	0	0	141	100	100	inf	3.74234e-12	1.03985e-07	5.50767e-11	1	1	0	1	1
kdgA_1	KHG/KDPG aldolase	7	0	0	141	100	100	inf	3.74234e-12	1.03985e-07	5.50767e-11	1	1	0	1	1
kdgA_2	KHG/KDPG aldolase	7	0	0	141	100	100	inf	3.74234e-12	1.03985e-07	5.50767e-11	1	1	0	1	1
kdgK_1	2-dehydro-3-deoxygluconokinase	7	0	0	141	100	100	inf	3.74234e-12	1.03985e-07	5.50767e-11	1	1	0	1	1
kdgK_2	2-dehydro-3-deoxygluconokinase	7	0	0	141	100	100	inf	3.74234e-12	1.03985e-07	5.50767e-11	1	1	0	1	1
kduI	4-deoxy-L-threo-5-hexosulose-uronate ketol-isomerase	7	0	0	141	100	100	inf	3.74234e-12	1.03985e-07	5.50767e-11	1	1	0	1	1
kefF	Glutathione-regulated potassium-efflux system ancillary protein KefF	7	0	0	141	100	100	inf	3.74234e-12	1.03985e-07	5.50767e-11	1	1	0	1	1
kfoC	Chondroitin synthase	7	0	0	141	100	100	inf	3.74234e-12	1.03985e-07	5.50767e-11	1	1	0	1	1
kinB	Alginate biosynthesis sensor protein KinB	7	0	0	141	100	100	inf	3.74234e-12	1.03985e-07	5.50767e-11	1	1	0	1	1
kmo	Kynurenine 3-monooxygenase	7	0	0	141	100	100	inf	3.74234e-12	1.03985e-07	5.50767e-11	1	1	0	1	1
kptA	RNA 2'-phosphotransferase	7	0	0	141	100	100	inf	3.74234e-12	1.03985e-07	5.50767e-11	1	1	0	1	1
lacZ_1	Beta-galactosidase	7	0	0	141	100	100	inf	3.74234e-12	1.03985e-07	5.50767e-11	1	1	0	1	1
lacZ_2	Beta-galactosidase	7	0	0	141	100	100	inf	3.74234e-12	1.03985e-07	5.50767e-11	1	1	0	1	1
lagD_2	Lactococcin-G-processing and transport ATP-binding protein LagD	7	0	0	141	100	100	inf	3.74234e-12	1.03985e-07	5.50767e-11	1	1	0	1	1
leuD	3-isopropylmalate dehydratase small subunit	7	0	0	141	100	100	inf	3.74234e-12	1.03985e-07	5.50767e-11	1	1	0	1	1
leuS	Leucine--tRNA ligase	7	0	0	141	100	100	inf	3.74234e-12	1.03985e-07	5.50767e-11	1	1	0	1	1
liaS	Sensor histidine kinase LiaS	7	0	0	141	100	100	inf	3.74234e-12	1.03985e-07	5.50767e-11	1	1	0	1	1
limB_1	Limonene 1,2-monooxygenase	7	0	0	141	100	100	inf	3.74234e-12	1.03985e-07	5.50767e-11	1	1	0	1	1
limB_3	Limonene 1,2-monooxygenase	7	0	0	141	100	100	inf	3.74234e-12	1.03985e-07	5.50767e-11	1	1	0	1	1
lipB	Octanoyltransferase	7	0	0	141	100	100	inf	3.74234e-12	1.03985e-07	5.50767e-11	1	1	0	1	1
lnt	Apolipoprotein N-acyltransferase	7	0	0	141	100	100	inf	3.74234e-12	1.03985e-07	5.50767e-11	1	1	0	1	1
lolE_1	Lipoprotein-releasing system transmembrane protein LolE	7	0	0	141	100	100	inf	3.74234e-12	1.03985e-07	5.50767e-11	1	1	0	1	1
lpqL	putative lipoprotein aminopeptidase LpqL	7	0	0	141	100	100	inf	3.74234e-12	1.03985e-07	5.50767e-11	1	1	0	1	1
lpxG_2	UDP-2,3-diacylglucosamine pyrophosphatase LpxG	7	0	0	141	100	100	inf	3.74234e-12	1.03985e-07	5.50767e-11	1	1	0	1	1
ltaA	L-allo-threonine aldolase	7	0	0	141	100	100	inf	3.74234e-12	1.03985e-07	5.50767e-11	1	1	0	1	1
ltaE	Low specificity L-threonine aldolase	7	0	0	141	100	100	inf	3.74234e-12	1.03985e-07	5.50767e-11	1	1	0	1	1
ltxB	Leukotoxin export ATP-binding protein LtxB	7	0	0	141	100	100	inf	3.74234e-12	1.03985e-07	5.50767e-11	1	1	0	1	1
lutB	Lactate utilization protein B	7	0	0	141	100	100	inf	3.74234e-12	1.03985e-07	5.50767e-11	1	1	0	1	1
lutC	Lactate utilization protein C	7	0	0	141	100	100	inf	3.74234e-12	1.03985e-07	5.50767e-11	1	1	0	1	1
lutR	HTH-type transcriptional regulator LutR	7	0	0	141	100	100	inf	3.74234e-12	1.03985e-07	5.50767e-11	1	1	0	1	1
luxQ	Autoinducer 2 sensor kinase/phosphatase LuxQ	7	0	0	141	100	100	inf	3.74234e-12	1.03985e-07	5.50767e-11	1	1	0	1	1
lysC_1	Lysine-sensitive aspartokinase 3	7	0	0	141	100	100	inf	3.74234e-12	1.03985e-07	5.50767e-11	1	1	0	1	1
macA_1	Macrolide export protein MacA	7	0	0	141	100	100	inf	3.74234e-12	1.03985e-07	5.50767e-11	1	1	0	1	1
macB_4	Macrolide export ATP-binding/permease protein MacB	7	0	0	141	100	100	inf	3.74234e-12	1.03985e-07	5.50767e-11	1	1	0	1	1
macB_5	Macrolide export ATP-binding/permease protein MacB	7	0	0	141	100	100	inf	3.74234e-12	1.03985e-07	5.50767e-11	1	1	0	1	1
macB_6	Macrolide export ATP-binding/permease protein MacB	7	0	0	141	100	100	inf	3.74234e-12	1.03985e-07	5.50767e-11	1	1	0	1	1
macB_7	Macrolide export ATP-binding/permease protein MacB	7	0	0	141	100	100	inf	3.74234e-12	1.03985e-07	5.50767e-11	1	1	0	1	1
malQ	4-alpha-glucanotransferase	7	0	0	141	100	100	inf	3.74234e-12	1.03985e-07	5.50767e-11	1	1	0	1	1
manA	Mannose-6-phosphate isomerase ManA	7	0	0	141	100	100	inf	3.74234e-12	1.03985e-07	5.50767e-11	1	1	0	1	1
mapB	Methionine aminopeptidase 2	7	0	0	141	100	100	inf	3.74234e-12	1.03985e-07	5.50767e-11	1	1	0	1	1
mazG	Nucleoside triphosphate pyrophosphohydrolase	7	0	0	141	100	100	inf	3.74234e-12	1.03985e-07	5.50767e-11	1	1	0	1	1
mccF	Microcin C7 self-immunity protein MccF	7	0	0	141	100	100	inf	3.74234e-12	1.03985e-07	5.50767e-11	1	1	0	1	1
mepA_1	Multidrug export protein MepA	7	0	0	141	100	100	inf	3.74234e-12	1.03985e-07	5.50767e-11	1	1	0	1	1
mepA_2	Multidrug/solvent efflux pump periplasmic linker protein MepA	7	0	0	141	100	100	inf	3.74234e-12	1.03985e-07	5.50767e-11	1	1	0	1	1
mepM_1	Murein DD-endopeptidase MepM	7	0	0	141	100	100	inf	3.74234e-12	1.03985e-07	5.50767e-11	1	1	0	1	1
mepM_2	Murein DD-endopeptidase MepM	7	0	0	141	100	100	inf	3.74234e-12	1.03985e-07	5.50767e-11	1	1	0	1	1
mepS_1	Murein DD-endopeptidase MepS/Murein LD-carboxypeptidase	7	0	0	141	100	100	inf	3.74234e-12	1.03985e-07	5.50767e-11	1	1	0	1	1
metH_2	Methionine synthase	7	0	0	141	100	100	inf	3.74234e-12	1.03985e-07	5.50767e-11	1	1	0	1	1
metXA	Homoserine O-acetyltransferase	7	0	0	141	100	100	inf	3.74234e-12	1.03985e-07	5.50767e-11	1	1	0	1	1
mfpA	Pentapeptide repeat protein MfpA	7	0	0	141	100	100	inf	3.74234e-12	1.03985e-07	5.50767e-11	1	1	0	1	1
miaA	tRNA dimethylallyltransferase	7	0	0	141	100	100	inf	3.74234e-12	1.03985e-07	5.50767e-11	1	1	0	1	1
miaB	tRNA-2-methylthio-N(6)-dimethylallyladenosine synthase	7	0	0	141	100	100	inf	3.74234e-12	1.03985e-07	5.50767e-11	1	1	0	1	1
mleN	Malate-2H(+)/Na(+)-lactate antiporter	7	0	0	141	100	100	inf	3.74234e-12	1.03985e-07	5.50767e-11	1	1	0	1	1
mmsA	Methylmalonate-semialdehyde dehydrogenase [acylating]	7	0	0	141	100	100	inf	3.74234e-12	1.03985e-07	5.50767e-11	1	1	0	1	1
mmsB	3-hydroxyisobutyrate dehydrogenase	7	0	0	141	100	100	inf	3.74234e-12	1.03985e-07	5.50767e-11	1	1	0	1	1
mnmC_1	tRNA 5-methylaminomethyl-2-thiouridine biosynthesis bifunctional protein MnmC	7	0	0	141	100	100	inf	3.74234e-12	1.03985e-07	5.50767e-11	1	1	0	1	1
mnmC_2	tRNA 5-methylaminomethyl-2-thiouridine biosynthesis bifunctional protein MnmC	7	0	0	141	100	100	inf	3.74234e-12	1.03985e-07	5.50767e-11	1	1	0	1	1
mntH	Divalent metal cation transporter MntH	7	0	0	141	100	100	inf	3.74234e-12	1.03985e-07	5.50767e-11	1	1	0	1	1
moaA1	GTP 3',8-cyclase 1	7	0	0	141	100	100	inf	3.74234e-12	1.03985e-07	5.50767e-11	1	1	0	1	1
moaC	Cyclic pyranopterin monophosphate synthase	7	0	0	141	100	100	inf	3.74234e-12	1.03985e-07	5.50767e-11	1	1	0	1	1
moaD	Molybdopterin synthase sulfur carrier subunit	7	0	0	141	100	100	inf	3.74234e-12	1.03985e-07	5.50767e-11	1	1	0	1	1
moaE	Molybdopterin synthase catalytic subunit	7	0	0	141	100	100	inf	3.74234e-12	1.03985e-07	5.50767e-11	1	1	0	1	1
mobA	Molybdenum cofactor guanylyltransferase	7	0	0	141	100	100	inf	3.74234e-12	1.03985e-07	5.50767e-11	1	1	0	1	1
moeA	Molybdopterin molybdenumtransferase	7	0	0	141	100	100	inf	3.74234e-12	1.03985e-07	5.50767e-11	1	1	0	1	1
moeZ_1	putative adenylyltransferase/sulfurtransferase MoeZ	7	0	0	141	100	100	inf	3.74234e-12	1.03985e-07	5.50767e-11	1	1	0	1	1
mro	Aldose 1-epimerase	7	0	0	141	100	100	inf	3.74234e-12	1.03985e-07	5.50767e-11	1	1	0	1	1
mshA_1	D-inositol 3-phosphate glycosyltransferase	7	0	0	141	100	100	inf	3.74234e-12	1.03985e-07	5.50767e-11	1	1	0	1	1
mshA_2	D-inositol-3-phosphate glycosyltransferase	7	0	0	141	100	100	inf	3.74234e-12	1.03985e-07	5.50767e-11	1	1	0	1	1
mshD_1	Mycothiol acetyltransferase	7	0	0	141	100	100	inf	3.74234e-12	1.03985e-07	5.50767e-11	1	1	0	1	1
mshD_2	Mycothiol acetyltransferase	7	0	0	141	100	100	inf	3.74234e-12	1.03985e-07	5.50767e-11	1	1	0	1	1
msrAB	Peptide methionine sulfoxide reductase MsrA/MsrB	7	0	0	141	100	100	inf	3.74234e-12	1.03985e-07	5.50767e-11	1	1	0	1	1
msrB_1	Peptide methionine sulfoxide reductase MsrB	7	0	0	141	100	100	inf	3.74234e-12	1.03985e-07	5.50767e-11	1	1	0	1	1
msrB_2	Peptide methionine sulfoxide reductase MsrB	7	0	0	141	100	100	inf	3.74234e-12	1.03985e-07	5.50767e-11	1	1	0	1	1
mtnN	5'-methylthioadenosine/S-adenosylhomocysteine nucleosidase	7	0	0	141	100	100	inf	3.74234e-12	1.03985e-07	5.50767e-11	1	1	0	1	1
murE	UDP-N-acetylmuramoyl-L-alanyl-D-glutamate--2,6-diaminopimelate ligase	7	0	0	141	100	100	inf	3.74234e-12	1.03985e-07	5.50767e-11	1	1	0	1	1
murF	UDP-N-acetylmuramoyl-tripeptide--D-alanyl-D-alanine ligase	7	0	0	141	100	100	inf	3.74234e-12	1.03985e-07	5.50767e-11	1	1	0	1	1
murG	UDP-N-acetylglucosamine--N-acetylmuramyl-(pentapeptide) pyrophosphoryl-undecaprenol N-acetylglucosamine transferase	7	0	0	141	100	100	inf	3.74234e-12	1.03985e-07	5.50767e-11	1	1	0	1	1
mutS_2	DNA mismatch repair protein MutS	7	0	0	141	100	100	inf	3.74234e-12	1.03985e-07	5.50767e-11	1	1	0	1	1
mutS2_1	Endonuclease MutS2	7	0	0	141	100	100	inf	3.74234e-12	1.03985e-07	5.50767e-11	1	1	0	1	1
mutS2_3	Endonuclease MutS2	7	0	0	141	100	100	inf	3.74234e-12	1.03985e-07	5.50767e-11	1	1	0	1	1
mutY	Adenine DNA glycosylase	7	0	0	141	100	100	inf	3.74234e-12	1.03985e-07	5.50767e-11	1	1	0	1	1
mvaS	Hydroxymethylglutaryl-CoA synthase	7	0	0	141	100	100	inf	3.74234e-12	1.03985e-07	5.50767e-11	1	1	0	1	1
nadD	Nicotinate-nucleotide adenylyltransferase	7	0	0	141	100	100	inf	3.74234e-12	1.03985e-07	5.50767e-11	1	1	0	1	1
natA_1	ABC transporter ATP-binding protein NatA	7	0	0	141	100	100	inf	3.74234e-12	1.03985e-07	5.50767e-11	1	1	0	1	1
natR_2	Transcriptional regulatory protein NatR	7	0	0	141	100	100	inf	3.74234e-12	1.03985e-07	5.50767e-11	1	1	0	1	1
nedA	Sialidase	7	0	0	141	100	100	inf	3.74234e-12	1.03985e-07	5.50767e-11	1	1	0	1	1
nemA	N-ethylmaleimide reductase	7	0	0	141	100	100	inf	3.74234e-12	1.03985e-07	5.50767e-11	1	1	0	1	1
nfr1	NADH-dependent flavin reductase subunit 1	7	0	0	141	100	100	inf	3.74234e-12	1.03985e-07	5.50767e-11	1	1	0	1	1
ngl	Peptide-N(4)-(N-acetyl-beta-D-glucosaminyl)asparagine amidase F	7	0	0	141	100	100	inf	3.74234e-12	1.03985e-07	5.50767e-11	1	1	0	1	1
nhaA	Na(+)/H(+) antiporter NhaA	7	0	0	141	100	100	inf	3.74234e-12	1.03985e-07	5.50767e-11	1	1	0	1	1
nicR	HTH-type transcriptional repressor NicR	7	0	0	141	100	100	inf	3.74234e-12	1.03985e-07	5.50767e-11	1	1	0	1	1
nimR_2	HTH-type transcriptional regulator NimR	7	0	0	141	100	100	inf	3.74234e-12	1.03985e-07	5.50767e-11	1	1	0	1	1
nisB_1	Nisin biosynthesis protein NisB	7	0	0	141	100	100	inf	3.74234e-12	1.03985e-07	5.50767e-11	1	1	0	1	1
nisB_2	Nisin biosynthesis protein NisB	7	0	0	141	100	100	inf	3.74234e-12	1.03985e-07	5.50767e-11	1	1	0	1	1
nlhH_2	Carboxylesterase NlhH	7	0	0	141	100	100	inf	3.74234e-12	1.03985e-07	5.50767e-11	1	1	0	1	1
nnr	Bifunctional NAD(P)H-hydrate repair enzyme Nnr	7	0	0	141	100	100	inf	3.74234e-12	1.03985e-07	5.50767e-11	1	1	0	1	1
noeI	2-O-methyltransferase NoeI	7	0	0	141	100	100	inf	3.74234e-12	1.03985e-07	5.50767e-11	1	1	0	1	1
norG_2	HTH-type transcriptional regulator NorG	7	0	0	141	100	100	inf	3.74234e-12	1.03985e-07	5.50767e-11	1	1	0	1	1
nreC_1	Oxygen regulatory protein NreC	7	0	0	141	100	100	inf	3.74234e-12	1.03985e-07	5.50767e-11	1	1	0	1	1
nreC_2	Oxygen regulatory protein NreC	7	0	0	141	100	100	inf	3.74234e-12	1.03985e-07	5.50767e-11	1	1	0	1	1
nth	Endonuclease III	7	0	0	141	100	100	inf	3.74234e-12	1.03985e-07	5.50767e-11	1	1	0	1	1
nucA	Nuclease	7	0	0	141	100	100	inf	3.74234e-12	1.03985e-07	5.50767e-11	1	1	0	1	1
nusB	Transcription antitermination protein NusB	7	0	0	141	100	100	inf	3.74234e-12	1.03985e-07	5.50767e-11	1	1	0	1	1
nylB	6-aminohexanoate-dimer hydrolase	7	0	0	141	100	100	inf	3.74234e-12	1.03985e-07	5.50767e-11	1	1	0	1	1
nylB'	6-aminohexanoate-dimer hydrolase	7	0	0	141	100	100	inf	3.74234e-12	1.03985e-07	5.50767e-11	1	1	0	1	1
oar_1	Protein oar	7	0	0	141	100	100	inf	3.74234e-12	1.03985e-07	5.50767e-11	1	1	0	1	1
oatA_1	O-acetyltransferase OatA	7	0	0	141	100	100	inf	3.74234e-12	1.03985e-07	5.50767e-11	1	1	0	1	1
oatA_2	O-acetyltransferase OatA	7	0	0	141	100	100	inf	3.74234e-12	1.03985e-07	5.50767e-11	1	1	0	1	1
ogt	Methylated-DNA--protein-cysteine methyltransferase	7	0	0	141	100	100	inf	3.74234e-12	1.03985e-07	5.50767e-11	1	1	0	1	1
ohrR	Organic hydroperoxide resistance transcriptional regulator	7	0	0	141	100	100	inf	3.74234e-12	1.03985e-07	5.50767e-11	1	1	0	1	1
oprF_1	Outer membrane porin F	7	0	0	141	100	100	inf	3.74234e-12	1.03985e-07	5.50767e-11	1	1	0	1	1
oprF_2	Outer membrane porin F	7	0	0	141	100	100	inf	3.74234e-12	1.03985e-07	5.50767e-11	1	1	0	1	1
oprM_4	Outer membrane protein OprM	7	0	0	141	100	100	inf	3.74234e-12	1.03985e-07	5.50767e-11	1	1	0	1	1
oprM_5	Outer membrane protein OprM	7	0	0	141	100	100	inf	3.74234e-12	1.03985e-07	5.50767e-11	1	1	0	1	1
osmC	Peroxiredoxin OsmC	7	0	0	141	100	100	inf	3.74234e-12	1.03985e-07	5.50767e-11	1	1	0	1	1
paaC	1,2-phenylacetyl-CoA epoxidase, subunit C	7	0	0	141	100	100	inf	3.74234e-12	1.03985e-07	5.50767e-11	1	1	0	1	1
paaE_1	1,2-phenylacetyl-CoA epoxidase, subunit E	7	0	0	141	100	100	inf	3.74234e-12	1.03985e-07	5.50767e-11	1	1	0	1	1
paaH	3-hydroxyadipyl-CoA dehydrogenase	7	0	0	141	100	100	inf	3.74234e-12	1.03985e-07	5.50767e-11	1	1	0	1	1
pabA	Aminodeoxychorismate synthase component 2	7	0	0	141	100	100	inf	3.74234e-12	1.03985e-07	5.50767e-11	1	1	0	1	1
pabB	Aminodeoxychorismate synthase component 1	7	0	0	141	100	100	inf	3.74234e-12	1.03985e-07	5.50767e-11	1	1	0	1	1
pafC	Protein PafC	7	0	0	141	100	100	inf	3.74234e-12	1.03985e-07	5.50767e-11	1	1	0	1	1
paiB	Protease synthase and sporulation protein PAI 2	7	0	0	141	100	100	inf	3.74234e-12	1.03985e-07	5.50767e-11	1	1	0	1	1
parD1	Antitoxin ParD1	7	0	0	141	100	100	inf	3.74234e-12	1.03985e-07	5.50767e-11	1	1	0	1	1
parE1	Toxin ParE1	7	0	0	141	100	100	inf	3.74234e-12	1.03985e-07	5.50767e-11	1	1	0	1	1
pbpE_2	Penicillin-binding protein 4*	7	0	0	141	100	100	inf	3.74234e-12	1.03985e-07	5.50767e-11	1	1	0	1	1
pbpE_6	Penicillin-binding protein 4*	7	0	0	141	100	100	inf	3.74234e-12	1.03985e-07	5.50767e-11	1	1	0	1	1
pbpE_8	Penicillin-binding protein 4*	7	0	0	141	100	100	inf	3.74234e-12	1.03985e-07	5.50767e-11	1	1	0	1	1
pcaF	Beta-ketoadipyl-CoA thiolase	7	0	0	141	100	100	inf	3.74234e-12	1.03985e-07	5.50767e-11	1	1	0	1	1
pchR_1	Regulatory protein PchR	7	0	0	141	100	100	inf	3.74234e-12	1.03985e-07	5.50767e-11	1	1	0	1	1
pchR_3	Regulatory protein PchR	7	0	0	141	100	100	inf	3.74234e-12	1.03985e-07	5.50767e-11	1	1	0	1	1
pdhC_1	Dihydrolipoyllysine-residue acetyltransferase component of pyruvate dehydrogenase complex	7	0	0	141	100	100	inf	3.74234e-12	1.03985e-07	5.50767e-11	1	1	0	1	1
pdxA	4-hydroxythreonine-4-phosphate dehydrogenase	7	0	0	141	100	100	inf	3.74234e-12	1.03985e-07	5.50767e-11	1	1	0	1	1
pdxH_1	Pyridoxine/pyridoxamine 5'-phosphate oxidase	7	0	0	141	100	100	inf	3.74234e-12	1.03985e-07	5.50767e-11	1	1	0	1	1
pdxH_2	Pyridoxine/pyridoxamine 5'-phosphate oxidase	7	0	0	141	100	100	inf	3.74234e-12	1.03985e-07	5.50767e-11	1	1	0	1	1
pepA	Cytosol aminopeptidase	7	0	0	141	100	100	inf	3.74234e-12	1.03985e-07	5.50767e-11	1	1	0	1	1
pepD	Cytosol non-specific dipeptidase	7	0	0	141	100	100	inf	3.74234e-12	1.03985e-07	5.50767e-11	1	1	0	1	1
pepN_3	Aminopeptidase N	7	0	0	141	100	100	inf	3.74234e-12	1.03985e-07	5.50767e-11	1	1	0	1	1
pepN_4	Aminopeptidase N	7	0	0	141	100	100	inf	3.74234e-12	1.03985e-07	5.50767e-11	1	1	0	1	1
pepP	Xaa-Pro aminopeptidase	7	0	0	141	100	100	inf	3.74234e-12	1.03985e-07	5.50767e-11	1	1	0	1	1
per1_1	Extended-spectrum beta-lactamase PER-1	7	0	0	141	100	100	inf	3.74234e-12	1.03985e-07	5.50767e-11	1	1	0	1	1
per1_2	Extended-spectrum beta-lactamase PER-1	7	0	0	141	100	100	inf	3.74234e-12	1.03985e-07	5.50767e-11	1	1	0	1	1
per1_3	Extended-spectrum beta-lactamase PER-1	7	0	0	141	100	100	inf	3.74234e-12	1.03985e-07	5.50767e-11	1	1	0	1	1
pfeA_2	Ferric enterobactin receptor	7	0	0	141	100	100	inf	3.74234e-12	1.03985e-07	5.50767e-11	1	1	0	1	1
pfeA_3	Ferric enterobactin receptor	7	0	0	141	100	100	inf	3.74234e-12	1.03985e-07	5.50767e-11	1	1	0	1	1
pgcA	Phosphoglucomutase	7	0	0	141	100	100	inf	3.74234e-12	1.03985e-07	5.50767e-11	1	1	0	1	1
pgl_1	6-phosphogluconolactonase	7	0	0	141	100	100	inf	3.74234e-12	1.03985e-07	5.50767e-11	1	1	0	1	1
pgl_2	6-phosphogluconolactonase	7	0	0	141	100	100	inf	3.74234e-12	1.03985e-07	5.50767e-11	1	1	0	1	1
pglJ	N-acetylgalactosamine-N,N'-diacetylbacillosaminyl-diphospho-undecaprenol 4-alpha-N-acetylgalactosaminyltransferase	7	0	0	141	100	100	inf	3.74234e-12	1.03985e-07	5.50767e-11	1	1	0	1	1
pheA	P-protein	7	0	0	141	100	100	inf	3.74234e-12	1.03985e-07	5.50767e-11	1	1	0	1	1
pheS_2	Phenylalanine--tRNA ligase alpha subunit	7	0	0	141	100	100	inf	3.74234e-12	1.03985e-07	5.50767e-11	1	1	0	1	1
phnX	Phosphonoacetaldehyde hydrolase	7	0	0	141	100	100	inf	3.74234e-12	1.03985e-07	5.50767e-11	1	1	0	1	1
phoA	Alkaline phosphatase 4	7	0	0	141	100	100	inf	3.74234e-12	1.03985e-07	5.50767e-11	1	1	0	1	1
phoP	Alkaline phosphatase synthesis transcriptional regulatory protein PhoP	7	0	0	141	100	100	inf	3.74234e-12	1.03985e-07	5.50767e-11	1	1	0	1	1
phrA	Deoxyribodipyrimidine photo-lyase	7	0	0	141	100	100	inf	3.74234e-12	1.03985e-07	5.50767e-11	1	1	0	1	1
phy	3-phytase	7	0	0	141	100	100	inf	3.74234e-12	1.03985e-07	5.50767e-11	1	1	0	1	1
pip_1	Proline iminopeptidase	7	0	0	141	100	100	inf	3.74234e-12	1.03985e-07	5.50767e-11	1	1	0	1	1
pkn1_1	Serine/threonine-protein kinase pkn1	7	0	0	141	100	100	inf	3.74234e-12	1.03985e-07	5.50767e-11	1	1	0	1	1
pkn1_2	Serine/threonine-protein kinase pkn1	7	0	0	141	100	100	inf	3.74234e-12	1.03985e-07	5.50767e-11	1	1	0	1	1
pkn1_3	Serine/threonine-protein kinase pkn1	7	0	0	141	100	100	inf	3.74234e-12	1.03985e-07	5.50767e-11	1	1	0	1	1
plc	1-phosphatidylinositol phosphodiesterase	7	0	0	141	100	100	inf	3.74234e-12	1.03985e-07	5.50767e-11	1	1	0	1	1
plcN	Non-hemolytic phospholipase C	7	0	0	141	100	100	inf	3.74234e-12	1.03985e-07	5.50767e-11	1	1	0	1	1
pnbA	Para-nitrobenzyl esterase	7	0	0	141	100	100	inf	3.74234e-12	1.03985e-07	5.50767e-11	1	1	0	1	1
pncA	Nicotinamidase	7	0	0	141	100	100	inf	3.74234e-12	1.03985e-07	5.50767e-11	1	1	0	1	1
pncC	Nicotinamide-nucleotide amidohydrolase PncC	7	0	0	141	100	100	inf	3.74234e-12	1.03985e-07	5.50767e-11	1	1	0	1	1
pnuC_1	Nicotinamide riboside transporter PnuC	7	0	0	141	100	100	inf	3.74234e-12	1.03985e-07	5.50767e-11	1	1	0	1	1
pnuC_2	Nicotinamide riboside transporter PnuC	7	0	0	141	100	100	inf	3.74234e-12	1.03985e-07	5.50767e-11	1	1	0	1	1
polA	DNA polymerase I	7	0	0	141	100	100	inf	3.74234e-12	1.03985e-07	5.50767e-11	1	1	0	1	1
por	Polyol:NADP oxidoreductase	7	0	0	141	100	100	inf	3.74234e-12	1.03985e-07	5.50767e-11	1	1	0	1	1
poxB	Pyruvate dehydrogenase [ubiquinone]	7	0	0	141	100	100	inf	3.74234e-12	1.03985e-07	5.50767e-11	1	1	0	1	1
ppaX	Pyrophosphatase PpaX	7	0	0	141	100	100	inf	3.74234e-12	1.03985e-07	5.50767e-11	1	1	0	1	1
ppc	Phosphoenolpyruvate carboxylase	7	0	0	141	100	100	inf	3.74234e-12	1.03985e-07	5.50767e-11	1	1	0	1	1
pqqB	Coenzyme PQQ synthesis protein B	7	0	0	141	100	100	inf	3.74234e-12	1.03985e-07	5.50767e-11	1	1	0	1	1
pre	Plasmid recombination enzyme	7	0	0	141	100	100	inf	3.74234e-12	1.03985e-07	5.50767e-11	1	1	0	1	1
prfB_1	Peptide chain release factor RF2	7	0	0	141	100	100	inf	3.74234e-12	1.03985e-07	5.50767e-11	1	1	0	1	1
prlC	Oligopeptidase A	7	0	0	141	100	100	inf	3.74234e-12	1.03985e-07	5.50767e-11	1	1	0	1	1
prmC	Release factor glutamine methyltransferase	7	0	0	141	100	100	inf	3.74234e-12	1.03985e-07	5.50767e-11	1	1	0	1	1
proC_1	Pyrroline-5-carboxylate reductase	7	0	0	141	100	100	inf	3.74234e-12	1.03985e-07	5.50767e-11	1	1	0	1	1
pspE_1	Thiosulfate sulfurtransferase PspE	7	0	0	141	100	100	inf	3.74234e-12	1.03985e-07	5.50767e-11	1	1	0	1	1
pspE_2	Thiosulfate sulfurtransferase PspE	7	0	0	141	100	100	inf	3.74234e-12	1.03985e-07	5.50767e-11	1	1	0	1	1
ptpA_3	Prolyl tripeptidyl peptidase	7	0	0	141	100	100	inf	3.74234e-12	1.03985e-07	5.50767e-11	1	1	0	1	1
ptrB	Protease 2	7	0	0	141	100	100	inf	3.74234e-12	1.03985e-07	5.50767e-11	1	1	0	1	1
pupA_1	Ferric-pseudobactin 358 receptor	7	0	0	141	100	100	inf	3.74234e-12	1.03985e-07	5.50767e-11	1	1	0	1	1
pupA_3	Ferric-pseudobactin 358 receptor	7	0	0	141	100	100	inf	3.74234e-12	1.03985e-07	5.50767e-11	1	1	0	1	1
purK	N5-carboxyaminoimidazole ribonucleotide synthase	7	0	0	141	100	100	inf	3.74234e-12	1.03985e-07	5.50767e-11	1	1	0	1	1
purL	Phosphoribosylformylglycinamidine synthase	7	0	0	141	100	100	inf	3.74234e-12	1.03985e-07	5.50767e-11	1	1	0	1	1
puuB	Gamma-glutamylputrescine oxidoreductase	7	0	0	141	100	100	inf	3.74234e-12	1.03985e-07	5.50767e-11	1	1	0	1	1
pytH	Pyrethroid hydrolase	7	0	0	141	100	100	inf	3.74234e-12	1.03985e-07	5.50767e-11	1	1	0	1	1
qrcA	Menaquinone reductase, multiheme cytochrome c subunit	7	0	0	141	100	100	inf	3.74234e-12	1.03985e-07	5.50767e-11	1	1	0	1	1
ramA	(R)-stereoselective amidase	7	0	0	141	100	100	inf	3.74234e-12	1.03985e-07	5.50767e-11	1	1	0	1	1
ramB_1	HTH-type transcriptional regulator RamB	7	0	0	141	100	100	inf	3.74234e-12	1.03985e-07	5.50767e-11	1	1	0	1	1
rapA	RNA polymerase-associated protein RapA	7	0	0	141	100	100	inf	3.74234e-12	1.03985e-07	5.50767e-11	1	1	0	1	1
rarA	Replication-associated recombination protein A	7	0	0	141	100	100	inf	3.74234e-12	1.03985e-07	5.50767e-11	1	1	0	1	1
rbfA	30S ribosome-binding factor	7	0	0	141	100	100	inf	3.74234e-12	1.03985e-07	5.50767e-11	1	1	0	1	1
rclC_2	Inner membrane protein RclC	7	0	0	141	100	100	inf	3.74234e-12	1.03985e-07	5.50767e-11	1	1	0	1	1
rebM_2	Demethylrebeccamycin-D-glucose O-methyltransferase	7	0	0	141	100	100	inf	3.74234e-12	1.03985e-07	5.50767e-11	1	1	0	1	1
recO	DNA repair protein RecO	7	0	0	141	100	100	inf	3.74234e-12	1.03985e-07	5.50767e-11	1	1	0	1	1
resA_1	Thiol-disulfide oxidoreductase ResA	7	0	0	141	100	100	inf	3.74234e-12	1.03985e-07	5.50767e-11	1	1	0	1	1
resA_4	Thiol-disulfide oxidoreductase ResA	7	0	0	141	100	100	inf	3.74234e-12	1.03985e-07	5.50767e-11	1	1	0	1	1
resA_5	Thiol-disulfide oxidoreductase ResA	7	0	0	141	100	100	inf	3.74234e-12	1.03985e-07	5.50767e-11	1	1	0	1	1
resA_7	Thiol-disulfide oxidoreductase ResA	7	0	0	141	100	100	inf	3.74234e-12	1.03985e-07	5.50767e-11	1	1	0	1	1
rhaR_1	HTH-type transcriptional activator RhaR	7	0	0	141	100	100	inf	3.74234e-12	1.03985e-07	5.50767e-11	1	1	0	1	1
rhaR_1	HTH-type transcriptional activator RhaR	7	0	0	141	100	100	inf	3.74234e-12	1.03985e-07	5.50767e-11	1	1	0	1	1
rhaR_3	HTH-type transcriptional activator RhaR	7	0	0	141	100	100	inf	3.74234e-12	1.03985e-07	5.50767e-11	1	1	0	1	1
rhaR_4	HTH-type transcriptional activator RhaR	7	0	0	141	100	100	inf	3.74234e-12	1.03985e-07	5.50767e-11	1	1	0	1	1
rhaR_5	HTH-type transcriptional activator RhaR	7	0	0	141	100	100	inf	3.74234e-12	1.03985e-07	5.50767e-11	1	1	0	1	1
rhaS_1	HTH-type transcriptional activator RhaS	7	0	0	141	100	100	inf	3.74234e-12	1.03985e-07	5.50767e-11	1	1	0	1	1
rhaS_10	HTH-type transcriptional activator RhaS	7	0	0	141	100	100	inf	3.74234e-12	1.03985e-07	5.50767e-11	1	1	0	1	1
rhaS_3	HTH-type transcriptional activator RhaS	7	0	0	141	100	100	inf	3.74234e-12	1.03985e-07	5.50767e-11	1	1	0	1	1
rhaS_4	HTH-type transcriptional activator RhaS	7	0	0	141	100	100	inf	3.74234e-12	1.03985e-07	5.50767e-11	1	1	0	1	1
rhaS_6	HTH-type transcriptional activator RhaS	7	0	0	141	100	100	inf	3.74234e-12	1.03985e-07	5.50767e-11	1	1	0	1	1
rhaS_7	HTH-type transcriptional activator RhaS	7	0	0	141	100	100	inf	3.74234e-12	1.03985e-07	5.50767e-11	1	1	0	1	1
rhaS_8	HTH-type transcriptional activator RhaS	7	0	0	141	100	100	inf	3.74234e-12	1.03985e-07	5.50767e-11	1	1	0	1	1
rhaS_8	HTH-type transcriptional activator RhaS	7	0	0	141	100	100	inf	3.74234e-12	1.03985e-07	5.50767e-11	1	1	0	1	1
rhaS_9	HTH-type transcriptional activator RhaS	7	0	0	141	100	100	inf	3.74234e-12	1.03985e-07	5.50767e-11	1	1	0	1	1
rhlE_1	ATP-dependent RNA helicase RhlE	7	0	0	141	100	100	inf	3.74234e-12	1.03985e-07	5.50767e-11	1	1	0	1	1
rhlE_2	ATP-dependent RNA helicase RhlE	7	0	0	141	100	100	inf	3.74234e-12	1.03985e-07	5.50767e-11	1	1	0	1	1
rhlE_3	ATP-dependent RNA helicase RhlE	7	0	0	141	100	100	inf	3.74234e-12	1.03985e-07	5.50767e-11	1	1	0	1	1
ribD	Riboflavin biosynthesis protein RibD	7	0	0	141	100	100	inf	3.74234e-12	1.03985e-07	5.50767e-11	1	1	0	1	1
ribF	Riboflavin biosynthesis protein RibF	7	0	0	141	100	100	inf	3.74234e-12	1.03985e-07	5.50767e-11	1	1	0	1	1
rimP	Ribosome maturation factor RimP	7	0	0	141	100	100	inf	3.74234e-12	1.03985e-07	5.50767e-11	1	1	0	1	1
rlmN	Dual-specificity RNA methyltransferase RlmN	7	0	0	141	100	100	inf	3.74234e-12	1.03985e-07	5.50767e-11	1	1	0	1	1
rmlD_1	dTDP-4-dehydrorhamnose reductase	7	0	0	141	100	100	inf	3.74234e-12	1.03985e-07	5.50767e-11	1	1	0	1	1
rmlD_2	dTDP-4-dehydrorhamnose reductase	7	0	0	141	100	100	inf	3.74234e-12	1.03985e-07	5.50767e-11	1	1	0	1	1
rnhB	Ribonuclease HII	7	0	0	141	100	100	inf	3.74234e-12	1.03985e-07	5.50767e-11	1	1	0	1	1
rocD	Ornithine aminotransferase	7	0	0	141	100	100	inf	3.74234e-12	1.03985e-07	5.50767e-11	1	1	0	1	1
rpe	Ribulose-phosphate 3-epimerase	7	0	0	141	100	100	inf	3.74234e-12	1.03985e-07	5.50767e-11	1	1	0	1	1
rpiB	Ribose-5-phosphate isomerase B	7	0	0	141	100	100	inf	3.74234e-12	1.03985e-07	5.50767e-11	1	1	0	1	1
rplR	50S ribosomal protein L18	7	0	0	141	100	100	inf	3.74234e-12	1.03985e-07	5.50767e-11	1	1	0	1	1
rplR	50S ribosomal protein L18	0	141	7	0	0	0	0	3.74234e-12	1.03985e-07	5.50767e-11	1	0	1	1	1
rplY	50S ribosomal protein L25	7	0	0	141	100	100	inf	3.74234e-12	1.03985e-07	5.50767e-11	1	1	0	1	1
rpmE2	50S ribosomal protein L31 type B	7	0	0	141	100	100	inf	3.74234e-12	1.03985e-07	5.50767e-11	1	1	0	1	1
rpoE_1	ECF RNA polymerase sigma-E factor	7	0	0	141	100	100	inf	3.74234e-12	1.03985e-07	5.50767e-11	1	1	0	1	1
rppH	RNA pyrophosphohydrolase	7	0	0	141	100	100	inf	3.74234e-12	1.03985e-07	5.50767e-11	1	1	0	1	1
rpsP	30S ribosomal protein S16	7	0	0	141	100	100	inf	3.74234e-12	1.03985e-07	5.50767e-11	1	1	0	1	1
rsmD	Ribosomal RNA small subunit methyltransferase D	7	0	0	141	100	100	inf	3.74234e-12	1.03985e-07	5.50767e-11	1	1	0	1	1
rsmE	Ribosomal RNA small subunit methyltransferase E	7	0	0	141	100	100	inf	3.74234e-12	1.03985e-07	5.50767e-11	1	1	0	1	1
rsmG	Ribosomal RNA small subunit methyltransferase G	7	0	0	141	100	100	inf	3.74234e-12	1.03985e-07	5.50767e-11	1	1	0	1	1
rtxA	Multifunctional-autoprocessing repeats-in-toxin	7	0	0	141	100	100	inf	3.74234e-12	1.03985e-07	5.50767e-11	1	1	0	1	1
rutB	Peroxyureidoacrylate/ureidoacrylate amidohydrolase RutB	7	0	0	141	100	100	inf	3.74234e-12	1.03985e-07	5.50767e-11	1	1	0	1	1
sadH	Putative oxidoreductase SadH	7	0	0	141	100	100	inf	3.74234e-12	1.03985e-07	5.50767e-11	1	1	0	1	1
sapB_2	Protein SapB	7	0	0	141	100	100	inf	3.74234e-12	1.03985e-07	5.50767e-11	1	1	0	1	1
sauU	putative sulfoacetate transporter SauU	7	0	0	141	100	100	inf	3.74234e-12	1.03985e-07	5.50767e-11	1	1	0	1	1
scpA	Methylmalonyl-CoA mutase	7	0	0	141	100	100	inf	3.74234e-12	1.03985e-07	5.50767e-11	1	1	0	1	1
scrK	Fructokinase	7	0	0	141	100	100	inf	3.74234e-12	1.03985e-07	5.50767e-11	1	1	0	1	1
senX3	Signal-transduction histidine kinase senX3	7	0	0	141	100	100	inf	3.74234e-12	1.03985e-07	5.50767e-11	1	1	0	1	1
sfp	4'-phosphopantetheinyl transferase Sfp	7	0	0	141	100	100	inf	3.74234e-12	1.03985e-07	5.50767e-11	1	1	0	1	1
sglT	Sodium/glucose cotransporter	7	0	0	141	100	100	inf	3.74234e-12	1.03985e-07	5.50767e-11	1	1	0	1	1
shc	Squalene--hopene cyclase	7	0	0	141	100	100	inf	3.74234e-12	1.03985e-07	5.50767e-11	1	1	0	1	1
sigE	ECF RNA polymerase sigma factor SigE	7	0	0	141	100	100	inf	3.74234e-12	1.03985e-07	5.50767e-11	1	1	0	1	1
sigV_1	RNA polymerase sigma factor SigV	7	0	0	141	100	100	inf	3.74234e-12	1.03985e-07	5.50767e-11	1	1	0	1	1
sirC	Precorrin-2 dehydrogenase	7	0	0	141	100	100	inf	3.74234e-12	1.03985e-07	5.50767e-11	1	1	0	1	1
slyA_1	Transcriptional regulator SlyA	7	0	0	141	100	100	inf	3.74234e-12	1.03985e-07	5.50767e-11	1	1	0	1	1
speG_1	Spermidine N(1)-acetyltransferase	7	0	0	141	100	100	inf	3.74234e-12	1.03985e-07	5.50767e-11	1	1	0	1	1
speG_2	Spermidine N(1)-acetyltransferase	7	0	0	141	100	100	inf	3.74234e-12	1.03985e-07	5.50767e-11	1	1	0	1	1
sph	Sphingomyelinase C	7	0	0	141	100	100	inf	3.74234e-12	1.03985e-07	5.50767e-11	1	1	0	1	1
spo0J	Stage 0 sporulation protein J	7	0	0	141	100	100	inf	3.74234e-12	1.03985e-07	5.50767e-11	1	1	0	1	1
sprT	Protein SprT	7	0	0	141	100	100	inf	3.74234e-12	1.03985e-07	5.50767e-11	1	1	0	1	1
spxA	Regulatory protein Spx	7	0	0	141	100	100	inf	3.74234e-12	1.03985e-07	5.50767e-11	1	1	0	1	1
srpA	Catalase-related peroxidase	7	0	0	141	100	100	inf	3.74234e-12	1.03985e-07	5.50767e-11	1	1	0	1	1
sseA	3-mercaptopyruvate sulfurtransferase	7	0	0	141	100	100	inf	3.74234e-12	1.03985e-07	5.50767e-11	1	1	0	1	1
stp	Multidrug resistance protein Stp	7	0	0	141	100	100	inf	3.74234e-12	1.03985e-07	5.50767e-11	1	1	0	1	1
surE	5'-nucleotidase SurE	7	0	0	141	100	100	inf	3.74234e-12	1.03985e-07	5.50767e-11	1	1	0	1	1
susB_2	Glucan 1,4-alpha-glucosidase SusB	7	0	0	141	100	100	inf	3.74234e-12	1.03985e-07	5.50767e-11	1	1	0	1	1
susC_1	TonB-dependent receptor SusC	7	0	0	141	100	100	inf	3.74234e-12	1.03985e-07	5.50767e-11	1	1	0	1	1
susC_11	TonB-dependent receptor SusC	7	0	0	141	100	100	inf	3.74234e-12	1.03985e-07	5.50767e-11	1	1	0	1	1
susC_15	TonB-dependent receptor SusC	7	0	0	141	100	100	inf	3.74234e-12	1.03985e-07	5.50767e-11	1	1	0	1	1
susC_17	TonB-dependent receptor SusC	7	0	0	141	100	100	inf	3.74234e-12	1.03985e-07	5.50767e-11	1	1	0	1	1
susC_19	TonB-dependent receptor SusC	7	0	0	141	100	100	inf	3.74234e-12	1.03985e-07	5.50767e-11	1	1	0	1	1
susC_23	TonB-dependent receptor SusC	7	0	0	141	100	100	inf	3.74234e-12	1.03985e-07	5.50767e-11	1	1	0	1	1
susC_23	TonB-dependent receptor SusC	7	0	0	141	100	100	inf	3.74234e-12	1.03985e-07	5.50767e-11	1	1	0	1	1
susC_24	TonB-dependent receptor SusC	7	0	0	141	100	100	inf	3.74234e-12	1.03985e-07	5.50767e-11	1	1	0	1	1
susC_26	TonB-dependent receptor SusC	7	0	0	141	100	100	inf	3.74234e-12	1.03985e-07	5.50767e-11	1	1	0	1	1
susC_28	TonB-dependent receptor SusC	7	0	0	141	100	100	inf	3.74234e-12	1.03985e-07	5.50767e-11	1	1	0	1	1
susC_29	TonB-dependent receptor SusC	7	0	0	141	100	100	inf	3.74234e-12	1.03985e-07	5.50767e-11	1	1	0	1	1
susC_32	TonB-dependent receptor SusC	7	0	0	141	100	100	inf	3.74234e-12	1.03985e-07	5.50767e-11	1	1	0	1	1
susC_5	TonB-dependent receptor SusC	7	0	0	141	100	100	inf	3.74234e-12	1.03985e-07	5.50767e-11	1	1	0	1	1
susC_7	TonB-dependent receptor SusC	7	0	0	141	100	100	inf	3.74234e-12	1.03985e-07	5.50767e-11	1	1	0	1	1
susC_8	TonB-dependent receptor SusC	7	0	0	141	100	100	inf	3.74234e-12	1.03985e-07	5.50767e-11	1	1	0	1	1
susD	Starch-binding protein SusD	7	0	0	141	100	100	inf	3.74234e-12	1.03985e-07	5.50767e-11	1	1	0	1	1
[truncated: 157 more rows]
