# Supplementary material for: Genomic analysis of Elizabethkingia species from aquatic environments: Evidence for potential clinical transmission
Source: Curr Res Microb Sci. 2021 Nov 26;3:100083. doi: 10.1016/j.crmicr.2021.100083 (PMC8703026; doi:10.1016/j.crmicr.2021.100083)
Supplement: Supplementary file 9 [file mmc9.xlsx]

## Sheet: Sheet1
Data Source (Accession No.)	Project ID	Species	Host/Environment	Pathogenic	Location/source	acpXL	acrB	adeG	adeH	AHA_1389	algB	algI	algW	barA	barB	bfmR	bioA	bioB	bplB	bplC	bplG	bprB	btpA	cadF	cap8D	cap8E	cap8G	cap8M	carA	carB	CBU_0270	chuS	chuV	Cj1136	Cj1138	Cj1440c	clbB	clbD	clbK	clbS	clpB	clpB/vasG	clpC	clpE	clpP	clpV/tssH	clpV1	cps4E	cps4I
AP022313	JUNP 353	E. anophelis	human	N/A	N/A	1	0	1	0	0	1	0	1	0	1	0	0	1	1	1	1	0	0	1	1	0	0	0	1	1	1	0	0	0	1	0	0	1	0	1	1	1	1	1	1	1	1	0	0
CP015066	CSID_3015183684	E. anophelis	human	Yes	blood	1	0	1	0	0	1	0	1	0	1	0	0	1	1	1	1	0	0	1	1	0	0	0	1	1	1	0	0	0	1	0	0	1	0	0	1	1	1	1	1	1	1	0	0
CP015067	CSID_3000521207	E. anophelis	human	Yes	blood	1	0	1	0	0	1	0	1	0	1	0	0	1	1	1	1	0	0	1	1	0	0	0	1	1	1	0	0	0	1	0	0	1	0	0	1	1	1	1	1	1	1	0	0
CP016372	JM-87	E. anophelis	Plant	No		1	0	1	0	0	1	0	1	0	1	0	0	1	1	1	0	0	0	1	1	0	0	0	1	1	1	0	0	0	0	0	0	1	0	1	1	1	1	1	1	1	1	1	1
CP016374	F3201	E. anophelis	human	Yes	N/A	1	0	1	0	0	1	0	1	0	1	0	0	1	1	1	0	0	0	1	1	0	0	0	1	1	1	0	0	0	0	0	0	1	0	1	1	1	1	1	1	1	1	1	1
CP016377	G4123	E ursingii	human	N/A	N/A	1	0	1	0	0	1	0	1	0	1	0	0	1	0	1	0	0	0	1	1	0	0	0	1	1	1	0	0	1	1	0	0	1	0	1	1	1	1	1	1	1	1	0	0
CP023010	FDAARGOS_198	E. anophelis	human	Yes	blood	1	0	1	0	0	1	0	1	0	1	0	0	1	1	1	0	0	0	1	1	1	1	0	1	1	1	0	0	0	0	0	0	1	0	1	1	1	1	1	1	1	1	0	0
CP023401	R26	E. anophelis	anophele	No	anopheles gambiae	1	0	1	0	0	1	0	1	0	1	0	0	1	1	1	0	0	0	1	1	0	0	1	1	1	1	0	0	0	0	0	0	1	0	1	1	1	1	1	1	1	1	1	0
CP023402	Ag1	E. anophelis	anophele	No	gut_Anopheles	1	0	1	0	0	1	0	1	0	1	0	0	0	0	0	0	0	0	1	1	0	0	1	1	1	1	0	0	0	0	0	0	1	0	1	1	1	1	1	1	1	1	1	0
CP039929	sp. 2-6	E. miricola	environment	No	water tap	1	0	1	0	0	1	0	1	0	1	0	0	1	0	1	0	0	0	1	1	1	1	0	1	1	1	0	0	0	0	0	0	1	0	1	1	1	1	1	1	1	1	0	1
CP006576	FMS-007	E. anophelis	human	Yes	sputum	1	0	1	0	0	1	0	1	0	1	0	0	1	0	1	1	0	0	0	1	0	0	0	1	1	1	0	1	0	0	0	0	1	0	1	1	1	1	1	1	1	1	1	0
CP046080	296-96	E. anophelis	human	Yes	blood	1	0	1	0	0	1	0	1	0	1	0	0	1	1	1	1	0	0	1	1	0	0	0	1	1	1	0	0	0	0	0	0	1	0	1	1	1	1	1	1	1	1	0	0
CP023746	EM798-26	E. miricola	human	Yes	blood	1	0	1	0	0	1	0	1	0	1	0	0	1	0	1	0	0	0	1	1	1	0	0	1	1	1	0	0	0	1	0	0	1	0	1	1	1	1	1	1	1	1	0	0
CP040450	F13	E. miricola	frog	N/A	frog	1	0	1	0	0	1	0	1	0	1	0	0	1	0	1	0	0	0	1	1	1	1	0	1	1	1	0	0	0	0	0	0	1	0	1	1	1	1	1	1	1	1	0	0
LS483376	NCTC10016	E meningoseptica	human	Yes	CSF	1	0	1	0	0	1	0	1	0	0	0	0	1	0	1	0	0	0	0	1	0	0	0	1	1	1	0	0	0	0	0	0	1	0	1	1	1	1	1	1	1	1	1	0
CP035809	KC1913	E meningoseptica	human	Yes	blood	1	1	1	1	1	1	1	1	0	1	1	0	1	0	1	0	1	0	0	1	0	0	0	1	1	1	1	1	0	0	0	1	1	0	1	0	0	1	0	1	0	1	1	0
CP015068	CSID_3015183681	E. anophelis	human	Yes	N/A	1	0	1	0	0	1	0	1	0	1	0	0	1	1	1	1	0	0	1	1	0	0	0	1	1	1	0	0	0	1	0	0	1	0	0	1	1	1	1	1	1	1	0	0
CP007547	NUHP1	E. anophelis	human	Yes	cardio-thoracic	1	0	1	0	0	1	0	1	0	1	0	0	1	1	1	1	0	0	1	1	0	0	0	1	1	1	0	0	0	1	0	0	1	0	1	1	1	1	1	1	1	1	0	0
CP035811	ATCC 33958	E. bruuniana	environment	No	commercial preperation product	1	1	1	0	0	1	0	1	0	1	0	1	1	0	1	1	0	0	1	1	0	0	0	1	1	1	0	1	0	0	0	0	1	1	1	1	1	1	1	1	1	1	0	0
411	ER-QUAD-EK_01	E. anophelis	Dam	N/A	site A	1	0	1	0	0	1	0	1	0	1	0	0	1	1	1	1	0	0	1	1	0	0	0	1	1	1	0	0	0	1	1	0	1	0	0	1	1	1	1	1	1	1	0	0
412	ER-QUAD-EK_02	E. anophelis	Dam	N/A	site A	1	0	1	0	0	1	0	1	0	1	0	0	1	1	1	1	0	0	1	1	0	0	0	1	1	1	0	0	0	1	1	0	1	0	0	1	1	1	1	1	1	1	0	0
417	ER-QUAD-EK_03	E. anophelis	Dam	N/A	site A	1	0	1	0	0	1	0	1	0	1	0	0	1	1	1	1	0	0	1	1	0	0	0	1	1	1	0	0	0	1	1	0	1	0	0	1	1	1	1	1	1	1	0	0
418	ER-QUAD-EK_04	E. anophelis	Dam	N/A	site A	1	0	1	0	0	1	0	1	0	1	0	0	1	1	1	1	0	0	1	1	0	0	0	1	1	1	0	0	0	1	1	0	1	0	0	1	1	1	1	1	1	1	0	0
422	ER-QUAD-EK_05	E. umeracha	Dam	N/A	site A	1	0	1	0	0	1	0	1	0	1	0	0	1	0	1	0	0	0	1	1	1	1	0	1	1	1	0	0	0	1	0	0	1	0	1	1	1	1	1	1	1	1	0	0
427	ER-QUAD-EK_06	E. anophelis	Dam	N/A	site A	1	0	1	0	0	1	0	1	0	1	0	0	1	1	1	1	0	0	1	1	0	0	0	1	1	1	0	0	0	1	1	0	1	0	0	1	1	1	1	1	1	1	0	0
430	ER-QUAD-EK_07	E. umeracha	Dam	N/A	site A	1	0	1	0	0	1	0	1	0	1	0	0	1	0	1	0	0	0	1	1	1	1	0	1	1	1	0	0	0	1	0	0	1	0	1	1	1	1	1	1	1	1	0	0
CP014020	FDAARGOS_132	E. anophelis	human	Yes	endotracheal aspirate	1	0	1	0	0	1	0	1	0	1	0	0	1	1	1	0	0	0	1	1	1	1	0	1	1	1	0	0	0	0	0	0	1	0	1	1	1	1	1	1	1	1	0	0
506	ER-QUAD-EK_08	E. umeracha	Dam	N/A	site A	1	0	1	0	0	1	0	1	0	1	0	0	1	0	1	0	0	0	1	1	1	1	0	1	1	1	0	0	0	1	0	0	1	0	1	1	1	1	1	1	1	1	0	0
508	ER-QUAD-EK_09	E. umeracha	Dam	N/A	site A	1	0	1	0	0	1	0	1	0	1	0	0	1	0	1	0	0	0	1	1	1	1	0	1	1	1	0	0	0	0	0	0	1	0	1	1	1	1	1	1	1	1	0	0
509	ER-QUAD-EK_10	E. umeracha	Dam	N/A	site A	1	0	1	0	0	1	0	1	0	1	0	0	1	0	1	0	0	0	1	1	1	1	0	1	1	1	0	0	0	0	0	0	1	0	1	1	1	1	1	1	1	1	0	0
513	ER-QUAD-EK_11	E. anophelis	Dam	N/A	site A	1	0	1	0	0	1	0	1	0	1	0	0	1	1	1	1	0	0	1	1	0	0	0	1	1	1	0	0	0	1	0	0	1	0	0	1	1	1	1	1	1	1	0	0
525	ER-QUAD-EK_12	E. anophelis	Dam	N/A	site A	1	0	1	0	0	1	0	1	0	1	0	0	1	1	1	1	0	0	1	1	0	0	0	1	1	1	0	0	0	1	1	0	1	0	0	1	1	1	1	1	1	1	0	0
535	ER-QUAD-EK_13	E. anophelis	Dam	N/A	site A	1	0	1	0	0	1	0	1	0	1	0	0	1	1	1	1	0	0	1	1	0	0	0	1	1	1	0	0	0	1	0	0	1	0	0	1	1	1	1	1	1	1	0	0
549	ER-QUAD-EK_14	E. anophelis	Dam	N/A	site A	1	0	1	0	0	1	0	1	0	1	0	0	1	1	1	1	0	0	1	1	0	0	0	1	1	1	0	0	0	1	0	0	1	0	0	1	1	1	1	1	1	1	0	0
550	ER-QUAD-EK_15	E. anophelis	Dam	N/A	site A	1	0	1	0	0	1	0	1	0	1	0	0	1	1	1	1	0	0	1	1	0	0	0	1	1	1	0	0	0	1	1	0	1	0	0	1	1	1	1	1	1	1	0	0
555	ER-QUAD-EK_16	E. umeracha	Dam	N/A	site A	1	0	1	0	0	1	0	1	0	1	0	0	1	0	1	0	0	0	1	1	1	1	0	1	1	1	0	0	0	1	0	0	1	0	1	1	1	1	1	1	1	1	0	0
556	ER-QUAD-EK_17	E. anophelis	Dam	N/A	site A	1	0	1	0	0	1	0	1	0	1	0	0	1	1	1	1	0	0	1	1	0	0	0	1	1	1	0	0	0	1	1	0	1	0	0	1	1	1	1	1	1	1	0	0
557	ER-QUAD-EK_18	E. anophelis	Dam	N/A	site A	1	0	1	0	0	1	0	1	0	1	0	0	1	1	1	1	0	0	1	1	0	0	0	1	1	1	0	0	0	1	1	0	1	0	0	1	1	1	1	1	1	1	0	0
558	ER-QUAD-EK_19	E. anophelis	Dam	N/A	site A	1	0	1	0	0	1	0	1	0	1	0	0	1	1	1	1	0	0	1	1	0	0	0	1	1	1	0	0	0	1	0	0	1	0	0	1	1	1	1	1	1	1	0	0
559	ER-QUAD-EK_20	E. anophelis	Dam	N/A	site A	1	0	1	0	0	1	0	1	0	1	0	0	1	1	1	1	0	0	1	1	0	0	0	1	1	1	0	0	0	1	1	0	1	0	0	1	1	1	1	1	1	1	0	0
561	ER-QUAD-EK_21	E. umeracha	Dam	N/A	site A	1	0	1	0	0	1	0	1	0	1	0	0	1	0	1	0	0	0	1	1	1	1	0	1	1	1	0	0	0	1	0	0	1	0	1	1	1	1	1	1	1	1	0	0
562	ER-QUAD-EK_22	E. anophelis	Dam	N/A	site A	1	0	1	0	0	1	0	1	0	1	0	0	1	1	1	1	0	0	1	1	0	0	0	1	1	1	0	0	0	1	0	0	1	0	0	1	1	1	1	1	1	1	0	0
CP014021	FDAARGOS_134	E. anophelis	human	Yes	endotracheal aspirate	1	0	1	0	0	1	0	1	0	1	0	0	1	1	1	0	0	0	1	1	1	1	0	1	1	1	0	0	0	0	0	0	1	0	1	1	1	1	1	1	1	1	0	0
CP014337	G0146	E. bruuniana	human	Yes	N/A	1	0	1	0	0	1	0	1	0	1	0	0	1	0	1	1	0	0	1	1	0	0	0	1	1	1	0	0	0	0	0	0	1	0	1	1	1	1	1	1	1	1	0	0
757	ER-QUAD-EK_23	E. miricola	wetland	N/A	site C	1	0	1	0	0	1	0	1	0	1	0	0	1	0	1	0	0	0	1	1	1	1	0	1	1	1	0	0	1	0	0	0	1	0	1	1	1	1	1	1	1	1	0	1
758	ER-QUAD-EK_24	E. miricola	wetland	N/A	site C	1	0	1	0	0	1	0	1	0	1	0	0	1	0	1	0	0	0	1	1	1	1	0	1	1	1	0	0	1	0	0	0	1	0	1	1	1	1	1	1	1	1	0	1
760	ER-QUAD-EK_25	E. miricola	wetland	N/A	site C	1	0	1	0	0	1	0	1	0	1	0	0	1	0	1	0	0	0	1	1	1	1	0	1	1	1	0	0	1	0	0	0	1	0	1	1	1	1	1	1	1	1	0	1
763	ER-QUAD-EK_26	E. miricola	wetland	N/A	site C	1	0	1	0	0	1	0	1	0	1	0	0	1	0	1	0	0	0	1	1	1	1	0	1	1	1	0	0	1	0	0	0	1	0	1	1	1	1	1	1	1	1	0	1
764	ER-QUAD-EK_27	E. miricola	wetland	N/A	site C	1	0	1	0	0	1	0	1	0	1	0	0	1	0	1	0	0	0	1	1	1	1	0	1	1	1	0	0	1	0	0	0	1	0	1	1	1	1	1	1	1	1	0	1
766	ER-QUAD-EK_28	E. miricola	wetland	N/A	site C	1	0	1	0	0	1	0	1	0	1	0	0	1	0	1	0	0	0	1	1	1	1	0	1	1	1	0	0	1	0	0	0	1	0	1	1	1	1	1	1	1	1	0	1
768	ER-QUAD-EK_29	E. miricola	wetland	N/A	site C	1	0	1	0	0	1	0	1	0	1	0	0	1	0	1	0	0	0	1	1	1	1	0	1	1	1	0	0	1	0	0	0	1	0	1	1	1	1	1	1	1	1	0	1
769	ER-QUAD-EK_30	E. miricola	wetland	N/A	site C	1	0	1	0	0	1	0	1	0	1	0	0	1	0	1	0	0	0	1	1	1	1	0	1	1	1	0	0	1	0	0	0	1	0	1	1	1	1	1	1	1	1	0	1
772	ER-QUAD-EK_31	E. miricola	wetland	N/A	site C	1	0	1	0	0	1	0	1	0	1	0	0	0	0	1	0	0	0	1	1	1	1	0	1	1	1	0	0	1	0	0	0	1	0	1	1	1	1	1	1	1	1	0	1
773	ER-QUAD-EK_32	E. miricola	wetland	N/A	site C	1	0	1	0	0	1	0	1	0	1	0	0	1	0	1	0	0	0	1	1	1	1	0	1	1	1	0	0	1	0	0	0	1	0	1	1	1	1	1	1	1	1	0	1
777	ER-QUAD-EK_33	E. miricola	wetland	N/A	site C	1	0	1	0	0	1	0	1	0	1	0	0	1	0	1	0	0	0	1	1	1	1	0	1	1	1	0	0	1	0	0	0	1	0	1	1	1	1	1	1	1	1	0	1
778	ER-QUAD-EK_34	E. miricola	wetland	N/A	site C	1	0	1	0	0	1	0	1	0	1	0	0	1	0	1	0	0	0	1	1	1	1	0	1	1	1	0	0	1	0	0	0	1	0	1	1	1	1	1	1	1	1	0	1
780	ER-QUAD-EK_35	E. miricola	wetland	N/A	site C	1	0	1	0	0	1	0	1	0	1	0	0	1	0	1	0	0	0	1	1	1	1	0	1	1	1	0	0	1	0	0	0	1	0	1	1	1	1	1	1	1	1	0	1
782	ER-QUAD-EK_36	E. miricola	wetland	N/A	site C	1	0	1	0	0	1	0	1	0	1	0	0	1	0	1	0	0	0	1	1	1	1	0	1	1	1	0	0	1	0	0	0	1	0	1	1	1	1	1	1	1	1	0	1
783	ER-QUAD-EK_37	E. miricola	wetland	N/A	site C	1	0	1	0	0	1	0	1	0	1	0	0	1	0	1	0	0	0	1	1	1	1	0	1	1	1	0	0	1	0	0	0	1	0	1	1	1	1	1	1	1	1	0	1
784	ER-QUAD-EK_38	E. miricola	wetland	N/A	site C	1	0	1	0	0	1	0	1	0	1	0	0	1	0	1	0	0	0	1	1	1	1	0	1	1	1	0	0	1	0	0	0	1	0	1	1	1	1	1	1	1	1	0	1
785	ER-QUAD-EK_39	E. miricola	wetland	N/A	site C	1	0	1	0	0	1	0	1	0	1	0	0	1	0	1	0	0	0	1	1	1	1	0	1	1	1	0	0	1	0	0	0	1	0	1	1	1	1	1	1	1	1	0	1
786	ER-QUAD-EK_40	E. miricola	wetland	N/A	site C	1	0	1	0	0	1	0	1	0	1	0	0	1	0	1	0	0	0	1	1	1	1	0	1	1	1	0	0	1	0	0	0	1	0	1	1	1	1	1	1	1	1	0	1
787	ER-QUAD-EK_41	E. miricola	wetland	N/A	site C	1	0	1	0	0	1	0	1	0	1	0	0	1	0	1	0	0	0	1	1	1	1	0	1	1	1	0	0	1	0	0	0	1	0	1	1	1	1	1	1	1	1	0	1
788	ER-QUAD-EK_42	E. miricola	wetland	N/A	site C	1	0	1	0	0	1	0	1	0	1	0	0	1	0	1	0	0	0	1	1	1	1	0	1	1	1	0	0	1	0	0	0	1	0	1	1	1	1	1	1	1	1	0	1
800	ER-QUAD-EK_43	E. miricola	wetland	N/A	site B	1	0	1	0	0	1	0	1	0	1	0	0	1	0	1	0	0	0	1	1	1	1	0	1	1	1	0	0	1	0	0	0	1	0	1	1	1	1	1	1	1	1	0	1
801	ER-QUAD-EK_44	E. miricola	wetland	N/A	site B	1	0	1	0	0	1	0	1	0	1	0	0	1	0	1	0	0	0	1	1	1	1	0	1	1	1	0	0	1	0	0	0	1	0	1	1	1	1	1	1	1	1	0	1
802	ER-QUAD-EK_45	E. miricola	wetland	N/A	site B	1	0	1	0	0	1	0	1	0	1	0	0	1	0	1	0	0	0	1	1	1	1	0	1	1	1	0	0	1	0	0	0	1	0	1	1	1	1	1	1	1	1	0	1
804	ER-QUAD-EK_46	E. miricola	wetland	N/A	site B	1	0	1	0	0	1	0	1	0	1	0	0	1	0	1	0	0	0	1	1	1	1	0	1	1	1	0	0	1	0	0	0	1	0	1	1	1	1	1	1	1	1	0	1
805	ER-QUAD-EK_47	E. miricola	wetland	N/A	site B	1	0	1	0	0	1	0	1	0	1	0	0	1	0	1	0	0	0	1	1	1	1	0	1	1	1	0	0	1	0	0	0	1	0	1	1	1	1	1	1	1	1	0	1
806	ER-QUAD-EK_48	E. miricola	wetland	N/A	site B	1	0	1	0	0	1	0	1	0	1	0	0	1	0	1	0	0	0	1	1	1	1	0	1	1	1	0	0	1	0	0	0	1	0	1	1	1	1	1	1	1	1	0	1
807	ER-QUAD-EK_49	E. miricola	wetland	N/A	site B	1	0	1	0	0	1	0	1	0	1	0	0	1	0	1	0	0	0	1	1	1	1	0	1	1	1	0	0	1	0	0	0	1	0	1	1	1	1	1	1	1	1	0	1
808	ER-QUAD-EK_50	E. miricola	wetland	N/A	site B	1	0	1	0	0	1	0	1	0	1	0	0	1	0	1	0	0	0	1	1	1	1	0	1	1	1	0	0	1	0	0	0	1	0	1	1	1	1	1	1	1	1	0	1
809	ER-QUAD-EK_51	E. miricola	wetland	N/A	site B	1	0	1	0	0	1	0	1	0	1	0	0	1	0	1	0	0	0	1	1	1	1	0	1	1	1	0	0	1	0	0	0	1	0	1	1	1	1	1	1	1	1	0	1
810	ER-QUAD-EK_52	E. miricola	wetland	N/A	site B	1	0	1	0	0	1	0	1	0	1	0	0	1	0	1	0	0	0	1	1	1	1	0	1	1	1	0	0	1	0	0	0	1	0	1	1	1	1	1	1	1	1	0	1
812	ER-QUAD-EK_53	E. miricola	wetland	N/A	site B	1	0	1	0	0	1	0	1	0	1	0	0	1	0	1	0	0	0	1	1	1	1	0	1	1	1	0	0	1	0	0	0	1	0	1	1	1	1	1	1	1	1	0	1
813	ER-QUAD-EK_54	E. miricola	wetland	N/A	site B	1	0	1	0	0	1	0	1	0	1	0	0	1	0	1	0	0	0	1	1	1	1	0	1	1	1	0	0	1	0	0	0	1	0	1	1	1	1	1	1	1	1	0	1
816	ER-QUAD-EK_55	E. miricola	wetland	N/A	site B	1	0	1	0	0	1	0	1	0	1	0	0	1	0	1	0	0	0	1	1	1	1	0	1	1	1	0	0	1	0	0	0	1	0	1	1	1	1	1	1	1	1	0	1
817	ER-QUAD-EK_56	E. anophelis	wetland	N/A	site B	1	0	1	0	0	1	0	1	0	1	0	0	1	1	1	1	0	0	1	1	0	0	0	1	1	1	0	0	0	1	0	0	1	0	0	1	1	1	1	1	1	1	0	0
820	ER-QUAD-EK_57	E. miricola	wetland	N/A	site B	1	0	1	0	0	1	0	1	0	1	0	0	1	0	1	0	0	0	1	1	1	1	0	1	1	1	0	0	1	0	0	0	1	0	1	1	1	1	1	1	1	1	0	1
821	ER-QUAD-EK_58	E. miricola	wetland	N/A	site B	1	0	1	0	0	1	0	1	0	1	0	0	1	0	1	0	0	0	1	1	1	1	0	1	1	1	0	0	1	0	0	0	1	0	1	1	1	1	1	1	1	1	0	1
822	ER-QUAD-EK_59	E. miricola	wetland	N/A	site B	1	0	1	0	0	1	0	1	0	1	0	0	1	0	1	0	0	0	1	1	1	1	0	1	1	1	0	0	1	0	0	0	1	0	1	1	1	1	1	1	1	1	0	1
823	ER-QUAD-EK_60	E. miricola	wetland	N/A	site B	1	0	1	0	0	1	0	1	0	1	0	0	1	0	1	0	0	0	1	1	1	1	0	1	1	1	0	0	1	0	0	0	1	0	1	1	1	1	1	1	1	1	0	1
825	ER-QUAD-EK_61	E. miricola	wetland	N/A	site B	1	0	1	0	0	1	0	1	0	1	0	0	1	0	1	0	0	0	1	1	1	1	0	1	1	1	0	0	1	0	0	0	1	0	1	1	1	1	1	1	1	1	0	1
826	ER-QUAD-EK_62	E. miricola	wetland	N/A	site B	1	0	1	0	0	1	0	1	0	1	0	0	1	0	1	0	0	0	1	1	1	1	0	1	1	1	0	0	1	0	0	0	1	0	1	1	1	1	1	1	1	1	0	1
828	ER-QUAD-EK_63	E. miricola	wetland	N/A	site B	1	0	1	0	0	1	0	1	0	1	0	0	1	0	1	0	0	0	1	1	1	1	0	1	1	1	0	0	1	0	0	0	1	0	1	1	1	1	1	1	1	1	0	1
829	ER-QUAD-EK_64	E. miricola	wetland	N/A	site B	1	0	1	0	0	1	0	1	0	1	0	0	1	0	1	0	0	0	1	1	1	1	0	1	1	1	0	0	1	0	0	0	1	0	1	1	1	1	1	1	1	1	0	1
830	ER-QUAD-EK_65	E. miricola	wetland	N/A	site B	1	0	1	0	0	1	0	1	0	1	0	0	1	0	1	0	0	0	1	1	1	1	0	1	1	1	0	0	1	0	0	0	1	0	1	1	1	1	1	1	1	1	0	1
831	ER-QUAD-EK_66	E. miricola	wetland	N/A	site B	1	0	1	0	0	1	0	1	0	1	0	0	1	0	1	0	0	0	1	1	1	1	0	1	1	1	0	0	1	0	0	0	1	0	1	1	1	1	1	1	1	1	0	1
832	ER-QUAD-EK_67	E. miricola	wetland	N/A	site B	1	0	1	0	0	1	0	1	0	1	0	0	1	0	1	0	0	0	1	1	1	1	0	1	1	1	0	0	1	0	0	0	1	0	1	1	1	1	1	1	1	1	0	1
833	ER-QUAD-EK_68	E. miricola	wetland	N/A	site B	1	0	1	0	0	1	0	1	0	1	0	0	1	0	1	0	0	0	1	1	1	1	0	1	1	1	0	0	1	0	0	0	1	0	1	1	1	1	1	1	1	1	0	1
834	ER-QUAD-EK_69	E. miricola	wetland	N/A	site B	1	0	1	0	0	1	0	1	0	1	0	0	1	0	1	0	0	0	1	1	1	1	0	1	1	1	0	0	1	0	0	0	1	0	1	1	1	1	1	1	1	1	0	1
835	ER-QUAD-EK_70	E. miricola	wetland	N/A	site B	1	0	1	0	0	1	0	1	0	1	0	0	1	0	1	0	0	0	1	1	1	1	0	1	1	1	0	0	1	0	0	0	1	0	1	1	1	1	1	1	1	1	0	1
836	ER-QUAD-EK_71	E. miricola	wetland	N/A	site B	1	0	1	0	0	1	0	1	0	1	0	0	1	0	1	0	0	0	1	1	1	1	0	1	1	1	0	0	1	0	0	0	1	0	1	1	1	1	1	1	1	1	0	1
837	ER-QUAD-EK_72	E. miricola	wetland	N/A	site B	1	0	1	0	0	1	0	1	0	1	0	0	1	0	1	0	0	0	1	1	1	1	0	1	1	1	0	0	1	0	0	0	1	0	1	1	1	1	1	1	1	1	0	1
843	ER-QUAD-EK_73	E. miricola	wetland	N/A	site B	1	0	1	0	0	1	0	1	0	1	0	0	1	0	1	0	0	0	1	1	1	1	0	1	1	1	0	0	1	0	0	0	1	0	1	1	1	1	1	1	1	1	0	1
847	ER-QUAD-EK_74	E. miricola	wetland	N/A	site B	1	0	1	0	0	1	0	1	0	1	0	0	1	0	1	0	0	0	1	1	1	1	0	1	1	1	0	0	1	0	0	0	1	0	1	1	1	1	1	1	1	1	0	1
850	ER-QUAD-EK_75	E. miricola	wetland	N/A	site B	1	0	1	0	0	1	0	1	0	1	0	0	1	0	1	0	0	0	1	1	1	1	0	1	1	1	0	0	1	0	0	0	1	0	1	1	1	1	1	1	1	1	0	1
851	ER-QUAD-EK_76	E. miricola	wetland	N/A	site B	1	0	1	0	0	1	0	1	0	1	0	0	1	0	1	0	0	0	1	1	1	1	0	1	1	1	0	0	1	0	0	0	1	0	1	1	1	1	1	1	1	1	0	1
852	ER-QUAD-EK_77	E. miricola	wetland	N/A	site B	1	0	1	0	0	1	0	1	0	1	0	0	1	0	1	0	0	0	1	1	1	1	0	1	1	1	0	0	1	0	0	0	1	0	1	1	1	1	1	1	1	1	0	1
853	ER-QUAD-EK_78	E. miricola	wetland	N/A	site B	1	0	1	0	0	1	0	1	0	1	0	0	1	0	1	0	0	0	1	1	1	1	0	1	1	1	0	0	1	0	0	0	1	0	1	1	1	1	1	1	1	1	0	1
854	ER-QUAD-EK_79	E. miricola	wetland	N/A	site B	1	0	1	0	0	1	0	1	0	1	0	0	1	0	1	0	0	0	1	1	1	1	0	1	1	1	0	0	1	0	0	0	1	0	1	1	1	1	1	1	1	1	0	1
855	ER-QUAD-EK_80	E. miricola	wetland	N/A	site B	1	0	1	0	0	1	0	1	0	1	0	0	1	0	1	0	0	0	1	1	1	1	0	1	1	1	0	0	1	0	0	0	1	0	1	1	1	1	1	1	1	1	0	1
856	ER-QUAD-EK_81	E. miricola	wetland	N/A	site B	1	0	1	0	0	1	0	1	0	1	0	0	1	0	1	0	0	0	1	1	1	1	0	1	1	1	0	0	1	0	0	0	1	0	1	1	1	1	1	1	1	1	0	1
859	ER-QUAD-EK_82	E. miricola	wetland	N/A	site B	1	0	1	0	0	1	0	1	0	1	0	0	1	0	1	0	0	0	1	1	1	1	0	1	1	1	0	0	1	0	0	0	1	0	1	1	1	1	1	1	1	1	0	1
860	ER-QUAD-EK_83	E. miricola	wetland	N/A	site B	1	0	1	0	0	1	0	1	0	1	0	0	1	0	1	0	0	0	1	1	1	1	0	1	1	1	0	0	1	0	0	0	1	0	1	1	1	1	1	1	1	1	0	1
861	ER-QUAD-EK_84	E. miricola	wetland	N/A	site B	1	0	1	0	0	1	0	1	0	1	0	0	1	0	1	0	0	0	1	1	1	1	0	1	1	1	0	0	1	0	0	0	1	0	1	1	1	1	1	1	1	1	0	1
862	ER-QUAD-EK_85	E. miricola	wetland	N/A	site B	1	0	1	0	0	1	0	1	0	1	0	0	1	0	1	0	0	0	1	1	1	1	0	1	1	1	0	0	1	0	0	0	1	0	1	1	1	1	1	1	1	1	0	1
863	ER-QUAD-EK_86	E. miricola	wetland	N/A	site B	1	0	1	0	0	1	0	1	0	1	0	0	1	0	1	0	0	0	1	1	1	1	0	1	1	1	0	0	1	0	0	0	1	0	1	1	1	1	1	1	1	1	0	1
864	ER-QUAD-EK_87	E. miricola	wetland	N/A	site B	1	0	1	0	0	1	0	1	0	1	0	0	1	0	1	0	0	0	1	1	1	1	0	1	1	1	0	0	1	0	0	0	1	0	1	1	1	1	1	1	1	1	0	1
865	ER-QUAD-EK_88	E. miricola	wetland	N/A	site B	1	0	1	0	0	1	0	1	0	1	0	0	1	0	1	0	0	0	1	1	1	1	0	1	1	1	0	0	1	0	0	0	1	0	1	1	1	1	1	1	1	1	0	1
866	ER-QUAD-EK_89	E. miricola	wetland	N/A	site B	1	0	1	0	0	1	0	1	0	1	0	0	1	0	1	0	0	0	1	1	1	1	0	1	1	1	0	0	1	0	0	0	1	0	1	1	1	1	1	1	1	1	0	1
867	ER-QUAD-EK_90	E. miricola	wetland	N/A	site B	1	0	1	0	0	1	0	1	0	1	0	0	1	0	1	0	0	0	1	1	1	1	0	1	1	1	0	0	1	0	0	0	1	0	1	1	1	1	1	1	1	1	0	1
868	ER-QUAD-EK_91	E. miricola	wetland	N/A	site B	1	0	1	0	0	1	0	1	0	1	0	0	1	0	1	0	0	0	1	1	1	1	0	1	1	1	0	0	1	0	0	0	1	0	1	1	1	1	1	1	1	1	0	1
869	ER-QUAD-EK_92	E. miricola	wetland	N/A	site B	1	0	1	0	0	1	0	1	0	1	0	0	1	0	1	0	0	0	1	1	1	1	0	1	1	1	0	0	1	0	0	0	1	0	1	1	1	1	1	1	1	1	0	1
CP014340	F3543	E. anophelis	human	Yes	CSF	1	0	1	0	0	1	0	1	0	1	0	0	1	1	1	0	0	1	1	1	1	1	0	1	1	1	0	0	0	0	0	0	1	0	1	1	1	1	1	1	1	1	0	0
951	ER-QUAD-EK_93	E. miricola	river	N/A	site D	1	0	1	0	0	1	0	1	0	1	0	0	1	0	1	0	0	0	1	1	1	1	0	1	1	1	0	0	1	0	0	0	1	0	1	1	1	1	1	1	1	1	0	1
956	ER-QUAD-EK_94	E. miricola	river	N/A	site D	1	0	1	0	0	1	0	1	0	1	0	0	1	0	1	0	0	0	1	1	1	1	0	1	1	1	0	0	1	0	0	0	1	0	1	1	1	1	1	1	1	1	0	1
EK1	EK1	E. anophelis	environment	N/A	Toilet sink drain	1	0	1	0	0	1	0	1	0	1	0	0	1	1	1	0	0	0	1	1	1	0	0	1	1	1	0	0	1	0	0	0	1	0	1	1	1	1	1	1	1	1	0	0
EK2	EK2	E. anophelis	environment	N/A	corridor sink	1	0	1	0	0	1	0	1	0	1	0	0	1	1	1	1	0	0	1	1	0	0	0	1	1	1	0	0	0	1	0	0	1	0	0	1	1	1	1	1	1	1	0	0
EK3	EK3	E. anophelis	environment	N/A	hand washing drain	1	0	1	0	0	1	0	1	0	1	0	0	1	1	1	0	0	0	1	1	1	0	0	1	1	1	0	0	1	0	0	0	1	0	1	1	1	1	1	1	1	1	0	0
EK5	EK5	E. anophelis	environment	N/A	toilet handrail	1	0	1	0	0	1	0	1	0	1	0	0	1	1	1	0	0	0	1	1	1	0	0	1	1	1	0	0	1	0	0	0	1	0	1	1	1	1	1	1	1	1	0	0
EK6	EK6	E. anophelis	environment	N/A	toilet sink	1	0	1	0	0	1	0	1	0	1	0	0	1	1	1	1	0	0	1	1	0	0	0	1	1	1	0	0	0	1	0	0	1	0	0	1	1	1	1	1	1	1	0	0
EkM1	EkM1	E. anophelis	human	Yes	N/A	1	0	1	0	0	1	0	1	0	1	0	0	1	0	1	0	0	0	1	1	1	1	0	1	1	1	0	0	0	0	0	0	1	0	1	1	1	1	1	1	1	1	1	1
EkM2	EkM2	E. anophelis	human	Yes	N/A	1	0	1	0	0	1	0	1	0	1	0	0	1	0	1	0	0	0	1	1	1	1	0	1	1	1	0	0	0	0	0	0	1	0	1	1	1	1	1	1	1	1	1	1
EkM3	EkM3	E. anophelis	human	Yes	N/A	1	0	1	0	0	1	0	1	0	1	0	0	1	1	1	0	0	0	1	1	1	1	0	1	1	1	0	0	0	0	0	0	1	0	1	1	1	1	1	1	1	1	0	0
EkQ1	EkQ1	E. miricola	human	Yes	sputum	1	0	1	0	0	1	0	1	0	1	0	0	1	0	1	0	0	1	1	1	0	0	1	1	1	1	0	0	0	0	0	0	1	0	1	1	1	1	1	1	1	1	1	0
EkQ10	EkQ10	E. miricola	human	Yes	sputum	1	0	1	0	0	1	0	1	0	1	0	0	1	0	1	0	0	1	1	1	0	0	1	1	1	1	0	0	0	0	0	0	1	0	1	1	1	1	1	1	1	1	1	0
EkQ11	EkQ11	E. bruuniana	human	Yes	blood	1	0	1	0	0	1	0	1	0	1	0	0	1	0	1	0	0	0	1	1	1	1	0	1	1	1	0	0	0	1	0	0	1	0	1	1	1	1	1	1	1	1	0	0
EkQ12	EkQ12	E. meningoseptica	human	Yes	blood	1	1	1	0	0	1	0	1	0	0	0	0	1	0	1	0	0	0	0	1	0	0	0	1	1	1	0	0	0	0	0	0	1	0	1	1	1	1	1	1	1	1	1	0
EkQ13	EkQ13	E. miricola	human	Yes	sputum	1	0	1	0	0	1	0	1	0	1	0	0	1	0	1	0	0	1	1	1	0	0	1	1	1	1	0	0	0	0	0	0	1	0	1	1	1	1	1	1	1	1	1	0
EkQ15	EkQ15	E. anophelis	human	Yes	BAL	1	0	1	0	0	1	0	1	1	1	0	0	1	1	1	0	0	0	1	1	0	0	0	1	1	1	0	0	0	0	0	0	1	0	1	1	1	1	1	1	1	1	1	1
EkQ16	EkQ16	E. anophelis	human	Yes	blood	1	0	1	0	0	1	0	1	0	1	0	0	1	1	1	0	0	0	1	1	0	0	1	1	1	1	0	0	0	0	0	0	1	0	1	1	1	1	1	1	1	1	1	0
EkQ17	EkQ17	E. anophelis	human	Yes	blood	1	0	1	0	0	1	0	1	0	1	0	0	1	1	1	1	0	0	1	1	0	0	0	1	1	1	0	0	0	1	0	0	1	0	0	1	1	1	1	1	1	1	0	0
EkQ3	EkQ3	E. anophelis	human	Yes	sputum	1	0	1	0	0	1	0	1	1	1	0	0	1	0	1	0	0	0	1	1	1	1	0	1	1	1	0	1	0	1	0	0	1	0	1	1	1	1	1	1	1	1	0	0
EkQ4	EkQ4	E. meningoseptica	human	Yes	blood	1	0	1	0	0	1	0	1	0	0	0	0	1	0	1	0	0	0	0	1	1	1	0	1	1	1	0	0	0	0	0	1	1	0	1	1	1	1	1	1	1	1	0	1
EkQ5	EkQ5	E. anophelis	human	Yes	blood	1	0	1	0	0	1	0	1	0	1	0	0	1	1	1	1	0	0	1	1	0	0	0	1	1	1	0	0	0	1	0	0	1	0	0	1	1	1	1	1	1	1	0	0
EkQ6	EkQ6	E. anophelis	human	Yes	BAL	1	0	1	0	0	1	0	1	0	1	0	0	1	1	1	0	0	0	1	1	0	0	0	1	1	1	0	0	0	0	0	0	1	0	1	1	1	1	1	1	1	1	1	1
EkQ7	EkQ7	E. anophelis	human	Yes	blood	1	0	1	0	0	1	0	1	0	1	0	0	1	0	1	0	0	0	1	1	0	0	1	1	1	1	0	1	0	0	0	0	1	0	1	1	1	1	1	1	1	1	1	0
EkQ8	EkQ8	E. anophelis	human	Yes	urine	1	0	1	0	0	1	0	1	0	1	0	0	1	1	1	0	0	0	1	1	0	0	0	1	1	1	0	1	0	0	0	0	1	0	0	1	1	1	1	1	1	1	1	1
EkS1	EkS1	E. anophelis	human	Yes	blood	1	0	1	0	0	1	0	1	0	1	0	0	1	0	1	0	0	0	1	1	0	0	1	1	1	1	0	1	0	0	0	0	1	0	1	1	1	1	1	1	1	1	1	0
EkS2	EkS2	E. anophelis	human	Yes	blood	1	0	1	0	0	1	0	1	0	1	0	0	1	1	1	1	0	0	1	1	0	0	0	1	1	1	0	0	0	1	0	0	1	0	0	1	1	1	1	1	1	1	0	0
EkS3	EkS3	E. anophelis	human	Yes	blood	1	0	1	0	0	1	0	1	0	1	0	0	1	1	1	0	0	0	1	1	1	1	0	1	1	1	0	0	1	0	0	0	1	0	1	1	1	1	1	1	1	1	0	0
EkS4	EkS4	E. anophelis	human	Yes	blood	1	0	1	0	0	1	0	1	0	1	0	0	1	1	1	0	0	0	1	1	1	1	0	1	1	1	0	0	1	0	0	0	1	0	1	1	1	1	1	1	1	1	0	0
EkS5	EkS5	E. anophelis	human	Yes	dialysis fluid	1	0	1	0	0	1	0	1	0	1	0	0	1	1	1	0	0	0	1	1	1	1	0	1	1	1	0	0	0	0	0	0	1	0	1	1	1	1	1	1	1	1	0	0
LNOK01000033	G4122	E. ursingii	environment	No	soil	1	0	1	0	0	1	0	1	0	1	0	0	1	1	1	0	0	0	1	1	0	0	0	1	1	1	0	0	0	1	0	0	1	0	1	1	1	1	1	1	1	1	0	0
MAHX01000005	G4070 14	E. occulta	human	N/A	N/A	1	0	1	0	0	1	0	1	0	1	0	0	1	0	1	1	0	0	0	0	0	0	0	1	1	1	0	0	1	1	0	0	1	0	1	1	1	1	1	1	1	1	0	0
CP016378	G4120	E. meningoseptica	human	Yes	N/A	1	0	1	0	0	1	0	1	0	0	0	0	1	0	1	0	0	0	0	1	1	1	0	1	1	1	0	0	0	0	0	1	1	0	1	1	1	1	1	1	1	1	0	1
MAGX01000001	CSID3000517120	E. miricola	human	Yes	N/A	1	0	1	0	0	1	0	1	0	1	0	0	1	0	1	0	0	0	1	1	1	1	0	1	1	1	0	0	0	0	0	0	1	0	1	1	1	1	1	1	1	1	0	0
[truncated: 131 more columns]
