# Supplementary material for: Genomic analysis of Elizabethkingia species from aquatic environments: Evidence for potential clinical transmission
Source: Curr Res Microb Sci. 2021 Nov 26;3:100083. doi: 10.1016/j.crmicr.2021.100083 (PMC8703026; doi:10.1016/j.crmicr.2021.100083)
Supplement: Supplementary file 12 [file mmc12.xlsx]

## Sheet: AST&interpretation
							Amikacin	Amoxicillin	Amoxicillin / Clavulanic acid	Ampicillin	Ampicillin/Sulbactam	Azithromycin	Aztreonam	Cefazolin	Cefepime	Cefiderocol	Cefotaxime	Cefoxitin
ID	Isoate ID (project)	PHYLOGENY ANALYSIS	Clade	blaB	blaGOB	blaCME	Range tested : 1 - 64µg/mL MIC 90 : 64 µg/mL	Range tested : 2 - 32 µg/mL MIC 90 : >32 µg/mL	Range tested : 4 -128 µg/mL MIC 90 : >128µg/mL	Range tested :2 - 32µg/mL MIC 90 : >32 µg/mL	Range tested :8-128 µg/mL MIC 90 : >128 µg/mL	Range tested : 4-64 µg/mL MIC 90 : N/A	Range tested : 0.15-16µg/mL MIC 90 : >16 µg/mL	Range tested : 0.25-32 µg/mL MIC 90 :>32 µg/mL	Range tested :0.06-16 µg/mL MIC 90 : >16 µg/mL	Range tested : 0.03-32 µg/mL MIC 90 : N/A	Range tested : 0.03-8 µg/mL MIC 90 :>8 µg/mL	Range tested : 8-512 µg/mL MIC 90 : N/A
549	EK-QUAD-14	E. anophelis	Clade 1*	B-1 like	GOB-20	CME-1	32 (I : CLSI )	>32 (R: EUCAST)	8(I: EUCAST)	>32 (R: EUCAST)	32(I: EUCAST)	8	>16 (R: EUCAST)	>32 (R: EUCAST)	>16 (R: EUCAST, I: CLSI)	8	>8 (R: EUCAST, R: CLSI)	<8
817	EK-QUAD-56	E. anophelis	Clade 1*	B-1 like	GOB variant	CME-1	4 (S: CLSI )	>32 (R: EUCAST)	8(I: EUCAST)	>32 (R: EUCAST)	16(I: EUCAST)	<4	>16 (R: EUCAST)	>32 (R: EUCAST)	>16 (R: EUCAST, I: CLSI)	4	>8 (R: EUCAST, R: CLSI)	<8
557	EK-QUAD-18	E. anophelis	Clade 2	B-11	GOB-20	CME-1	32 (I : CLSI )	>32 (R: EUCAST)	16(I: EUCAST)	>32 (R: EUCAST)	16(I: EUCAST)	8	>16 (R: EUCAST)	>32 (R: EUCAST)	8(I: EUCAST, S: CLSI)	8	8 (R: EUCAST, R: CLSI)	16
506	EK-QUAD-08	E. umeracha	Clade 3	B variant	GOB variant	CME variant	32 (I : CLSI )	>32 (R: EUCAST)	8 (I: EUCAST)	>32 (R: EUCAST)	32 (I: EUCAST)	<4	>16 (R: EUCAST)	>32 (R: EUCAST)	8(I: EUCAST, S: CLSI)	4	>8 (R: EUCAST, R: CLSI)	32
508	EK-QUAD-09	E. umeracha	Clade 3	B variant	GOB variant	CME variant	32 (I : CLSI )	>32 (R: EUCAST)	16(I: EUCAST)	>32 (R: EUCAST)	32 (I: EUCAST)	<4	>16 (R: EUCAST)	>32 (R: EUCAST)	4(I: EUCAST, S: CLSI)	4	8 (R: EUCAST, I: CLSI)	32
509	EK-QUAD-10	E. umeracha	Clade 3	B variant	GOB variant	CME variant	32 (I : CLSI )	>32 (R: EUCAST)	16(I: EUCAST)	>32 (R: EUCAST)	64(I: EUCAST)	<4	>16 (R: EUCAST)	>32 (R: EUCAST)	4(I: EUCAST, S: CLSI)	4	8 (R: EUCAST, I: CLSI)	32
561	EK-QUAD-21	E. umeracha	Clade 3	B variant	GOB variant	CME variant	32 (I : CLSI )	>32 (R: EUCAST)	8(I: EUCAST)	>32 (R: EUCAST)	32(I: EUCAST)	<4	>16 (R: EUCAST)	>32 (R: EUCAST)	4(I: EUCAST, S: CLSI)	1	4 (R: EUCAST, I: CLSI)	32
956	EK-QUAD-94	E. miricola	Clade 4	B-6 like	GOB-25 like	CME variant	16 (S : CLSI )	>32 (R: EUCAST)	8(I: EUCAST)	>32 (R: EUCAST)	32(I: EUCAST)	<4	>16 (R: EUCAST)	>32 (R: EUCAST)	1(S: EUCAST, S: CLSI)	1	2 (I: EUCAST, I: CLSI)	16
829	EK-QUAD-64	E. miricola	Clade 5	B-26 like	GOB-19 like	CME variant	16 (S : CLSI )	>32 (R: EUCAST)	16(I: EUCAST)	>32 (R: EUCAST)	32(I: EUCAST)	<4	>16 (R: EUCAST)	>32 (R: EUCAST)	4(I: EUCAST, S: CLSI)	4	4 (R: EUCAST, I: CLSI)	32
869	EK-QUAD-92	E. miricola	Clade 5	B-26 like	GOB-19 like	CME variant	16 (S : CLSI )	>32 (R: EUCAST)	16(I: EUCAST)	>32 (R: EUCAST)	32(I: EUCAST)	<4	>16 (R: EUCAST)	>32 (R: EUCAST)	4(I: EUCAST, S: CLSI)	8	4 (R: EUCAST, I: CLSI)	32
							Ceftaroline	Ceftazidime	Ceftolozane / Tazobactam	Ceftriaxone	Cefuroxime	Cephalexin	Chloramphenicol	Ciprofloxacin	Colistin	Doxycycline	Ertapenem	Gentamicin	Levofloxacin
Isolate ID	Isoate ID (project)	PHYLOGENY ANALYSIS	Clade	blaB	blaGOB	blaCME	Range tested :0.5-16 µg/mL MIC 90 :>16 µg/Ml	Range tested : 0.12-16µg/mL MIC 90 : >16µg/mL	Range tested :025-16 µg/mL MIC 90 : 16 µg/mL	Range tested : 0.03-4 µg/mL MIC 90 : >4 µg/mL	Range tested : 1-16 µg/mL MIC 90 : >16 µg/mL	Range tested : 6-64 µg/mL MIC 90 : N/A	Range tested : 2-128 µg/mL MIC 90 : >128µg/mL	Range tested :0.015-4 µg/mL MIC 90 : 2µg/mL	Range tested :0.25-8 µg/mL MIC 90 : N/A	Range tested : 0.015-64 µg/mL, MIC 90 : >64µg/mL	Range tested :0.015- 4µg/mL MIC 90 : >4µg/mL	Range tested : 0.25-16 µg/mL MIC 90 : >16µg/mL	Range tested : 0.06- 8µg/mL MIC 90 : 1 µg/mL
549	EK-QUAD-14	E. anophelis	Clade 1*	B-1 like	GOB-20	CME-1	>16 (I: EUCAST)	>16 (R : CLSI )	>16 (R: EUCAST)	>4 (R: EUCAST, I: CLSI)	>16 (R: EUCAST, I: CLSI)	>64	128 (R : CLSI )	1(R: EUCAST, I: CLSI)	>8	2	>4 (R: EUCAST)	8(I : CLSI )	0.25 (S: EUCAST, S: CLSI)
817	EK-QUAD-56	E. anophelis	Clade 1*	B-1 like	GOB variant	CME-1	>16 (I: EUCAST)	>16 (R : CLSI )	>16 (R: EUCAST)	>4 (R: EUCAST, I: CLSI)	>16 (R: EUCAST, I: CLSI)	>64	16(S : CLSI )	0.12(S: EUCAST, S: CLSI)	>8	0.5	>4 (R: EUCAST)	2(I : CLSI )	0.125 (S: EUCAST, S: CLSI)
557	EK-QUAD-18	E. anophelis	Clade 2	B-11	GOB-20	CME-1	>16 (I: EUCAST)	>16 (R : CLSI )	>16 (R: EUCAST)	>4 (R: EUCAST, I: CLSI)	16(R: EUCAST, I: CLSI)	64	32(S : CLSI )	0.25(I: EUCAST, S: CLSI)	>8	0.5	>4 (R: EUCAST)	>16(R : CLSI )	0.25 (S: EUCAST, S: CLSI)
506	EK-QUAD-08	E. umeracha	Clade 3	B variant	GOB variant	CME variant	>16 (I: EUCAST)	>16 (R : CLSI )	>16 (R: EUCAST)	>4 (R: EUCAST, I: CLSI)	>16 (R: EUCAST, I: CLSI)	>64	8 (S : CLSI )	0.25(I: EUCAST, S: CLSI)	>8	0.5	>4 (R: EUCAST)	16(R : CLSI )	0.125 (S: EUCAST, S: CLSI)
508	EK-QUAD-09	E. umeracha	Clade 3	B variant	GOB variant	CME variant	>16 (I: EUCAST)	>16 (R : CLSI )	>16 (R: EUCAST)	>4 (R: EUCAST, I: CLSI)	>16 (R: EUCAST, I: CLSI)	>64	8 (S : CLSI )	0.25(I: EUCAST, S: CLSI)	>8	0.5	>4 (R: EUCAST)	8(I : CLSI )	0.125 (S: EUCAST, S: CLSI)
509	EK-QUAD-10	E. umeracha	Clade 3	B variant	GOB variant	CME variant	>16 (I: EUCAST)	>16 (R : CLSI )	>16 (R: EUCAST)	>4 (R: EUCAST, I: CLSI)	>16 (R: EUCAST, I: CLSI)	>64	8 (S : CLSI )	0.12(S: EUCAST, S: CLSI)	>8	1	>4 (R: EUCAST)	8(I : CLSI )	0.125 (S: EUCAST, S: CLSI)
561	EK-QUAD-21	E. umeracha	Clade 3	B variant	GOB variant	CME variant	>16 (I: EUCAST)	>16 (R : CLSI )	>16 (R: EUCAST)	>4 (R: EUCAST, I: CLSI)	>16 (R: EUCAST, I: CLSI)	>64	8(S : CLSI )	0.06(S: EUCAST, S: CLSI)	>8	0.25	>4 (R: EUCAST)	8(I : CLSI )	<0.O6 (S: EUCAST, S: CLSI)
956	EK-QUAD-94	E. miricola	Clade 4	B-6 like	GOB-25 like	CME variant	>16 (I: EUCAST)	4 (I : CLSI )	>16 (R: EUCAST)	2(R: EUCAST, I: CLSI)	>16 (R: EUCAST, I: CLSI)	>64	16(S : CLSI )	0.5(I: EUCAST, S: CLSI)	>8	0.5	>4 (R: EUCAST)	8(I : CLSI )	0.25 (S: EUCAST, S: CLSI)
829	EK-QUAD-64	E. miricola	Clade 5	B-26 like	GOB-19 like	CME variant	>16 (I: EUCAST)	>16 (R : CLSI )	>16 (R: EUCAST)	>4 (R: EUCAST, I: CLSI)	>16 (R: EUCAST, I: CLSI)	>64	8(S : CLSI )	0.25(I: EUCAST, S: CLSI)	>8	1	>4 (R: EUCAST)	4(I : CLSI )	0.125 (S: EUCAST, S: CLSI)
869	EK-QUAD-92	E. miricola	Clade 5	B-26 like	GOB-19 like	CME variant	>16 (I: EUCAST)	>16 (R : CLSI )	>16 (R: EUCAST)	>4 (R: EUCAST, I: CLSI)	>16 (R: EUCAST, I: CLSI)	>64	8(S : CLSI )	0.25(I: EUCAST, S: CLSI)	>8	1	>4 (R: EUCAST)	2(I : CLSI )	0.125 (S: EUCAST, S: CLSI)
							Meropenem	Minocycline	Piperacillin / Tazobactam	Polymixin B	Rifampicin	Trimethoprim / Sulfamethoxazole	Tebipenem	Teicoplanin	Temocillin	Tigecycline	Trimethoprim	Tobramycin	Vancomycin
Isolate ID	Isoate ID (project)	PHYLOGENY ANALYSIS	Clade	blaB	blaGOB	blaCME	Range tested :0.015-16 µg/mL MIC 90 : >32µg/mL	Range tested : 0.25-16 µg/mL MIC 90 : 1 µg/mL	Range tested :1-64 µg/mL MIC 90 : >64µg/mL	Range tested :1-8 µg/mL MIC 90 : N/A	Range tested :0.12-32 µg/mL MIC 90 : N/A	Range tested :0.12/2.38-32/608 µg/mL MIC 90 : 8-152 µg/mL	Range tested : 0.03-8µg/mL MIC 90 : N/A	Range tested : 0.12-64 µg/mL MIC 90 : N/A	Range tested : 2-32 µg/mL MIC 90 : N/A	Range tested : 0.12-8µg/mL MIC 90 : 2 µg/mL	Range tested : 0.5-16 µg/mL MIC 90 : N/A	Range tested : 0.1015-64 µg/mL MIC 90 : >16mg/ml	Range tested : 0.12-32 µg/mL MIC 90 : N/A
549	EK-QUAD-14	E. anophelis	Clade 1*	B-1 like	GOB-20	CME-1	16 (R: EUCAST, R: CLSI)	0.5 (S : CLSI )	<1 (S: EUCAST)	>8	<0.125	8/152 (R : CLSI )	8	>34	>32	4 (R: EUCAST)	8	>64	8
817	EK-QUAD-56	E. anophelis	Clade 1*	B-1 like	GOB variant	CME-1	16(R: EUCAST, R: CLSI)	<0.125 (S : CLSI )	<1 (S: EUCAST)	>8	<0.125	1.0/19.0 (S : CLSI )	4	>64	16	2 (R: EUCAST)	2	32	8
557	EK-QUAD-18	E. anophelis	Clade 2	B-11	GOB-20	CME-1	32(R: EUCAST, R: CLSI)	0.25 (S : CLSI )	<1 (S: EUCAST)	>8	<0.25	0.5/9.5 (S : CLSI )	8	>64	>32	8 (R: EUCAST)	1	>64	8
506	EK-QUAD-08	E. umeracha	Clade 3	B variant	GOB variant	CME variant	32 (R: EUCAST, R: CLSI)	0.5 (S : CLSI )	<1 (S: EUCAST)	>8	<0.125	<0.12/2.38 (S : CLSI )	8	>64	>32	4 (R: EUCAST)	<0.5	>64	4
508	EK-QUAD-09	E. umeracha	Clade 3	B variant	GOB variant	CME variant	32 (R: EUCAST, R: CLSI)	0.5 (S : CLSI )	<1 (S: EUCAST)	>8	2	0.5/9.5 (S : CLSI )	8	>64	>32	4 (R: EUCAST)	2	16	>32
509	EK-QUAD-10	E. umeracha	Clade 3	B variant	GOB variant	CME variant	32 (R: EUCAST, R: CLSI)	0.5 (S : CLSI )	2 (S: EUCAST)	>8	<0.125	0.25/4.75 (S : CLSI )	8	>64	>32	4 (R: EUCAST)	<0.5	64	4
561	EK-QUAD-21	E. umeracha	Clade 3	B variant	GOB variant	CME variant	32(R: EUCAST, R: CLSI)	<0.125 (S : CLSI )	<1 (S: EUCAST)	>8	<0.125	<0.12/2.38 (S : CLSI )	4	>64	>32	8 (R: EUCAST)	<0.5	64	4
956	EK-QUAD-94	E. miricola	Clade 4	B-6 like	GOB-25 like	CME variant	32(R: EUCAST, R: CLSI)	0.5 (S : CLSI )	4 (I : EUCAST)	>8	<0.125	<0.12/2.38 (S : CLSI )	>8	>64	>32	4 (R: EUCAST)	<0.5	64	8
829	EK-QUAD-64	E. miricola	Clade 5	B-26 like	GOB-19 like	CME variant	32(R: EUCAST, R: CLSI)	0.25 (S : CLSI )	8 (R : EUCAST)	>8	<0.25	0.5/9.5 (S : CLSI )	8	>64	>32	2 (R: EUCAST)	2	64	8
869	EK-QUAD-92	E. miricola	Clade 5	B-26 like	GOB-19 like	CME variant	32(R: EUCAST, R: CLSI)	0.5 (S : CLSI )	8 (R : EUCAST)	>8	<0.125	0.5/9.5 (S : CLSI )	8	>64	>32	4 (R: EUCAST)	2	64	8
NOTE:
* genetically closed related to clinical isolates
Interpretation creteria: SENSITIVE (S), INTERMEDIATELY SENSITIVE (I) or RESISTANT(R)
EUCAST : European Committee on Antimicrobial Susceptibility Testing
CLSI: Clinical and Laboratory Standards Institute
