# Supplementary material for: Genomic analysis of Elizabethkingia species from aquatic environments: Evidence for potential clinical transmission
Source: Curr Res Microb Sci. 2021 Nov 26;3:100083. doi: 10.1016/j.crmicr.2021.100083 (PMC8703026; doi:10.1016/j.crmicr.2021.100083)
Supplement: Supplementary file 14 [file mmc14.xlsx]

## Sheet: Sheet1
Isolate ID	Column2	Column3	Column4	Project ID	Bacterial species	Source2	Typing by Ins. Genomic Epi3	REGION	LENGTH (Kb)	CONTIG SIT	Bp RANGE	REMARK	REGION4	REGION_LENGTH (Kb)	Contig	Bp RANGE5	REMARK2
411	Dam	E. anophelis	111	ER-QUAD-EK_01	E. anophelis	Dam	E. anophelis	1	11.7	1	476879-488625	incomplete	1	11.7	1	476879-488625	incomplete
412				ER-QUAD-EK_02	E. anophelis	Dam		2	11.7	1	27186-38932	incomplete	2	11.7	1	27186-38932	incomplete
412				ER-QUAD-EK_02	E. anophelis	Dam		4	10.4	14	55907-66379	incomplete	4	10.4	14	55907-66379	incomplete
412	Dam	E. anophelis	100	ER-QUAD-EK_02	E. anophelis	Dam	E. anophelis	1	8.8	1	16997-25848	incomplete	1	8.8	1	16997-25848	incomplete
412				ER-QUAD-EK_02	E. anophelis	Dam		3	7.8	6	189529-197394	incomplete	3	7.8	6	189529-197394	incomplete
422				ER-QUAD-EK_05	E. umeracha	Dam		1	21.4	6	77303-98739	incomplete	1	21.4	6	77303-98739	incomplete
430				ER-QUAD-EK_07	E. umeracha	Dam		6	9.6	30	4216-13882	incomplete	6	9.6	30	4216-13882	incomplete
430				ER-QUAD-EK_07	E. umeracha	Dam		5	9.2	27	11110-20380	incomplete	5	9.2	27	11110-20380	incomplete
430				ER-QUAD-EK_07	E. umeracha	Dam		3	9	4	163839-172874	incomplete	3	9	4	163839-172874	incomplete
430				ER-QUAD-EK_07	E. umeracha	Dam		4	8	9	108195-116250	incomplete	4	8	9	108195-116250	incomplete
430				ER-QUAD-EK_07	E. umeracha	Dam		2	4.9	4	107652-112613	incomplete	2	4.9	4	107652-112613	incomplete
430	Dam	E. genomosp.4	93	ER-QUAD-EK_07	E. umeracha	Dam	E. genomosp.4	1	4.8	4	98412-103271	incomplete	1	4.8	4	98412-103271	incomplete
549				ER-QUAD-EK_14	E. anophelis	Dam		2	18.8	38	12272-31157	incomplete	2	18.8	38	12272-31157	incomplete
549	Dam	E. anophelis	87	ER-QUAD-EK_14	E. anophelis	Dam	E. anophelis	1	15.1	36	21478-36628	incomplete	1	15.1	36	21478-36628	incomplete
559				ER-QUAD-EK_20	E. anophelis	Dam		2	11.7	1	201340-213086	incomplete	2	11.7	1	201340-213086	incomplete
559				ER-QUAD-EK_20	E. anophelis	Dam		3	10.4	14	57629-68101	incomplete	3	10.4	14	57629-68101	incomplete
559	Dam	E. anophelis	119	ER-QUAD-EK_14	E. anophelis	Dam	E. anophelis	1	8.8	1	191151-200002	incomplete	1	8.8	1	191151-200002	incomplete
559				ER-QUAD-EK_14	E. anophelis	Dam		4	7.8	22	36540-44405	incomplete	4	7.8	22	36540-44405	incomplete
561	Dam	E. genomosp.4	96	ER-QUAD-EK_21	E. umeracha	Dam	E. genomosp.4	1	17.1	15	77048-94165	incomplete	1	17.1	15	77048-94165	incomplete
562				ER-QUAD-EK_21	E. anophelis	Dam		2	10.4	13	57463-67931	incomplete	2	10.4	13	57463-67931	incomplete
562	Dam	E. anophelis	46	ER-QUAD-EK_21	E. anophelis	Dam	E. anophelis	1	6.4	6	38541-44966	incomplete	1	6.4	6	38541-44966	incomplete
757	wetland	E. genomosp.4	62	ER-QUAD-EK_23	E. miricola	wetland	E. genomosp.4	1	27.1	8	23625-50727	incomplete	1	27.1	8	23625-50727	incomplete
764				ER-QUAD-EK_27	E. miricola	wetland		2	48.7	7	99949-148665	incomplete	2	48.7	7	99949-148665	incomplete
764	wetland	E. genomosp.4	90	ER-QUAD-EK_27	E. miricola	wetland	E. genomosp.4	1	24	6	167208-191214	incomplete	1	24	6	167208-191214	incomplete
764				ER-QUAD-EK_27	E. miricola	wetland		3	14.3	18	92766-107135	incomplete	3	14.3	18	92766-107135	incomplete
817	wetland	E. anophelis	102	ER-QUAD-EK_56	E. anophelis	wetland	E. anophelis	1	10.4	10	57463-67931	incomplete	1	10.4	10	57463-67931	incomplete
817				ER-QUAD-EK_56	E. anophelis	wetland		3	9.7	27	12981-22756	incomplete	3	9.7	27	12981-22756	incomplete
817				ER-QUAD-EK_56	E. anophelis	wetland		2	8.2	27	858-9096	incomplete	2	8.2	27	858-9096	incomplete
817				EER-QUAD-EK_56	E. anophelis	wetland		4	6	29	9863-15892	incomplete	4	6	29	9863-15892	incomplete
821	wetland	E. genomosp.4	36	ER-QUAD-EK_58	E. miricola	wetland	E. genomosp.4	1	23.2	3	337715-361005	incomplete	1	23.2	3	337715-361005	incomplete
826	wetland	E. genomosp.4	41	R-QUAD-EK_62	E. miricola	wetland	E. genomosp.4	1	23.2	8	66277-89567	incomplete	1	23.2	8	66277-89567	incomplete
956	river	E. genomosp.5	61	ER-QUAD-EK_94	E. miricola	river	E. genomosp.5	2	48.7	4	189942-238658	incomplete	2	48.7	4	189942-238658	incomplete
956	river	E. genomosp.4	61	ER-QUAD-EK_94	E. miricola	river	E. genomosp.4	1	26.4	1	382392-408882	incomplete	1	26.4	1	382392-408882	incomplete
